# Supplementary material for: EuRBPDB: a comprehensive resource for annotation, functional and oncological investigation of eukaryotic RNA binding proteins (RBPs)
Source: Nucleic Acids Res. 2019 Oct 10;48(D1):D307–13. doi: 10.1093/nar/gkz823 (PMC6943034; doi:10.1093/nar/gkz823)
Supplement: gkz823_Supplemental_Files [file gkz823_supplemental_files.zip]

Archive with 2 entries (2 files):
- Supplemental Table 1.xlsx
- Supplementary Figure 1-3.pdf
