# Supplementary material for: EuRBPDB: a comprehensive resource for annotation, functional and oncological investigation of eukaryotic RNA binding proteins (RBPs)
Source: Nucleic Acids Res. 2019 Oct 10;48(D1):D307–13. doi: 10.1093/nar/gkz823 (PMC6943034; doi:10.1093/nar/gkz823)
Supplement: gkz823_Supplemental_Files [file gkz823_supplemental_files.zip › Supplemental Table 1.xlsx]

## Sheet: Homo Sapiens
Ensembl_gene_id	GeneId	RBD	HEK293_Baltz2012_4SURIC	HEK293_Queiroz2018_OOPS	HEK293_Trendel2018_XRNAX	Hela_Bao2017_NascentRICK	Hela_Bao2017_PolyT-RICK	Hela_Bao2017_RIC	Hela_Bao2017_RICK	Hela_Castello2012_RIC	Hela_Trendel2018_XRNAX	MCF10A_Queiroz2018_OOPS	MCF7_Trendel2018_XRNAX	U2OS_Queiroz2018_OOPS	Hela_Castello2016_RIC	Jurkat_PerezPerri2018NC_eRIC	Jurkat_PerezPerri2018NC_RIC	Times_Listed_as_RBP
ENSG00000169045	HNRNPH1	zf-RNPHF,RRM_1	TRUE	TRUE	TRUE	TRUE	TRUE	TRUE	TRUE	TRUE	TRUE	TRUE	TRUE	TRUE	TRUE	TRUE	TRUE	15
ENSG00000125944	HNRNPR	RRM_1	TRUE	TRUE	TRUE	TRUE	TRUE	TRUE	TRUE	TRUE	TRUE	TRUE	TRUE	TRUE	TRUE	TRUE	TRUE	15
ENSG00000135486	HNRNPA1	RRM_1,HnRNPA1	TRUE	TRUE	TRUE	TRUE	TRUE	TRUE	TRUE	TRUE	TRUE	TRUE	TRUE	TRUE	TRUE	TRUE	TRUE	15
ENSG00000135829	DHX9	dsrm,DEAD,HA2	TRUE	TRUE	TRUE	TRUE	TRUE	TRUE	TRUE	TRUE	TRUE	TRUE	TRUE	TRUE	TRUE	TRUE	TRUE	15
ENSG00000135316	SYNCRIP	RRM_5,RRM_1	TRUE	TRUE	TRUE	TRUE	TRUE	TRUE	TRUE	TRUE	TRUE	TRUE	TRUE	TRUE	TRUE	TRUE	TRUE	15
ENSG00000055044	NOP58	Nop,NOP5NT	TRUE	TRUE	TRUE	TRUE	TRUE	TRUE	TRUE	TRUE	TRUE	TRUE	TRUE	TRUE	TRUE	TRUE	TRUE	15
ENSG00000138668	HNRNPD	CBFNT,RRM_1	TRUE	TRUE	TRUE	TRUE	TRUE	TRUE	TRUE	TRUE	TRUE	TRUE	TRUE	TRUE	TRUE	TRUE	TRUE	15
ENSG00000111786	SRSF9	RRM_1	TRUE	TRUE	TRUE	TRUE	TRUE	TRUE	TRUE	TRUE	TRUE	TRUE	TRUE	TRUE	TRUE	TRUE	TRUE	15
ENSG00000037474	NSUN2	Methyltr_RsmB-F	TRUE	TRUE	TRUE	TRUE	TRUE	TRUE	TRUE	TRUE	TRUE	TRUE	TRUE	TRUE	TRUE	TRUE	TRUE	15
ENSG00000169813	HNRNPF	zf-RNPHF,RRM_1	TRUE	TRUE	TRUE	TRUE	TRUE	TRUE	TRUE	TRUE	TRUE	TRUE	TRUE	TRUE	TRUE	TRUE	TRUE	15
ENSG00000131051	RBM39	RRM_1	TRUE	TRUE	TRUE	TRUE	TRUE	TRUE	TRUE	TRUE	TRUE	TRUE	TRUE	TRUE	TRUE	TRUE	TRUE	15
ENSG00000165119	HNRNPK	KH_1,KH_2,ROKNT	TRUE	TRUE	TRUE	TRUE	TRUE	TRUE	TRUE	TRUE	TRUE	TRUE	TRUE	TRUE	TRUE	TRUE	TRUE	15
ENSG00000079246	XRCC5	Non-canonical_RBP	TRUE	TRUE	TRUE	TRUE	TRUE	TRUE	TRUE	TRUE	TRUE	TRUE	TRUE	TRUE	TRUE	TRUE	TRUE	15
ENSG00000101361	NOP56	Nop,NOP5NT	TRUE	TRUE	TRUE	TRUE	TRUE	TRUE	TRUE	TRUE	TRUE	TRUE	TRUE	TRUE	TRUE	TRUE	TRUE	15
ENSG00000162775	RBM15	RRM_1	TRUE	TRUE	TRUE	TRUE	TRUE	TRUE	TRUE	TRUE	TRUE	TRUE	TRUE	TRUE	TRUE	TRUE	TRUE	15
ENSG00000197451	HNRNPAB	CBFNT,RRM_1	TRUE	TRUE	TRUE	TRUE	TRUE	TRUE	TRUE	TRUE	TRUE	TRUE	TRUE	TRUE	TRUE	TRUE	TRUE	15
ENSG00000153187	HNRNPU	SAP	TRUE	TRUE	TRUE	TRUE	TRUE	TRUE	TRUE	TRUE	TRUE	TRUE	TRUE	TRUE	TRUE	TRUE	TRUE	15
ENSG00000160710	ADAR	z-alpha,dsrm,A_deamin	TRUE	TRUE	TRUE	TRUE	TRUE	TRUE	TRUE	TRUE	TRUE	TRUE	TRUE	TRUE	TRUE	TRUE	TRUE	15
ENSG00000099783	HNRNPM	HnRNP_M,RRM_1	TRUE	TRUE	TRUE	TRUE	TRUE	TRUE	TRUE	TRUE	TRUE	TRUE	TRUE	TRUE	TRUE	TRUE	TRUE	15
ENSG00000239306	RBM14	RRM_5,RRM_1	TRUE	TRUE	TRUE	TRUE	TRUE	TRUE	TRUE	TRUE	TRUE	TRUE	TRUE	TRUE	TRUE	TRUE	TRUE	15
ENSG00000183684	ALYREF	RRM_1	TRUE	TRUE	TRUE	TRUE	TRUE	TRUE	TRUE	TRUE	TRUE	TRUE	TRUE	TRUE	TRUE	TRUE	TRUE	15
ENSG00000149187	CELF1	RRM_1	TRUE	TRUE	TRUE	TRUE	TRUE	TRUE	TRUE	TRUE	TRUE	TRUE	TRUE	TRUE	TRUE	TRUE	TRUE	15
ENSG00000111641	NOP2	Methyltr_RsmB-F	TRUE	TRUE	TRUE	TRUE	TRUE	TRUE	TRUE	TRUE	TRUE	TRUE	TRUE	TRUE	TRUE	TRUE	TRUE	15
ENSG00000138095	LRPPRC	PPR	TRUE	TRUE	TRUE	TRUE	TRUE	TRUE	TRUE	TRUE	TRUE	TRUE	TRUE	TRUE	TRUE	TRUE	TRUE	15
ENSG00000181163	NPM1	Nucleoplasmin	TRUE	TRUE	TRUE	TRUE	TRUE	TRUE	TRUE	TRUE	TRUE	TRUE	TRUE	TRUE	TRUE	TRUE	TRUE	15
ENSG00000165732	DDX21	GUCT,ResIII,DEAD	TRUE	TRUE	TRUE	TRUE	TRUE	TRUE	TRUE	TRUE	TRUE	TRUE	TRUE	TRUE	TRUE	TRUE	TRUE	15
ENSG00000109606	DHX15	DEAD,HA2	TRUE	TRUE	TRUE	TRUE	TRUE	TRUE	TRUE	TRUE	TRUE	TRUE	TRUE	TRUE	TRUE	TRUE	TRUE	15
ENSG00000121390	PSPC1	RRM_1	TRUE	TRUE	TRUE	TRUE	TRUE	TRUE	TRUE	TRUE	TRUE	TRUE	TRUE	TRUE	TRUE	TRUE	TRUE	15
ENSG00000052749	RRP12	NUC173	TRUE	TRUE	TRUE	TRUE	TRUE	TRUE	TRUE	TRUE	TRUE	TRUE	TRUE	TRUE	TRUE	TRUE	TRUE	15
ENSG00000143621	ILF2	DZF	TRUE	TRUE	TRUE	TRUE	TRUE	TRUE	TRUE	TRUE	TRUE	TRUE	TRUE	TRUE	TRUE	TRUE	TRUE	15
ENSG00000066044	ELAVL1	RRM_5,RRM_1	TRUE	TRUE	TRUE	TRUE	TRUE	TRUE	TRUE	TRUE	TRUE	TRUE	TRUE	TRUE	TRUE	TRUE	TRUE	15
ENSG00000063244	U2AF2	RRM_1	TRUE	TRUE	TRUE	TRUE	TRUE	TRUE	TRUE	TRUE	TRUE	TRUE	TRUE	TRUE	TRUE	TRUE	TRUE	15
ENSG00000160633	SAFB	RRM_5,RRM_1,SAP	TRUE	TRUE	TRUE	TRUE	TRUE	TRUE	TRUE	TRUE	TRUE	TRUE	TRUE	TRUE	TRUE	TRUE	TRUE	15
ENSG00000115053	NCL	RRM_1	TRUE	TRUE	TRUE	TRUE	TRUE	TRUE	TRUE	TRUE	TRUE	TRUE	TRUE	TRUE	TRUE	TRUE	TRUE	15
ENSG00000107937	GTPBP4	NOG1,MMR_HSR1,NOGCT	TRUE	TRUE	TRUE	TRUE	TRUE	TRUE	TRUE	TRUE	TRUE	TRUE	TRUE	TRUE	TRUE	TRUE	TRUE	15
ENSG00000126945	HNRNPH2	zf-RNPHF,RRM_1	TRUE	TRUE	TRUE	TRUE	TRUE	TRUE	TRUE	TRUE	TRUE	TRUE	TRUE	TRUE	TRUE	TRUE	TRUE	15
ENSG00000148303	RPL7A	Ribosomal_L7Ae	TRUE	TRUE	TRUE	TRUE	TRUE	TRUE	TRUE	TRUE	TRUE	TRUE	TRUE	TRUE	TRUE	TRUE	TRUE	15
ENSG00000182872	RBM10	zf-RanBP,RRM_1,G-patch	TRUE	TRUE	TRUE	TRUE	TRUE	TRUE	TRUE	TRUE	TRUE	TRUE	TRUE	TRUE	TRUE	TRUE	TRUE	15
ENSG00000096746	HNRNPH3	RRM_1	TRUE	TRUE	TRUE	TRUE	TRUE	TRUE	TRUE	TRUE	TRUE	TRUE	TRUE	TRUE	TRUE	TRUE	TRUE	15
ENSG00000147140	NONO	RRM_1	TRUE	TRUE	TRUE	TRUE	TRUE	TRUE	TRUE	TRUE	TRUE	TRUE	TRUE	TRUE	TRUE	TRUE	TRUE	15
ENSG00000143889	HNRNPLL	RRM_5,RRM_1	TRUE	TRUE	TRUE	TRUE	TRUE	TRUE	TRUE	TRUE	TRUE	TRUE	TRUE	TRUE	TRUE	TRUE	TRUE	15
ENSG00000107164	FUBP3	KH_1,KH_2	TRUE	TRUE	TRUE	TRUE	TRUE	TRUE	TRUE	TRUE	TRUE	TRUE	TRUE	TRUE	TRUE	TRUE	TRUE	15
ENSG00000011304	PTBP1	RRM_5,RRM_1	TRUE	TRUE	TRUE	TRUE	TRUE	TRUE	TRUE	TRUE	TRUE	TRUE	TRUE	TRUE	TRUE	TRUE	TRUE	15
ENSG00000137776	SLTM	RRM_5,RRM_1,SAP	TRUE	TRUE	TRUE	TRUE	TRUE	TRUE	TRUE	TRUE	TRUE	TRUE	TRUE	TRUE	TRUE	TRUE	TRUE	15
ENSG00000177733	HNRNPA0	RRM_1	TRUE	TRUE	TRUE	TRUE	TRUE	TRUE	TRUE	TRUE	TRUE	TRUE	TRUE	TRUE	TRUE	TRUE	TRUE	15
ENSG00000120948	TARDBP	RRM_1	TRUE	TRUE	TRUE	TRUE	TRUE	TRUE	TRUE	TRUE	TRUE	TRUE	TRUE	TRUE	TRUE	TRUE	TRUE	15
ENSG00000151923	TIAL1	RRM_1	TRUE	TRUE	TRUE	TRUE	TRUE	TRUE	TRUE	TRUE	TRUE	TRUE	TRUE	TRUE	TRUE	TRUE	TRUE	15
ENSG00000104824	HNRNPL	RRM_5,RRM_1	TRUE	TRUE	TRUE	TRUE	TRUE	TRUE	TRUE	TRUE	TRUE	TRUE	TRUE	TRUE	TRUE	TRUE	TRUE	15
ENSG00000116560	SFPQ	RRM_1	TRUE	TRUE	TRUE	TRUE	TRUE	TRUE	TRUE	TRUE	TRUE	TRUE	TRUE	TRUE	TRUE	TRUE	TRUE	15
ENSG00000115875	SRSF7	RRM_1	TRUE	TRUE	TRUE	TRUE	TRUE	TRUE	TRUE	TRUE	TRUE	TRUE	TRUE	TRUE	TRUE	TRUE	TRUE	15
ENSG00000122566	HNRNPA2B1	RRM_1	TRUE	TRUE	TRUE	TRUE	TRUE	TRUE	TRUE	TRUE	TRUE	TRUE	TRUE	TRUE	TRUE	TRUE	TRUE	15
ENSG00000170144	HNRNPA3	RRM_1,HnRNPA1	TRUE	TRUE	TRUE	TRUE	TRUE	TRUE	TRUE	TRUE	TRUE	TRUE	TRUE	TRUE	TRUE	TRUE	TRUE	15
ENSG00000122965	RBM19	RRM_1	TRUE	TRUE	TRUE	TRUE	TRUE	TRUE	TRUE	TRUE	TRUE	TRUE	TRUE	TRUE	TRUE	TRUE	TRUE	15
ENSG00000109971	HSPA8	Non-canonical_RBP	TRUE	TRUE	TRUE	TRUE	TRUE	TRUE	TRUE	TRUE	TRUE	TRUE	TRUE	TRUE	TRUE	TRUE	TRUE	15
ENSG00000138385	SSB	RRM_1,RRM_3,La	TRUE	TRUE	TRUE	TRUE	TRUE	TRUE	TRUE	TRUE	TRUE	TRUE	TRUE	TRUE	TRUE	TRUE	TRUE	15
ENSG00000129351	ILF3	DZF,dsrm	TRUE	TRUE	TRUE	TRUE	TRUE	TRUE	TRUE	TRUE	TRUE	TRUE	TRUE	TRUE	TRUE	TRUE	TRUE	15
ENSG00000106344	RBM28	RRM_1	TRUE	TRUE	TRUE	TRUE	TRUE	TRUE	TRUE	TRUE	TRUE	TRUE	TRUE	TRUE	TRUE	TRUE	TRUE	15
ENSG00000108654	DDX5	P68HR,DEAD	TRUE	TRUE	TRUE	TRUE	TRUE	TRUE	TRUE	TRUE	TRUE	TRUE	TRUE	TRUE	TRUE	TRUE	TRUE	15
ENSG00000132382	MYBBP1A	Non-canonical_RBP	TRUE	TRUE	TRUE	TRUE	TRUE	TRUE	TRUE	TRUE	TRUE	TRUE	TRUE	TRUE	TRUE	TRUE	TRUE	15
ENSG00000065526	SPEN	RRM_5,RRM_1	TRUE	TRUE	TRUE	TRUE	TRUE	TRUE	TRUE	TRUE	TRUE	TRUE	TRUE	TRUE	TRUE	TRUE	TRUE	15
ENSG00000089280	FUS	zf-RanBP,RRM_1	TRUE	TRUE	TRUE	TRUE	TRUE	TRUE	TRUE	TRUE	TRUE	TRUE	TRUE	TRUE	TRUE	TRUE	TRUE	15
ENSG00000132463	GRSF1	RRM_1	TRUE	TRUE	TRUE	TRUE	TRUE	TRUE	TRUE	TRUE	TRUE	TRUE	TRUE	TRUE	TRUE	TRUE	TRUE	15
ENSG00000056097	ZFR	DZF,zf-met	TRUE	TRUE	TRUE	TRUE	TRUE	TRUE	TRUE	TRUE	TRUE	TRUE	TRUE	TRUE	TRUE	TRUE	TRUE	15
ENSG00000165733	BMS1	AARP2CN	TRUE	TRUE	TRUE	TRUE	TRUE	TRUE	TRUE	TRUE	TRUE	TRUE	TRUE	TRUE	TRUE	TRUE	TRUE	15
ENSG00000196419	XRCC6	SAP	TRUE	TRUE	TRUE	TRUE	TRUE	TRUE	TRUE	TRUE	TRUE	TRUE	TRUE	TRUE	TRUE	TRUE	TRUE	15
ENSG00000171490	RSL1D1	Ribosomal_L1	TRUE	TRUE	TRUE	TRUE	TRUE	TRUE	TRUE	TRUE	TRUE	TRUE	TRUE	TRUE	TRUE	TRUE	TRUE	15
ENSG00000241945	PWP2	Utp12	TRUE	TRUE	TRUE	TRUE	TRUE	TRUE	TRUE	TRUE	TRUE	TRUE	TRUE	TRUE	TRUE	TRUE	TRUE	15
ENSG00000100201	DDX17	DEAD	TRUE	TRUE	TRUE	TRUE	TRUE	TRUE	TRUE	TRUE	TRUE	TRUE	TRUE	TRUE	TRUE	TRUE	TRUE	15
ENSG00000088247	KHSRP	KH_1,KH_2,DUF1897	TRUE	TRUE	TRUE	TRUE	TRUE	TRUE	TRUE	TRUE	TRUE	TRUE	TRUE	TRUE	TRUE	TRUE	TRUE	15
ENSG00000167658	EEF2	GTP_EFTU,MMR_HSR1,GTP_EFTU_D2,EFG_IV	TRUE	TRUE	TRUE	TRUE	TRUE	TRUE	TRUE	TRUE	TRUE	TRUE	TRUE	TRUE	TRUE	TRUE	TRUE	15
ENSG00000162613	FUBP1	KH_1,KH_2,DUF1897	TRUE	TRUE	TRUE	TRUE	TRUE	TRUE	TRUE	TRUE	TRUE	TRUE	TRUE	TRUE	TRUE	TRUE	TRUE	15
ENSG00000125970	RALY	RRM_1	TRUE	TRUE	TRUE	TRUE	TRUE	TRUE	TRUE	TRUE	TRUE	TRUE	TRUE	TRUE	TRUE	TRUE	TRUE	15
ENSG00000115524	SF3B1	SF3b1	TRUE	TRUE	TRUE	TRUE	TRUE	TRUE	TRUE	TRUE	TRUE	TRUE	TRUE	TRUE	TRUE	TRUE	TRUE	15
ENSG00000259956	RBM15B	RRM_1	TRUE	TRUE	TRUE	TRUE	TRUE	TRUE	TRUE	TRUE	TRUE	TRUE	TRUE	TRUE	TRUE	TRUE	TRUE	15
ENSG00000114416	FXR1	KH_1,Agenet,FXMRP1_C_core	TRUE	TRUE	TRUE		TRUE	TRUE	TRUE	TRUE	TRUE	TRUE	TRUE	TRUE	TRUE	TRUE	TRUE	14
ENSG00000123064	DDX54	DBP10CT,ResIII,DEAD	TRUE	TRUE	TRUE	TRUE		TRUE	TRUE	TRUE	TRUE	TRUE	TRUE	TRUE	TRUE	TRUE	TRUE	14
ENSG00000100316	RPL3	Ribosomal_L3	TRUE	TRUE	TRUE		TRUE	TRUE	TRUE	TRUE	TRUE	TRUE	TRUE	TRUE	TRUE	TRUE	TRUE	14
ENSG00000174748	RPL15	Ribosomal_L15e	TRUE	TRUE	TRUE	TRUE		TRUE	TRUE	TRUE	TRUE	TRUE	TRUE	TRUE	TRUE	TRUE	TRUE	14
ENSG00000089009	RPL6	Ribosomal_L6e_N,Ribosomal_L6e		TRUE	TRUE	TRUE	TRUE	TRUE	TRUE	TRUE	TRUE	TRUE	TRUE	TRUE	TRUE	TRUE	TRUE	14
ENSG00000140988	RPS2	Ribosomal_S5_C,Ribosomal_S5	TRUE	TRUE	TRUE		TRUE	TRUE	TRUE	TRUE	TRUE	TRUE	TRUE	TRUE	TRUE	TRUE	TRUE	14
ENSG00000144028	SNRNP200	ResIII,DEAD	TRUE	TRUE	TRUE	TRUE	TRUE	TRUE	TRUE	TRUE	TRUE	TRUE	TRUE	TRUE		TRUE	TRUE	14
ENSG00000130305	NSUN5	Methyltr_RsmB-F	TRUE	TRUE	TRUE		TRUE	TRUE	TRUE	TRUE	TRUE	TRUE	TRUE	TRUE	TRUE	TRUE	TRUE	14
ENSG00000112081	SRSF3	RRM_1	TRUE	TRUE	TRUE		TRUE	TRUE	TRUE	TRUE	TRUE	TRUE	TRUE	TRUE	TRUE	TRUE	TRUE	14
ENSG00000047849	MAP4	Non-canonical_RBP	TRUE	TRUE	TRUE		TRUE	TRUE	TRUE	TRUE	TRUE	TRUE	TRUE	TRUE	TRUE	TRUE	TRUE	14
ENSG00000145907	G3BP1	NTF2,RRM_1	TRUE	TRUE	TRUE		TRUE	TRUE	TRUE	TRUE	TRUE	TRUE	TRUE	TRUE	TRUE	TRUE	TRUE	14
ENSG00000108592	FTSJ3	FtsJ	TRUE	TRUE	TRUE	TRUE	TRUE	TRUE	TRUE	TRUE	TRUE	TRUE	TRUE	TRUE		TRUE	TRUE	14
ENSG00000204574	ABCF1	Non-canonical_RBP	TRUE	TRUE	TRUE		TRUE	TRUE	TRUE	TRUE	TRUE	TRUE	TRUE	TRUE	TRUE	TRUE	TRUE	14
ENSG00000100227	POLDIP3	RRM_1	TRUE	TRUE	TRUE		TRUE	TRUE	TRUE	TRUE	TRUE	TRUE	TRUE	TRUE	TRUE	TRUE	TRUE	14
ENSG00000214753	HNRNPUL2	SAP	TRUE	TRUE	TRUE	TRUE	TRUE	TRUE	TRUE	TRUE	TRUE	TRUE	TRUE	TRUE		TRUE	TRUE	14
ENSG00000142864	SERBP1	HABP4_PAI-RBP1	TRUE	TRUE	TRUE		TRUE	TRUE	TRUE	TRUE	TRUE	TRUE	TRUE	TRUE	TRUE	TRUE	TRUE	14
ENSG00000083845	RPS5	Ribosomal_S7	TRUE	TRUE	TRUE		TRUE	TRUE	TRUE	TRUE	TRUE	TRUE	TRUE	TRUE	TRUE	TRUE	TRUE	14
ENSG00000100220	RTCB	RtcB	TRUE	TRUE	TRUE		TRUE	TRUE	TRUE	TRUE	TRUE	TRUE	TRUE	TRUE	TRUE	TRUE	TRUE	14
ENSG00000105202	FBL	GCD14,Fibrillarin	TRUE	TRUE	TRUE	TRUE	TRUE	TRUE	TRUE	TRUE	TRUE	TRUE	TRUE	TRUE		TRUE	TRUE	14
ENSG00000136450	SRSF1	RRM_1	TRUE	TRUE		TRUE	TRUE	TRUE	TRUE	TRUE	TRUE	TRUE	TRUE	TRUE	TRUE	TRUE	TRUE	14
ENSG00000143799	PARP1	PARP	TRUE	TRUE	TRUE	TRUE	TRUE	TRUE	TRUE	TRUE	TRUE	TRUE	TRUE	TRUE		TRUE	TRUE	14
ENSG00000100836	PABPN1	RRM_1	TRUE	TRUE	TRUE		TRUE	TRUE	TRUE	TRUE	TRUE	TRUE	TRUE	TRUE	TRUE	TRUE	TRUE	14
ENSG00000101811	CSTF2	RRM_1	TRUE	TRUE	TRUE	TRUE	TRUE	TRUE	TRUE	TRUE	TRUE	TRUE	TRUE	TRUE		TRUE	TRUE	14
ENSG00000105939	ZC3HAV1	PARP	TRUE	TRUE	TRUE		TRUE	TRUE	TRUE	TRUE	TRUE	TRUE	TRUE	TRUE	TRUE	TRUE	TRUE	14
ENSG00000138326	RPS24	Ribosomal_S24e	TRUE	TRUE	TRUE		TRUE	TRUE	TRUE	TRUE	TRUE	TRUE	TRUE	TRUE	TRUE	TRUE	TRUE	14
ENSG00000105323	HNRNPUL1	SAP	TRUE	TRUE	TRUE	TRUE	TRUE	TRUE	TRUE	TRUE	TRUE	TRUE	TRUE	TRUE		TRUE	TRUE	14
ENSG00000124228	DDX27	ResIII,DEAD	TRUE	TRUE	TRUE		TRUE	TRUE	TRUE	TRUE	TRUE	TRUE	TRUE	TRUE	TRUE	TRUE	TRUE	14
ENSG00000171824	EXOSC10	HRDC,PMC2NT,DNA_pol_A_exo1	TRUE	TRUE	TRUE	TRUE	TRUE	TRUE	TRUE	TRUE	TRUE	TRUE	TRUE	TRUE		TRUE	TRUE	14
ENSG00000132153	DHX30	DEAD,HA2	TRUE	TRUE	TRUE	TRUE	TRUE	TRUE	TRUE	TRUE	TRUE	TRUE	TRUE	TRUE	TRUE	TRUE		14
ENSG00000048828	FAM120A	Non-canonical_RBP	TRUE	TRUE	TRUE		TRUE	TRUE	TRUE	TRUE	TRUE	TRUE	TRUE	TRUE	TRUE	TRUE	TRUE	14
ENSG00000142937	RPS8	Ribosomal_S8e	TRUE	TRUE	TRUE		TRUE	TRUE	TRUE	TRUE	TRUE	TRUE	TRUE	TRUE	TRUE	TRUE	TRUE	14
ENSG00000065978	YBX1	CSD	TRUE	TRUE	TRUE		TRUE	TRUE	TRUE	TRUE	TRUE	TRUE	TRUE	TRUE	TRUE	TRUE	TRUE	14
ENSG00000009307	CSDE1	CSD	TRUE	TRUE	TRUE		TRUE	TRUE	TRUE	TRUE	TRUE	TRUE	TRUE	TRUE	TRUE	TRUE	TRUE	14
ENSG00000149273	RPS3	KH_2,Ribosomal_S3_C	TRUE	TRUE	TRUE		TRUE	TRUE	TRUE	TRUE	TRUE	TRUE	TRUE	TRUE	TRUE	TRUE	TRUE	14
ENSG00000174444	RPL4	Ribosomal_L4	TRUE	TRUE	TRUE	TRUE		TRUE	TRUE	TRUE	TRUE	TRUE	TRUE	TRUE	TRUE	TRUE	TRUE	14
ENSG00000152795	HNRNPDL	RRM_1		TRUE	TRUE	TRUE	TRUE	TRUE	TRUE	TRUE	TRUE	TRUE	TRUE	TRUE	TRUE	TRUE	TRUE	14
ENSG00000058673	ZC3H11A	Non-canonical_RBP	TRUE	TRUE	TRUE		TRUE	TRUE	TRUE	TRUE	TRUE	TRUE	TRUE	TRUE	TRUE	TRUE	TRUE	14
ENSG00000060138	YBX3	CSD	TRUE	TRUE	TRUE		TRUE	TRUE	TRUE	TRUE	TRUE	TRUE	TRUE	TRUE	TRUE	TRUE	TRUE	14
ENSG00000054118	THRAP3	THRAP3_BCLAF1	TRUE	TRUE	TRUE	TRUE	TRUE	TRUE	TRUE	TRUE	TRUE	TRUE	TRUE	TRUE		TRUE	TRUE	14
ENSG00000147604	RPL7	Ribosomal_L30_N,Ribosomal_L30	TRUE	TRUE	TRUE	TRUE	TRUE	TRUE	TRUE	TRUE	TRUE	TRUE	TRUE	TRUE		TRUE	TRUE	14
ENSG00000197157	SND1	TUDOR,SNase	TRUE	TRUE	TRUE		TRUE	TRUE	TRUE	TRUE	TRUE	TRUE	TRUE	TRUE	TRUE	TRUE	TRUE	14
ENSG00000143368	SF3B4	RRM_1	TRUE	TRUE	TRUE	TRUE		TRUE	TRUE	TRUE	TRUE	TRUE	TRUE	TRUE	TRUE	TRUE	TRUE	14
ENSG00000147274	RBMX	RBM1CTR,RRM_1	TRUE	TRUE	TRUE		TRUE	TRUE	TRUE	TRUE	TRUE	TRUE	TRUE	TRUE	TRUE	TRUE	TRUE	14
ENSG00000182944	EWSR1	zf-RanBP,RRM_1	TRUE	TRUE	TRUE	TRUE	TRUE	TRUE	TRUE	TRUE	TRUE	TRUE	TRUE	TRUE	TRUE	TRUE		14
ENSG00000145425	RPS3A	Ribosomal_S3Ae	TRUE	TRUE	TRUE		TRUE	TRUE	TRUE	TRUE	TRUE	TRUE	TRUE	TRUE	TRUE	TRUE	TRUE	14
ENSG00000099622	CIRBP	RRM_1	TRUE	TRUE	TRUE		TRUE	TRUE	TRUE	TRUE	TRUE	TRUE	TRUE	TRUE	TRUE	TRUE	TRUE	14
ENSG00000124942	AHNAK	Non-canonical_RBP		TRUE	TRUE	TRUE	TRUE	TRUE	TRUE	TRUE	TRUE	TRUE	TRUE	TRUE	TRUE	TRUE	TRUE	14
ENSG00000158941	CCAR2	S1-like	TRUE	TRUE	TRUE	TRUE	TRUE	TRUE	TRUE	TRUE	TRUE	TRUE	TRUE	TRUE		TRUE	TRUE	14
ENSG00000107581	EIF3A	Non-canonical_RBP	TRUE	TRUE	TRUE	TRUE	TRUE	TRUE	TRUE	TRUE	TRUE	TRUE	TRUE	TRUE		TRUE	TRUE	14
ENSG00000167978	SRRM2	cwf21	TRUE	TRUE	TRUE	TRUE	TRUE	TRUE	TRUE	TRUE	TRUE	TRUE	TRUE	TRUE	TRUE	TRUE		14
ENSG00000179950	PUF60	RRM_1	TRUE	TRUE	TRUE		TRUE	TRUE	TRUE	TRUE	TRUE	TRUE	TRUE	TRUE	TRUE	TRUE	TRUE	14
ENSG00000116001	TIA1	RRM_1	TRUE	TRUE	TRUE		TRUE	TRUE	TRUE	TRUE	TRUE	TRUE	TRUE	TRUE	TRUE	TRUE	TRUE	14
ENSG00000161960	EIF4A1	ResIII,DEAD	TRUE	TRUE	TRUE		TRUE	TRUE	TRUE	TRUE	TRUE	TRUE	TRUE	TRUE	TRUE	TRUE	TRUE	14
ENSG00000110321	EIF4G2	MA3,MIF4G,W2	TRUE	TRUE	TRUE		TRUE	TRUE	TRUE	TRUE	TRUE	TRUE	TRUE	TRUE	TRUE	TRUE	TRUE	14
ENSG00000130254	SAFB2	RRM_1,SAP	TRUE	TRUE	TRUE	TRUE	TRUE	TRUE	TRUE	TRUE	TRUE	TRUE	TRUE	TRUE		TRUE	TRUE	14
ENSG00000162664	ZNF326	AKAP95	TRUE	TRUE	TRUE	TRUE	TRUE	TRUE		TRUE	TRUE	TRUE	TRUE	TRUE	TRUE	TRUE	TRUE	14
ENSG00000136931	NR5A1	Non-canonical_RBP	TRUE	TRUE	TRUE	TRUE	TRUE	TRUE	TRUE	TRUE	TRUE	TRUE	TRUE		TRUE	TRUE	TRUE	14
ENSG00000064607	SUGP2	Surp,G-patch	TRUE	TRUE	TRUE		TRUE	TRUE	TRUE	TRUE	TRUE	TRUE	TRUE	TRUE		TRUE	TRUE	13
ENSG00000083312	TNPO1	IBN_N	TRUE	TRUE	TRUE		TRUE	TRUE	TRUE	TRUE	TRUE	TRUE	TRUE	TRUE		TRUE	TRUE	13
ENSG00000160208	RRP1B	Nop52	TRUE	TRUE	TRUE	TRUE	TRUE		TRUE	TRUE	TRUE	TRUE	TRUE	TRUE		TRUE	TRUE	13
ENSG00000112306	RPS12	Ribosomal_L7Ae	TRUE	TRUE	TRUE		TRUE	TRUE		TRUE	TRUE	TRUE	TRUE	TRUE	TRUE	TRUE	TRUE	13
ENSG00000119707	RBM25	RRM_1,PWI	TRUE	TRUE	TRUE		TRUE	TRUE	TRUE	TRUE	TRUE	TRUE	TRUE	TRUE		TRUE	TRUE	13
ENSG00000086589	RBM22	RRM_1	TRUE	TRUE	TRUE		TRUE	TRUE	TRUE	TRUE	TRUE		TRUE	TRUE	TRUE	TRUE	TRUE	13
ENSG00000102317	RBM3	RRM_1	TRUE	TRUE	TRUE	TRUE	TRUE			TRUE	TRUE	TRUE	TRUE	TRUE	TRUE	TRUE	TRUE	13
ENSG00000114867	EIF4G1	MA3,MIF4G,W2	TRUE	TRUE	TRUE		TRUE	TRUE	TRUE	TRUE	TRUE	TRUE	TRUE	TRUE	TRUE	TRUE		13
ENSG00000104852	SNRNP70	RRM_1,U1snRNP70_N	TRUE	TRUE	TRUE		TRUE	TRUE	TRUE	TRUE	TRUE	TRUE	TRUE	TRUE		TRUE	TRUE	13
ENSG00000108256	NUFIP2	NUFIP2	TRUE	TRUE	TRUE		TRUE	TRUE		TRUE	TRUE	TRUE	TRUE	TRUE	TRUE	TRUE	TRUE	13
ENSG00000005007	UPF1	UPF1_Zn_bind,ResIII	TRUE	TRUE	TRUE		TRUE	TRUE		TRUE	TRUE	TRUE	TRUE	TRUE	TRUE	TRUE	TRUE	13
ENSG00000070756	PABPC1	PABP,RRM_5,RRM_1	TRUE	TRUE	TRUE		TRUE		TRUE	TRUE	TRUE	TRUE	TRUE	TRUE	TRUE	TRUE	TRUE	13
ENSG00000117395	EBNA1BP2	Ebp2	TRUE	TRUE	TRUE		TRUE	TRUE	TRUE	TRUE	TRUE	TRUE	TRUE	TRUE		TRUE	TRUE	13
ENSG00000088930	XRN2	XRN_N	TRUE	TRUE	TRUE		TRUE	TRUE	TRUE	TRUE	TRUE	TRUE	TRUE	TRUE		TRUE	TRUE	13
ENSG00000122406	RPL5	Non-canonical_RBP	TRUE	TRUE	TRUE		TRUE	TRUE		TRUE	TRUE	TRUE	TRUE	TRUE	TRUE	TRUE	TRUE	13
ENSG00000198034	RPS4X	S4,RS4NT,KOW,Ribosomal_S4e	TRUE	TRUE	TRUE		TRUE	TRUE	TRUE	TRUE	TRUE	TRUE	TRUE	TRUE		TRUE	TRUE	13
ENSG00000092820	EZR	Non-canonical_RBP	TRUE	TRUE	TRUE		TRUE	TRUE	TRUE	TRUE	TRUE	TRUE	TRUE	TRUE		TRUE	TRUE	13
ENSG00000029363	BCLAF1	THRAP3_BCLAF1,Btz	TRUE	TRUE	TRUE	TRUE	TRUE	TRUE	TRUE	TRUE		TRUE	TRUE	TRUE		TRUE	TRUE	13
ENSG00000099995	SF3A1	PRP21_like_P,Surp	TRUE	TRUE	TRUE	TRUE	TRUE		TRUE	TRUE	TRUE	TRUE	TRUE	TRUE		TRUE	TRUE	13
ENSG00000071626	DAZAP1	RRM_1	TRUE	TRUE	TRUE		TRUE		TRUE	TRUE	TRUE	TRUE	TRUE	TRUE	TRUE	TRUE	TRUE	13
ENSG00000130810	PPAN	Brix	TRUE	TRUE	TRUE		TRUE	TRUE	TRUE	TRUE	TRUE	TRUE	TRUE	TRUE		TRUE	TRUE	13
ENSG00000132300	PTCD3	Non-canonical_RBP	TRUE	TRUE	TRUE		TRUE	TRUE	TRUE	TRUE	TRUE	TRUE	TRUE		TRUE	TRUE	TRUE	13
ENSG00000117523	PRRC2C	Non-canonical_RBP	TRUE	TRUE	TRUE		TRUE	TRUE		TRUE	TRUE	TRUE	TRUE	TRUE	TRUE	TRUE	TRUE	13
ENSG00000170889	RPS9	S4,Ribosomal_S4		TRUE	TRUE		TRUE	TRUE	TRUE	TRUE	TRUE	TRUE	TRUE	TRUE	TRUE	TRUE	TRUE	13
ENSG00000105640	RPL18A	Ribosomal_L18A	TRUE	TRUE	TRUE		TRUE	TRUE		TRUE	TRUE	TRUE	TRUE	TRUE	TRUE	TRUE	TRUE	13
ENSG00000130723	PRRC2B	Non-canonical_RBP	TRUE	TRUE	TRUE		TRUE	TRUE	TRUE	TRUE	TRUE	TRUE	TRUE	TRUE		TRUE	TRUE	13
ENSG00000270647	TAF15	zf-RanBP,RRM_1	TRUE	TRUE	TRUE		TRUE	TRUE		TRUE	TRUE	TRUE	TRUE	TRUE	TRUE	TRUE	TRUE	13
ENSG00000085872	CHERP	Surp,G-patch	TRUE	TRUE	TRUE		TRUE	TRUE	TRUE	TRUE	TRUE	TRUE	TRUE	TRUE		TRUE	TRUE	13
ENSG00000129245	FXR2	KH_1,Agenet,FXMRP1_C_core	TRUE	TRUE	TRUE		TRUE	TRUE		TRUE	TRUE	TRUE	TRUE	TRUE	TRUE	TRUE	TRUE	13
ENSG00000169564	PCBP1	KH_1	TRUE	TRUE	TRUE	TRUE			TRUE	TRUE	TRUE	TRUE	TRUE	TRUE	TRUE	TRUE	TRUE	13
ENSG00000168488	ATXN2L	PAM2,LsmAD,SM-ATX	TRUE	TRUE	TRUE		TRUE	TRUE		TRUE	TRUE	TRUE	TRUE	TRUE	TRUE	TRUE	TRUE	13
ENSG00000108883	EFTUD2	GTP_EFTU,GTP_EFTU_D2,EFG_IV	TRUE	TRUE	TRUE	TRUE	TRUE		TRUE	TRUE	TRUE	TRUE	TRUE	TRUE		TRUE	TRUE	13
ENSG00000166441	RPL27A	Ribosomal_L27A	TRUE	TRUE	TRUE		TRUE	TRUE	TRUE		TRUE	TRUE	TRUE	TRUE	TRUE	TRUE	TRUE	13
ENSG00000148773	MKI67	Non-canonical_RBP		TRUE	TRUE	TRUE	TRUE	TRUE	TRUE	TRUE	TRUE	TRUE	TRUE	TRUE		TRUE	TRUE	13
ENSG00000090621	PABPC4	PABP,RRM_5,RRM_1	TRUE	TRUE	TRUE			TRUE	TRUE	TRUE	TRUE	TRUE	TRUE	TRUE	TRUE	TRUE	TRUE	13
ENSG00000148843	PDCD11	Suf,S1		TRUE	TRUE	TRUE	TRUE	TRUE	TRUE	TRUE	TRUE	TRUE	TRUE	TRUE	TRUE	TRUE		13
ENSG00000253729	PRKDC	Non-canonical_RBP	TRUE	TRUE	TRUE	TRUE	TRUE	TRUE	TRUE		TRUE	TRUE	TRUE	TRUE		TRUE	TRUE	13
ENSG00000092201	SUPT16H	Non-canonical_RBP	TRUE	TRUE	TRUE	TRUE	TRUE		TRUE	TRUE	TRUE	TRUE	TRUE	TRUE		TRUE	TRUE	13
ENSG00000164587	RPS14	Ribosomal_S11	TRUE	TRUE	TRUE		TRUE	TRUE	TRUE		TRUE	TRUE	TRUE	TRUE	TRUE	TRUE	TRUE	13
ENSG00000173145	NOC3L	NOC3p,CBF	TRUE	TRUE	TRUE		TRUE	TRUE	TRUE	TRUE	TRUE	TRUE	TRUE	TRUE		TRUE	TRUE	13
ENSG00000185129	PURA	PurA	TRUE	TRUE	TRUE		TRUE	TRUE		TRUE	TRUE	TRUE	TRUE	TRUE	TRUE	TRUE	TRUE	13
ENSG00000131469	RPL27	Ribosomal_L27e,KOW	TRUE	TRUE	TRUE		TRUE	TRUE	TRUE	TRUE	TRUE	TRUE	TRUE	TRUE		TRUE	TRUE	13
ENSG00000143569	UBAP2L	Non-canonical_RBP	TRUE	TRUE	TRUE		TRUE	TRUE		TRUE	TRUE	TRUE	TRUE	TRUE	TRUE	TRUE	TRUE	13
ENSG00000215301	DDX3X	DEAD	TRUE	TRUE	TRUE		TRUE	TRUE	TRUE	TRUE	TRUE	TRUE	TRUE	TRUE		TRUE	TRUE	13
ENSG00000115816	CEBPZ	CBF	TRUE	TRUE	TRUE		TRUE	TRUE	TRUE	TRUE	TRUE	TRUE	TRUE	TRUE		TRUE	TRUE	13
ENSG00000070814	TCOF1	Non-canonical_RBP	TRUE	TRUE	TRUE	TRUE	TRUE	TRUE		TRUE	TRUE	TRUE	TRUE	TRUE		TRUE	TRUE	13
ENSG00000188739	RBM34	RRM_1	TRUE	TRUE	TRUE		TRUE	TRUE	TRUE	TRUE	TRUE	TRUE	TRUE	TRUE		TRUE	TRUE	13
ENSG00000100029	PES1	Pescadillo_N	TRUE	TRUE	TRUE		TRUE	TRUE	TRUE	TRUE	TRUE	TRUE	TRUE	TRUE		TRUE	TRUE	13
ENSG00000110700	RPS13	Ribosomal_S13_N,Ribosomal_S15	TRUE	TRUE	TRUE		TRUE	TRUE	TRUE		TRUE	TRUE	TRUE	TRUE	TRUE	TRUE	TRUE	13
ENSG00000163938	GNL3	GN3L_Grn1,MMR_HSR1	TRUE	TRUE	TRUE		TRUE	TRUE	TRUE	TRUE	TRUE	TRUE	TRUE	TRUE		TRUE	TRUE	13
ENSG00000174953	DHX36	DEAD,HA2	TRUE	TRUE	TRUE		TRUE	TRUE	TRUE	TRUE	TRUE	TRUE	TRUE	TRUE		TRUE	TRUE	13
ENSG00000179041	RRS1	RRS1	TRUE	TRUE	TRUE		TRUE	TRUE	TRUE	TRUE	TRUE	TRUE	TRUE	TRUE		TRUE	TRUE	13
ENSG00000261236	BOP1	BOP1NT		TRUE	TRUE	TRUE	TRUE	TRUE	TRUE	TRUE	TRUE	TRUE	TRUE	TRUE		TRUE	TRUE	13
ENSG00000115677	HDLBP	KH_1	TRUE	TRUE	TRUE		TRUE	TRUE		TRUE	TRUE	TRUE	TRUE	TRUE	TRUE	TRUE	TRUE	13
ENSG00000092199	HNRNPC	RRM_1	TRUE	TRUE	TRUE	TRUE			TRUE	TRUE	TRUE	TRUE	TRUE	TRUE	TRUE	TRUE	TRUE	13
ENSG00000113460	BRIX1	Brix	TRUE	TRUE	TRUE		TRUE	TRUE	TRUE	TRUE	TRUE	TRUE	TRUE	TRUE		TRUE	TRUE	13
ENSG00000155506	LARP1	La	TRUE	TRUE	TRUE		TRUE	TRUE		TRUE	TRUE	TRUE	TRUE	TRUE	TRUE	TRUE	TRUE	13
ENSG00000134697	GNL2	MMR_HSR1	TRUE	TRUE	TRUE			TRUE	TRUE	TRUE	TRUE	TRUE	TRUE	TRUE	TRUE	TRUE	TRUE	13
ENSG00000174231	PRPF8	RRM_4,U5_2-snRNA_bdg,PRO8NT,U6-snRNA_bdg,PROCN,PRP8_domainIV,PROCT	TRUE	TRUE	TRUE	TRUE	TRUE	TRUE	TRUE	TRUE	TRUE	TRUE	TRUE	TRUE		TRUE		13
ENSG00000089737	DDX24	DEAD	TRUE	TRUE	TRUE		TRUE	TRUE	TRUE	TRUE	TRUE	TRUE	TRUE	TRUE		TRUE	TRUE	13
ENSG00000188846	RPL14	Ribosomal_L14e	TRUE	TRUE	TRUE			TRUE	TRUE	TRUE	TRUE	TRUE	TRUE	TRUE	TRUE	TRUE	TRUE	13
ENSG00000136271	DDX56	ResIII,DEAD		TRUE	TRUE	TRUE		TRUE	TRUE	TRUE	TRUE	TRUE	TRUE	TRUE	TRUE	TRUE	TRUE	13
ENSG00000135372	NAT10	tRNA_bind_2	TRUE	TRUE	TRUE	TRUE	TRUE		TRUE	TRUE	TRUE	TRUE	TRUE	TRUE		TRUE	TRUE	13
ENSG00000173933	RBM4	zf-CCHC,RRM_5,RRM_1	TRUE	TRUE	TRUE		TRUE		TRUE	TRUE	TRUE	TRUE	TRUE	TRUE	TRUE	TRUE	TRUE	13
ENSG00000130826	DKC1	TruB_N,PUA,DKCLD		TRUE	TRUE	TRUE	TRUE	TRUE	TRUE	TRUE	TRUE	TRUE	TRUE	TRUE		TRUE	TRUE	13
ENSG00000120800	UTP20	DRIM	TRUE	TRUE	TRUE		TRUE	TRUE	TRUE	TRUE	TRUE	TRUE	TRUE	TRUE		TRUE	TRUE	13
ENSG00000021776	AQR	ResIII	TRUE	TRUE	TRUE		TRUE	TRUE	TRUE	TRUE	TRUE		TRUE	TRUE	TRUE	TRUE	TRUE	13
ENSG00000105127	AKAP8	AKAP95	TRUE	TRUE	TRUE		TRUE	TRUE	TRUE	TRUE	TRUE	TRUE	TRUE	TRUE		TRUE	TRUE	13
ENSG00000156697	UTP14A	Utp14	TRUE	TRUE	TRUE		TRUE	TRUE	TRUE	TRUE	TRUE	TRUE	TRUE	TRUE		TRUE	TRUE	13
ENSG00000265681	RPL17	Ribosomal_L22	TRUE	TRUE	TRUE		TRUE	TRUE	TRUE	TRUE	TRUE	TRUE	TRUE	TRUE	TRUE	TRUE		13
ENSG00000161847	RAVER1	RRM_1	TRUE	TRUE	TRUE		TRUE	TRUE	TRUE	TRUE	TRUE	TRUE	TRUE	TRUE		TRUE	TRUE	13
ENSG00000167526	RPL13	Ribosomal_L13e		TRUE	TRUE	TRUE		TRUE	TRUE	TRUE	TRUE	TRUE	TRUE	TRUE	TRUE	TRUE	TRUE	13
ENSG00000130985	UBA1	Non-canonical_RBP	TRUE	TRUE	TRUE	TRUE	TRUE		TRUE	TRUE	TRUE	TRUE	TRUE	TRUE		TRUE	TRUE	13
ENSG00000196235	SUPT5H	KOW	TRUE	TRUE	TRUE	TRUE	TRUE		TRUE	TRUE	TRUE	TRUE	TRUE	TRUE	TRUE	TRUE		13
ENSG00000134644	PUM1	PUF	TRUE	TRUE	TRUE		TRUE	TRUE		TRUE	TRUE	TRUE	TRUE	TRUE	TRUE	TRUE	TRUE	13
ENSG00000132275	RRP8	Methyltransf_8	TRUE	TRUE	TRUE	TRUE	TRUE		TRUE	TRUE	TRUE	TRUE	TRUE	TRUE		TRUE	TRUE	13
ENSG00000167004	PDIA3	Non-canonical_RBP		TRUE	TRUE	TRUE	TRUE	TRUE	TRUE	TRUE	TRUE	TRUE	TRUE	TRUE	TRUE	TRUE		13
ENSG00000141543	EIF4A3	DEAD	TRUE	TRUE	TRUE		TRUE	TRUE	TRUE	TRUE	TRUE	TRUE	TRUE	TRUE		TRUE	TRUE	13
ENSG00000106682	EIF4H	RRM_1	TRUE	TRUE	TRUE		TRUE	TRUE		TRUE	TRUE	TRUE	TRUE	TRUE	TRUE	TRUE	TRUE	13
ENSG00000115368	WDR75	Non-canonical_RBP	TRUE	TRUE	TRUE	TRUE		TRUE	TRUE	TRUE	TRUE	TRUE	TRUE	TRUE		TRUE	TRUE	13
ENSG00000130811	EIF3G	eIF3g,RRM_1	TRUE	TRUE	TRUE		TRUE	TRUE		TRUE	TRUE	TRUE	TRUE	TRUE	TRUE	TRUE	TRUE	13
ENSG00000074800	ENO1	Non-canonical_RBP		TRUE	TRUE		TRUE	TRUE	TRUE	TRUE	TRUE	TRUE	TRUE	TRUE	TRUE	TRUE	TRUE	13
ENSG00000082516	GEMIN5	Non-canonical_RBP		TRUE	TRUE	TRUE	TRUE	TRUE	TRUE	TRUE	TRUE	TRUE	TRUE	TRUE		TRUE	TRUE	13
ENSG00000100722	ZC3H14	zf-CCCH_2	TRUE	TRUE	TRUE		TRUE	TRUE	TRUE	TRUE	TRUE	TRUE	TRUE	TRUE		TRUE	TRUE	13
ENSG00000155363	MOV10	ResIII	TRUE	TRUE	TRUE		TRUE	TRUE	TRUE	TRUE	TRUE	TRUE	TRUE	TRUE		TRUE	TRUE	13
ENSG00000079785	DDX1	DEAD	TRUE	TRUE	TRUE		TRUE	TRUE	TRUE	TRUE	TRUE	TRUE	TRUE	TRUE		TRUE	TRUE	13
ENSG00000174720	LARP7	RRM_1,RRM_3,La	TRUE	TRUE	TRUE		TRUE	TRUE	TRUE	TRUE	TRUE	TRUE	TRUE	TRUE		TRUE	TRUE	13
ENSG00000047315	POLR2B	RNA_pol_Rpb2_5,RNA_pol_Rpb2_1,RNA_pol_Rpb2_2,RNA_pol_Rpb2_4,RNA_pol_Rpb2_3,RNA_pol_Rpb2_7,RNA_pol_Rpb2_6	TRUE	TRUE	TRUE		TRUE	TRUE	TRUE	TRUE	TRUE	TRUE	TRUE	TRUE		TRUE	TRUE	13
ENSG00000067334	DNTTIP2	Fcf2	TRUE	TRUE	TRUE		TRUE	TRUE	TRUE	TRUE	TRUE	TRUE	TRUE	TRUE		TRUE	TRUE	13
ENSG00000087087	SRRT	ARS2	TRUE	TRUE	TRUE		TRUE	TRUE	TRUE	TRUE	TRUE	TRUE	TRUE	TRUE		TRUE	TRUE	13
ENSG00000196924	FLNA	Non-canonical_RBP	TRUE	TRUE	TRUE	TRUE	TRUE	TRUE	TRUE	TRUE	TRUE	TRUE	TRUE	TRUE	TRUE			13
ENSG00000063046	EIF4B	RRM_1	TRUE	TRUE	TRUE		TRUE	TRUE		TRUE	TRUE	TRUE	TRUE	TRUE	TRUE	TRUE	TRUE	13
ENSG00000183808	RBM12B	RRM_1	TRUE	TRUE	TRUE		TRUE	TRUE		TRUE	TRUE	TRUE	TRUE	TRUE	TRUE	TRUE	TRUE	13
ENSG00000121060	TRIM25	Non-canonical_RBP		TRUE	TRUE		TRUE	TRUE		TRUE	TRUE	TRUE	TRUE	TRUE	TRUE	TRUE	TRUE	12
ENSG00000115761	NOL10	NUC153	TRUE	TRUE	TRUE		TRUE		TRUE	TRUE	TRUE	TRUE	TRUE	TRUE		TRUE	TRUE	12
ENSG00000170515	PA2G4	Non-canonical_RBP		TRUE	TRUE		TRUE	TRUE	TRUE	TRUE	TRUE	TRUE	TRUE	TRUE		TRUE	TRUE	12
ENSG00000149532	CPSF7	RRM_1	TRUE	TRUE	TRUE		TRUE	TRUE	TRUE	TRUE	TRUE		TRUE	TRUE		TRUE	TRUE	12
ENSG00000161016	RPL8	Ribosomal_L2_C,Ribosomal_L2	TRUE	TRUE	TRUE		TRUE	TRUE		TRUE	TRUE	TRUE	TRUE	TRUE		TRUE	TRUE	12
ENSG00000153944	MSI2	RRM_1	TRUE	TRUE	TRUE		TRUE	TRUE		TRUE	TRUE	TRUE	TRUE		TRUE	TRUE	TRUE	12
ENSG00000115484	CCT4	Non-canonical_RBP		TRUE	TRUE		TRUE	TRUE	TRUE	TRUE	TRUE	TRUE	TRUE	TRUE		TRUE	TRUE	12
ENSG00000124614	RPS10	S10_plectin	TRUE	TRUE	TRUE		TRUE	TRUE	TRUE	TRUE	TRUE	TRUE	TRUE	TRUE	TRUE			12
ENSG00000155438	NIFK	RRM_1	TRUE	TRUE	TRUE				TRUE	TRUE	TRUE	TRUE	TRUE	TRUE	TRUE	TRUE	TRUE	12
ENSG00000135387	CAPRIN1	Caprin-1_C	TRUE	TRUE	TRUE			TRUE		TRUE	TRUE	TRUE	TRUE	TRUE	TRUE	TRUE	TRUE	12
ENSG00000080824	HSP90AA1	Non-canonical_RBP	TRUE	TRUE	TRUE				TRUE	TRUE	TRUE	TRUE	TRUE	TRUE	TRUE	TRUE	TRUE	12
ENSG00000137154	RPS6	Ribosomal_S6e		TRUE	TRUE	TRUE	TRUE	TRUE	TRUE	TRUE	TRUE	TRUE	TRUE	TRUE	TRUE			12
ENSG00000160214	RRP1	Nop52	TRUE		TRUE		TRUE	TRUE	TRUE	TRUE	TRUE	TRUE	TRUE	TRUE		TRUE	TRUE	12
ENSG00000139218	SCAF11	Non-canonical_RBP	TRUE	TRUE	TRUE	TRUE	TRUE		TRUE	TRUE	TRUE	TRUE	TRUE			TRUE	TRUE	12
ENSG00000161547	SRSF2	RRM_1	TRUE	TRUE		TRUE	TRUE	TRUE	TRUE	TRUE		TRUE		TRUE	TRUE	TRUE	TRUE	12
ENSG00000067596	DHX8	S1,HA2	TRUE	TRUE	TRUE		TRUE	TRUE	TRUE	TRUE	TRUE		TRUE		TRUE	TRUE	TRUE	12
ENSG00000161970	RPL26	KOW	TRUE	TRUE	TRUE	TRUE	TRUE	TRUE			TRUE	TRUE	TRUE	TRUE		TRUE	TRUE	12
ENSG00000185728	YTHDF3	YTH	TRUE	TRUE	TRUE		TRUE	TRUE		TRUE	TRUE	TRUE	TRUE	TRUE		TRUE	TRUE	12
ENSG00000111605	CPSF6	RRM_1	TRUE	TRUE	TRUE		TRUE	TRUE		TRUE	TRUE	TRUE	TRUE	TRUE		TRUE	TRUE	12
ENSG00000254772	EEF1G	EF1G		TRUE	TRUE		TRUE	TRUE	TRUE		TRUE	TRUE	TRUE	TRUE	TRUE	TRUE	TRUE	12
ENSG00000174173	TRMT10C	tRNA_m1G_MT	TRUE	TRUE	TRUE		TRUE	TRUE	TRUE	TRUE	TRUE	TRUE	TRUE	TRUE	TRUE			12
ENSG00000015479	MATR3	RRM_5	TRUE		TRUE	TRUE	TRUE	TRUE	TRUE	TRUE	TRUE		TRUE		TRUE	TRUE	TRUE	12
ENSG00000109111	SUPT6H	S1	TRUE	TRUE	TRUE		TRUE		TRUE	TRUE	TRUE	TRUE	TRUE	TRUE		TRUE	TRUE	12
ENSG00000198900	TOP1	Non-canonical_RBP	TRUE	TRUE	TRUE		TRUE		TRUE	TRUE	TRUE	TRUE	TRUE	TRUE		TRUE	TRUE	12
ENSG00000113649	TCERG1	Non-canonical_RBP	TRUE	TRUE	TRUE		TRUE		TRUE	TRUE	TRUE	TRUE	TRUE	TRUE		TRUE	TRUE	12
ENSG00000004534	RBM6	G-patch	TRUE	TRUE	TRUE	TRUE		TRUE		TRUE	TRUE	TRUE	TRUE	TRUE		TRUE	TRUE	12
ENSG00000011243	AKAP8L	AKAP95	TRUE	TRUE	TRUE	TRUE	TRUE	TRUE	TRUE	TRUE	TRUE	TRUE	TRUE	TRUE				12
ENSG00000198492	YTHDF2	YTH	TRUE	TRUE	TRUE		TRUE	TRUE		TRUE	TRUE	TRUE	TRUE	TRUE		TRUE	TRUE	12
ENSG00000179051	RCC2	Non-canonical_RBP	TRUE	TRUE	TRUE		TRUE	TRUE	TRUE	TRUE	TRUE	TRUE	TRUE			TRUE	TRUE	12
ENSG00000122026	RPL21	Ribosomal_L21e	TRUE	TRUE	TRUE				TRUE	TRUE	TRUE	TRUE	TRUE	TRUE	TRUE	TRUE	TRUE	12
ENSG00000011260	UTP18	Non-canonical_RBP	TRUE	TRUE	TRUE		TRUE		TRUE	TRUE	TRUE	TRUE	TRUE	TRUE		TRUE	TRUE	12
ENSG00000087365	SF3B2	DUF382,SAP	TRUE	TRUE	TRUE	TRUE	TRUE	TRUE	TRUE	TRUE	TRUE	TRUE	TRUE	TRUE				12
ENSG00000145216	FIP1L1	Fip1	TRUE	TRUE	TRUE	TRUE	TRUE			TRUE	TRUE	TRUE	TRUE	TRUE		TRUE	TRUE	12
ENSG00000121774	KHDRBS1	KH_1	TRUE	TRUE	TRUE		TRUE		TRUE	TRUE	TRUE	TRUE	TRUE	TRUE		TRUE	TRUE	12
ENSG00000185624	P4HB	Non-canonical_RBP	TRUE	TRUE	TRUE	TRUE		TRUE	TRUE	TRUE	TRUE	TRUE	TRUE	TRUE	TRUE			12
ENSG00000156482	RPL30	Ribosomal_L7Ae	TRUE	TRUE	TRUE		TRUE	TRUE		TRUE	TRUE		TRUE	TRUE	TRUE	TRUE	TRUE	12
ENSG00000134987	WDR36	Utp21		TRUE	TRUE	TRUE	TRUE		TRUE	TRUE	TRUE	TRUE	TRUE	TRUE		TRUE	TRUE	12
ENSG00000114391	RPL24	Ribosomal_L24e	TRUE	TRUE	TRUE		TRUE	TRUE	TRUE	TRUE	TRUE	TRUE	TRUE	TRUE	TRUE			12
ENSG00000117450	PRDX1	Non-canonical_RBP	TRUE		TRUE	TRUE	TRUE	TRUE	TRUE	TRUE	TRUE		TRUE		TRUE	TRUE	TRUE	12
ENSG00000257103	LSM14A	FDF,SM-ATX,LSM14	TRUE	TRUE	TRUE			TRUE		TRUE	TRUE	TRUE	TRUE	TRUE	TRUE	TRUE	TRUE	12
ENSG00000136527	TRA2B	RRM_1	TRUE	TRUE	TRUE		TRUE	TRUE	TRUE	TRUE		TRUE		TRUE	TRUE	TRUE	TRUE	12
ENSG00000161813	LARP4	La	TRUE	TRUE	TRUE			TRUE		TRUE	TRUE	TRUE	TRUE	TRUE	TRUE	TRUE	TRUE	12
ENSG00000105372	RPS19	Ribosomal_S19e	TRUE	TRUE	TRUE		TRUE	TRUE	TRUE		TRUE	TRUE	TRUE	TRUE	TRUE	TRUE		12
ENSG00000112578	BYSL	Bystin		TRUE	TRUE		TRUE	TRUE	TRUE	TRUE	TRUE	TRUE	TRUE	TRUE		TRUE	TRUE	12
ENSG00000108298	RPL19	Ribosomal_L19e		TRUE	TRUE		TRUE	TRUE	TRUE	TRUE	TRUE	TRUE	TRUE	TRUE	TRUE	TRUE		12
ENSG00000116251	RPL22	Ribosomal_L22e	TRUE	TRUE	TRUE		TRUE	TRUE		TRUE	TRUE	TRUE	TRUE	TRUE		TRUE	TRUE	12
ENSG00000145833	DDX46	DEAD	TRUE	TRUE	TRUE	TRUE	TRUE	TRUE	TRUE		TRUE	TRUE	TRUE	TRUE		TRUE		12
ENSG00000204842	ATXN2	PAM2,LsmAD,SM-ATX	TRUE	TRUE	TRUE		TRUE	TRUE		TRUE	TRUE	TRUE	TRUE	TRUE		TRUE	TRUE	12
ENSG00000147649	MTDH	Non-canonical_RBP	TRUE	TRUE	TRUE			TRUE		TRUE	TRUE	TRUE	TRUE	TRUE	TRUE	TRUE	TRUE	12
ENSG00000182481	KPNA2	Non-canonical_RBP	TRUE	TRUE	TRUE	TRUE	TRUE		TRUE		TRUE	TRUE	TRUE	TRUE		TRUE	TRUE	12
ENSG00000105193	RPS16	Ribosomal_S9	TRUE	TRUE	TRUE		TRUE	TRUE	TRUE		TRUE		TRUE	TRUE	TRUE	TRUE	TRUE	12
ENSG00000165209	STRBP	DZF,dsrm	TRUE	TRUE	TRUE		TRUE		TRUE	TRUE	TRUE		TRUE	TRUE	TRUE	TRUE	TRUE	12
ENSG00000142207	URB1	Npa1	TRUE	TRUE	TRUE		TRUE	TRUE	TRUE	TRUE	TRUE		TRUE	TRUE		TRUE	TRUE	12
ENSG00000124193	SRSF6	RRM_1	TRUE	TRUE			TRUE	TRUE	TRUE	TRUE		TRUE	TRUE	TRUE	TRUE	TRUE	TRUE	12
ENSG00000119285	HEATR1	U3snoRNP10	TRUE	TRUE	TRUE	TRUE	TRUE		TRUE	TRUE	TRUE		TRUE	TRUE		TRUE	TRUE	12
ENSG00000142541	RPL13A	Ribosomal_L13		TRUE	TRUE		TRUE	TRUE	TRUE	TRUE	TRUE	TRUE	TRUE	TRUE		TRUE	TRUE	12
ENSG00000138757	G3BP2	NTF2,RRM_1	TRUE	TRUE	TRUE		TRUE	TRUE		TRUE	TRUE	TRUE	TRUE	TRUE		TRUE	TRUE	12
ENSG00000134684	YARS	tRNA_bind,tRNA-synt_1b		TRUE	TRUE		TRUE		TRUE	TRUE	TRUE	TRUE	TRUE	TRUE	TRUE	TRUE	TRUE	12
ENSG00000124571	XPO5	Xpo1	TRUE	TRUE	TRUE		TRUE		TRUE	TRUE	TRUE	TRUE	TRUE	TRUE		TRUE	TRUE	12
ENSG00000166181	API5	Non-canonical_RBP	TRUE	TRUE	TRUE		TRUE	TRUE	TRUE	TRUE	TRUE		TRUE	TRUE		TRUE	TRUE	12
ENSG00000159140	SON	dsrm,DND1_DSRM,G-patch	TRUE	TRUE	TRUE		TRUE	TRUE	TRUE	TRUE	TRUE	TRUE	TRUE	TRUE		TRUE		12
ENSG00000198755	RPL10A	Ribosomal_L1	TRUE	TRUE	TRUE		TRUE		TRUE	TRUE	TRUE		TRUE	TRUE	TRUE	TRUE	TRUE	12
ENSG00000198242	RPL23A	Ribosomal_L23,Ribosomal_L23eN	TRUE	TRUE	TRUE		TRUE	TRUE	TRUE	TRUE	TRUE	TRUE	TRUE	TRUE	TRUE			12
ENSG00000171863	RPS7	Ribosomal_S7e	TRUE	TRUE	TRUE		TRUE	TRUE		TRUE	TRUE	TRUE	TRUE	TRUE		TRUE	TRUE	12
ENSG00000119596	YLPM1	Non-canonical_RBP	TRUE	TRUE	TRUE	TRUE	TRUE	TRUE	TRUE		TRUE	TRUE	TRUE	TRUE		TRUE		12
ENSG00000092621	PHGDH	Non-canonical_RBP		TRUE	TRUE	TRUE	TRUE		TRUE		TRUE	TRUE	TRUE	TRUE	TRUE	TRUE	TRUE	12
ENSG00000165280	VCP	Non-canonical_RBP	TRUE	TRUE		TRUE	TRUE		TRUE		TRUE	TRUE	TRUE	TRUE	TRUE	TRUE	TRUE	12
ENSG00000197102	DYNC1H1	Non-canonical_RBP	TRUE	TRUE	TRUE		TRUE	TRUE		TRUE	TRUE	TRUE	TRUE	TRUE		TRUE	TRUE	12
ENSG00000099821	POLRMT	RNA_pol	TRUE	TRUE	TRUE		TRUE	TRUE	TRUE	TRUE	TRUE		TRUE	TRUE		TRUE	TRUE	12
ENSG00000107929	LARP4B	La	TRUE	TRUE	TRUE		TRUE	TRUE		TRUE	TRUE	TRUE	TRUE		TRUE	TRUE	TRUE	12
ENSG00000130726	TRIM28	Non-canonical_RBP	TRUE	TRUE	TRUE	TRUE	TRUE		TRUE		TRUE	TRUE	TRUE	TRUE		TRUE	TRUE	12
ENSG00000204628	RACK1	Non-canonical_RBP	TRUE	TRUE	TRUE			TRUE		TRUE	TRUE	TRUE	TRUE	TRUE	TRUE	TRUE	TRUE	12
ENSG00000108349	CASC3	Btz	TRUE	TRUE	TRUE		TRUE	TRUE		TRUE	TRUE	TRUE	TRUE	TRUE		TRUE	TRUE	12
ENSG00000100129	EIF3L	Paf67	TRUE		TRUE		TRUE	TRUE	TRUE	TRUE	TRUE	TRUE	TRUE	TRUE		TRUE	TRUE	12
ENSG00000213516	RBMXL1	RBM1CTR,RRM_1		TRUE	TRUE		TRUE	TRUE	TRUE		TRUE	TRUE	TRUE	TRUE	TRUE	TRUE	TRUE	12
ENSG00000244462	RBM12	RRM_1		TRUE	TRUE		TRUE	TRUE	TRUE	TRUE	TRUE	TRUE	TRUE	TRUE		TRUE	TRUE	12
ENSG00000063177	RPL18	Non-canonical_RBP		TRUE	TRUE	TRUE	TRUE	TRUE	TRUE		TRUE	TRUE	TRUE	TRUE		TRUE	TRUE	12
ENSG00000183751	TBL3	Utp13		TRUE	TRUE	TRUE	TRUE		TRUE	TRUE	TRUE	TRUE	TRUE	TRUE		TRUE	TRUE	12
ENSG00000197111	PCBP2	KH_1,KH_2	TRUE	TRUE	TRUE			TRUE		TRUE	TRUE	TRUE	TRUE	TRUE	TRUE	TRUE	TRUE	12
ENSG00000122299	ZC3H7A	zf-CCCH	TRUE	TRUE	TRUE			TRUE		TRUE	TRUE	TRUE	TRUE	TRUE	TRUE	TRUE	TRUE	12
ENSG00000100353	EIF3D	eIF-3_zeta	TRUE	TRUE	TRUE		TRUE	TRUE		TRUE	TRUE	TRUE	TRUE	TRUE		TRUE	TRUE	12
ENSG00000181222	POLR2A	RNA_pol_Rpb1_2,RNA_pol_Rpb1_3,RNA_pol_Rpb1_1	TRUE	TRUE	TRUE	TRUE	TRUE		TRUE		TRUE	TRUE	TRUE	TRUE		TRUE	TRUE	12
ENSG00000100813	ACIN1	SAP	TRUE	TRUE	TRUE		TRUE	TRUE		TRUE	TRUE	TRUE	TRUE	TRUE		TRUE	TRUE	12
ENSG00000160679	CHTOP	Non-canonical_RBP	TRUE	TRUE	TRUE		TRUE	TRUE	TRUE	TRUE	TRUE	TRUE	TRUE	TRUE	TRUE			12
ENSG00000119314	PTBP3	RRM_5,RRM_1	TRUE	TRUE	TRUE		TRUE	TRUE		TRUE	TRUE	TRUE	TRUE		TRUE	TRUE	TRUE	12
ENSG00000164934	DCAF13	Sof1,eIF2A	TRUE	TRUE	TRUE		TRUE	TRUE		TRUE	TRUE	TRUE	TRUE	TRUE		TRUE	TRUE	12
ENSG00000116221	MRPL37	PDCD9		TRUE	TRUE			TRUE	TRUE	TRUE	TRUE	TRUE	TRUE	TRUE	TRUE	TRUE	TRUE	12
ENSG00000136026	CKAP4	Non-canonical_RBP	TRUE	TRUE	TRUE	TRUE	TRUE	TRUE		TRUE	TRUE	TRUE	TRUE	TRUE		TRUE		12
ENSG00000227057	WDR46	Non-canonical_RBP	TRUE	TRUE	TRUE		TRUE	TRUE	TRUE		TRUE	TRUE	TRUE	TRUE		TRUE	TRUE	12
ENSG00000146676	PURB	PurA	TRUE	TRUE	TRUE		TRUE	TRUE		TRUE	TRUE	TRUE	TRUE	TRUE		TRUE	TRUE	12
ENSG00000006744	ELAC2	Lactamase_B_4	TRUE	TRUE	TRUE		TRUE	TRUE	TRUE	TRUE	TRUE		TRUE	TRUE	TRUE			11
ENSG00000102081	FMR1	KH_1,Agenet,FXMRP1_C_core	TRUE	TRUE	TRUE		TRUE	TRUE		TRUE	TRUE	TRUE	TRUE			TRUE	TRUE	11
ENSG00000151304	SRFBP1	BUD22	TRUE	TRUE	TRUE			TRUE		TRUE	TRUE	TRUE	TRUE		TRUE	TRUE	TRUE	11
ENSG00000110367	DDX6	DEAD	TRUE	TRUE	TRUE			TRUE		TRUE	TRUE	TRUE	TRUE	TRUE		TRUE	TRUE	11
ENSG00000071082	RPL31	Ribosomal_L31e		TRUE	TRUE			TRUE		TRUE	TRUE	TRUE	TRUE	TRUE	TRUE	TRUE	TRUE	11
ENSG00000008988	RPS20	Ribosomal_S10	TRUE	TRUE	TRUE		TRUE	TRUE		TRUE	TRUE	TRUE	TRUE	TRUE	TRUE			11
ENSG00000105618	PRPF31	Prp31_C,Nop	TRUE	TRUE	TRUE		TRUE		TRUE	TRUE	TRUE		TRUE	TRUE		TRUE	TRUE	11
ENSG00000204469	PRRC2A	Non-canonical_RBP	TRUE	TRUE	TRUE		TRUE	TRUE			TRUE	TRUE	TRUE	TRUE		TRUE	TRUE	11
ENSG00000134001	EIF2S1	EIF_2_alpha,S1	TRUE		TRUE		TRUE	TRUE		TRUE	TRUE	TRUE	TRUE	TRUE		TRUE	TRUE	11
ENSG00000174243	DDX23	DEAD	TRUE	TRUE	TRUE	TRUE	TRUE	TRUE	TRUE		TRUE	TRUE	TRUE	TRUE				11
ENSG00000140259	MFAP1	Non-canonical_RBP	TRUE	TRUE	TRUE		TRUE	TRUE		TRUE	TRUE	TRUE	TRUE			TRUE	TRUE	11
ENSG00000184863	RBM33	RRM_1	TRUE	TRUE	TRUE		TRUE		TRUE	TRUE	TRUE	TRUE	TRUE			TRUE	TRUE	11
ENSG00000115268	RPS15	Ribosomal_S19	TRUE	TRUE	TRUE			TRUE		TRUE	TRUE	TRUE	TRUE	TRUE		TRUE	TRUE	11
ENSG00000134419	RPS15A	Ribosomal_S8	TRUE		TRUE		TRUE	TRUE	TRUE	TRUE	TRUE		TRUE	TRUE		TRUE	TRUE	11
ENSG00000001497	LAS1L	Las1	TRUE	TRUE	TRUE				TRUE	TRUE	TRUE	TRUE	TRUE	TRUE		TRUE	TRUE	11
ENSG00000131503	ANKHD1	KH_1	TRUE	TRUE	TRUE			TRUE		TRUE	TRUE	TRUE	TRUE	TRUE		TRUE	TRUE	11
ENSG00000124383	MPHOSPH10	Mpp10	TRUE	TRUE	TRUE		TRUE			TRUE	TRUE	TRUE	TRUE	TRUE		TRUE	TRUE	11
ENSG00000083896	YTHDC1	YTH	TRUE	TRUE	TRUE		TRUE			TRUE	TRUE	TRUE	TRUE	TRUE		TRUE	TRUE	11
ENSG00000107625	DDX50	GUCT,ResIII,DEAD	TRUE	TRUE	TRUE		TRUE		TRUE	TRUE	TRUE		TRUE		TRUE	TRUE	TRUE	11
ENSG00000162231	NXF1	Tap-RNA_bind,TAP_C,NTF2	TRUE	TRUE	TRUE		TRUE	TRUE		TRUE	TRUE	TRUE	TRUE			TRUE	TRUE	11
ENSG00000075292	ZNF638	zf-C2H2_jaz,RRM_1	TRUE	TRUE	TRUE		TRUE			TRUE	TRUE	TRUE	TRUE	TRUE		TRUE	TRUE	11
ENSG00000073792	IGF2BP2	KH_1,RRM_1	TRUE	TRUE	TRUE			TRUE		TRUE	TRUE	TRUE		TRUE	TRUE	TRUE	TRUE	11
ENSG00000039123	MTREX	rRNA_proc-arch,DEAD		TRUE	TRUE		TRUE		TRUE	TRUE	TRUE	TRUE	TRUE	TRUE		TRUE	TRUE	11
ENSG00000165271	NOL6	Nrap		TRUE	TRUE		TRUE		TRUE	TRUE	TRUE	TRUE	TRUE	TRUE		TRUE	TRUE	11
ENSG00000130764	LRRC47	B3_4	TRUE	TRUE	TRUE		TRUE	TRUE			TRUE	TRUE	TRUE	TRUE		TRUE	TRUE	11
ENSG00000205937	RNPS1	RRM_1	TRUE	TRUE		TRUE	TRUE	TRUE	TRUE	TRUE		TRUE		TRUE		TRUE	TRUE	11
ENSG00000131013	PPIL4	RRM_1	TRUE	TRUE	TRUE		TRUE	TRUE		TRUE	TRUE	TRUE	TRUE	TRUE	TRUE			11
ENSG00000178105	DDX10	ResIII,DEAD	TRUE	TRUE	TRUE	TRUE	TRUE		TRUE	TRUE	TRUE		TRUE			TRUE	TRUE	11
ENSG00000088205	DDX18	DEAD	TRUE	TRUE	TRUE				TRUE	TRUE	TRUE	TRUE	TRUE	TRUE		TRUE	TRUE	11
ENSG00000186468	RPS23	Ribosom_S12_S23	TRUE	TRUE	TRUE	TRUE	TRUE				TRUE		TRUE	TRUE	TRUE	TRUE	TRUE	11
ENSG00000196943	NOP9	Non-canonical_RBP	TRUE	TRUE	TRUE		TRUE		TRUE	TRUE	TRUE		TRUE		TRUE	TRUE	TRUE	11
ENSG00000075856	SART3	Lsm_interact,RRM_1	TRUE	TRUE	TRUE	TRUE	TRUE		TRUE	TRUE	TRUE	TRUE	TRUE	TRUE				11
ENSG00000100941	PNN	Non-canonical_RBP	TRUE	TRUE	TRUE		TRUE	TRUE	TRUE	TRUE		TRUE		TRUE		TRUE	TRUE	11
ENSG00000125691	RPL23	Ribosomal_L14		TRUE	TRUE				TRUE	TRUE	TRUE	TRUE	TRUE	TRUE	TRUE	TRUE	TRUE	11
ENSG00000185163	DDX51	ResIII,DEAD	TRUE	TRUE	TRUE		TRUE		TRUE	TRUE	TRUE		TRUE	TRUE		TRUE	TRUE	11
ENSG00000163714	U2SURP	cwf21,RRM_1,Surp	TRUE	TRUE	TRUE		TRUE	TRUE	TRUE		TRUE	TRUE	TRUE	TRUE		TRUE		11
ENSG00000152601	MBNL1	zf-CCCH	TRUE	TRUE	TRUE			TRUE		TRUE	TRUE	TRUE	TRUE	TRUE		TRUE	TRUE	11
ENSG00000138398	PPIG	Non-canonical_RBP	TRUE	TRUE	TRUE		TRUE	TRUE		TRUE		TRUE	TRUE	TRUE		TRUE	TRUE	11
ENSG00000213782	DDX47	ResIII,DEAD	TRUE	TRUE	TRUE	TRUE	TRUE		TRUE	TRUE	TRUE		TRUE			TRUE	TRUE	11
ENSG00000158417	EIF5B	IF-2,GTP_EFTU,MMR_HSR1,GTP_EFTU_D2	TRUE	TRUE	TRUE		TRUE	TRUE		TRUE	TRUE	TRUE	TRUE	TRUE	TRUE			11
ENSG00000149658	YTHDF1	YTH	TRUE	TRUE	TRUE		TRUE	TRUE		TRUE	TRUE		TRUE	TRUE		TRUE	TRUE	11
ENSG00000175467	SART1	SART-1	TRUE	TRUE	TRUE		TRUE		TRUE	TRUE	TRUE	TRUE	TRUE	TRUE	TRUE			11
ENSG00000100650	SRSF5	RRM_1	TRUE	TRUE			TRUE	TRUE		TRUE	TRUE	TRUE		TRUE	TRUE	TRUE	TRUE	11
ENSG00000162244	RPL29	Ribosomal_L29e	TRUE	TRUE	TRUE	TRUE		TRUE		TRUE	TRUE	TRUE	TRUE	TRUE		TRUE		11
ENSG00000142534	RPS11	Ribosomal_S17		TRUE	TRUE		TRUE	TRUE		TRUE	TRUE	TRUE	TRUE	TRUE		TRUE	TRUE	11
ENSG00000087269	NOP14	Nop14	TRUE	TRUE	TRUE		TRUE	TRUE	TRUE	TRUE	TRUE		TRUE			TRUE	TRUE	11
ENSG00000278053	DDX52	ResIII,DEAD	TRUE	TRUE	TRUE		TRUE		TRUE	TRUE	TRUE		TRUE	TRUE		TRUE	TRUE	11
ENSG00000160201	U2AF1	zf-CCCH,RRM_1	TRUE	TRUE	TRUE					TRUE	TRUE	TRUE	TRUE	TRUE	TRUE	TRUE	TRUE	11
ENSG00000132341	RAN	MMR_HSR1	TRUE	TRUE	TRUE		TRUE			TRUE	TRUE	TRUE	TRUE	TRUE		TRUE	TRUE	11
ENSG00000089157	RPLP0	Ribosomal_60s,Ribosomal_L10	TRUE	TRUE	TRUE				TRUE	TRUE	TRUE	TRUE	TRUE	TRUE		TRUE	TRUE	11
ENSG00000136231	IGF2BP3	KH_1,RRM_1	TRUE		TRUE		TRUE	TRUE	TRUE	TRUE	TRUE		TRUE		TRUE	TRUE	TRUE	11
ENSG00000080608	PUM3	CPL	TRUE	TRUE	TRUE		TRUE	TRUE	TRUE	TRUE	TRUE		TRUE			TRUE	TRUE	11
ENSG00000186416	NKRF	R3H,G-patch	TRUE	TRUE	TRUE		TRUE	TRUE	TRUE	TRUE	TRUE		TRUE	TRUE		TRUE		11
ENSG00000188529	SRSF10	RRM_1	TRUE	TRUE			TRUE	TRUE	TRUE		TRUE	TRUE		TRUE	TRUE	TRUE	TRUE	11
ENSG00000144029	MRPS5	Ribosomal_S5_C,Ribosomal_S5	TRUE	TRUE	TRUE		TRUE	TRUE		TRUE	TRUE		TRUE	TRUE		TRUE	TRUE	11
ENSG00000139746	RBM26	RRM_1,PWI	TRUE	TRUE	TRUE	TRUE	TRUE	TRUE		TRUE	TRUE	TRUE	TRUE	TRUE				11
ENSG00000198231	DDX42	ResIII,DEAD	TRUE	TRUE	TRUE		TRUE		TRUE		TRUE	TRUE	TRUE	TRUE		TRUE	TRUE	11
ENSG00000166889	PATL1	PAT1	TRUE	TRUE	TRUE			TRUE		TRUE	TRUE	TRUE	TRUE	TRUE		TRUE	TRUE	11
ENSG00000114127	XRN1	XRN_N	TRUE	TRUE	TRUE			TRUE		TRUE	TRUE	TRUE	TRUE	TRUE		TRUE	TRUE	11
ENSG00000168028	RPSA	Ribosomal_S2	TRUE	TRUE	TRUE		TRUE	TRUE			TRUE	TRUE	TRUE	TRUE		TRUE	TRUE	11
ENSG00000247315	ZCCHC3	zf-CCHC	TRUE	TRUE	TRUE			TRUE		TRUE	TRUE		TRUE	TRUE	TRUE	TRUE	TRUE	11
ENSG00000164134	NAA15	Non-canonical_RBP		TRUE	TRUE		TRUE	TRUE		TRUE	TRUE	TRUE	TRUE	TRUE		TRUE	TRUE	11
ENSG00000125445	MRPS7	Ribosomal_S7	TRUE	TRUE	TRUE		TRUE	TRUE	TRUE	TRUE	TRUE		TRUE	TRUE	TRUE			11
ENSG00000125107	CNOT1	Not1	TRUE	TRUE	TRUE			TRUE		TRUE	TRUE	TRUE	TRUE	TRUE		TRUE	TRUE	11
ENSG00000163931	TKT	Non-canonical_RBP		TRUE		TRUE	TRUE		TRUE		TRUE	TRUE	TRUE	TRUE	TRUE	TRUE	TRUE	11
ENSG00000167962	ZNF598	Non-canonical_RBP	TRUE	TRUE	TRUE			TRUE		TRUE	TRUE	TRUE	TRUE	TRUE		TRUE	TRUE	11
ENSG00000169710	FASN	Non-canonical_RBP	TRUE	TRUE	TRUE		TRUE	TRUE	TRUE	TRUE	TRUE	TRUE	TRUE	TRUE				11
ENSG00000233927	RPS28	Ribosomal_S28e	TRUE	TRUE	TRUE			TRUE		TRUE	TRUE	TRUE	TRUE		TRUE	TRUE	TRUE	11
ENSG00000136068	FLNB	Non-canonical_RBP	TRUE	TRUE			TRUE	TRUE			TRUE	TRUE	TRUE	TRUE	TRUE	TRUE	TRUE	11
ENSG00000136810	TXN	Non-canonical_RBP	TRUE		TRUE		TRUE	TRUE	TRUE	TRUE	TRUE		TRUE		TRUE	TRUE	TRUE	11
ENSG00000178952	TUFM	GTP_EFTU,GTP_EFTU_D2,GTP_EFTU_D3		TRUE	TRUE		TRUE		TRUE	TRUE	TRUE	TRUE	TRUE	TRUE	TRUE	TRUE		11
ENSG00000137073	UBAP2	Non-canonical_RBP		TRUE	TRUE		TRUE	TRUE		TRUE	TRUE	TRUE	TRUE	TRUE		TRUE	TRUE	11
ENSG00000091009	RBM27	zf-CCCH,PWI	TRUE	TRUE	TRUE		TRUE	TRUE	TRUE	TRUE	TRUE	TRUE	TRUE	TRUE				11
ENSG00000169714	CNBP	zf-CCHC	TRUE	TRUE	TRUE					TRUE	TRUE	TRUE	TRUE	TRUE	TRUE	TRUE	TRUE	11
ENSG00000067225	PKM	Non-canonical_RBP		TRUE	TRUE	TRUE	TRUE		TRUE	TRUE	TRUE	TRUE	TRUE	TRUE		TRUE		11
ENSG00000055917	PUM2	PUF	TRUE	TRUE	TRUE			TRUE		TRUE	TRUE	TRUE	TRUE	TRUE		TRUE	TRUE	11
ENSG00000048991	R3HDM1	R3H	TRUE	TRUE	TRUE			TRUE		TRUE	TRUE		TRUE	TRUE	TRUE	TRUE	TRUE	11
ENSG00000155636	RBM45	RRM_1	TRUE	TRUE	TRUE			TRUE		TRUE	TRUE		TRUE	TRUE	TRUE	TRUE	TRUE	11
ENSG00000121057	AKAP1	KH_1,TUDOR	TRUE	TRUE	TRUE			TRUE		TRUE	TRUE	TRUE	TRUE	TRUE		TRUE	TRUE	11
ENSG00000162408	NOL9	Non-canonical_RBP		TRUE	TRUE		TRUE		TRUE		TRUE	TRUE	TRUE	TRUE		TRUE	TRUE	10
ENSG00000198000	NOL8	RRM_1	TRUE	TRUE	TRUE		TRUE			TRUE	TRUE		TRUE	TRUE		TRUE	TRUE	10
ENSG00000065548	ZC3H15	zf-CCCH	TRUE	TRUE	TRUE			TRUE		TRUE	TRUE		TRUE	TRUE		TRUE	TRUE	10
ENSG00000231500	RPS18	Ribosomal_S13	TRUE	TRUE	TRUE		TRUE	TRUE	TRUE		TRUE	TRUE	TRUE	TRUE				10
ENSG00000118181	RPS25	Ribosomal_S25	TRUE	TRUE	TRUE			TRUE	TRUE		TRUE	TRUE	TRUE	TRUE		TRUE		10
ENSG00000144895	EIF2A	eIF2A		TRUE	TRUE		TRUE	TRUE			TRUE	TRUE	TRUE	TRUE		TRUE	TRUE	10
ENSG00000204569	PPP1R10	zf-CCCH	TRUE	TRUE	TRUE		TRUE	TRUE	TRUE		TRUE	TRUE	TRUE	TRUE				10
ENSG00000121486	TRMT1L	TRM,Met_10		TRUE	TRUE		TRUE		TRUE	TRUE	TRUE	TRUE	TRUE			TRUE	TRUE	10
ENSG00000144381	HSPD1	Non-canonical_RBP		TRUE	TRUE				TRUE	TRUE	TRUE	TRUE	TRUE	TRUE	TRUE	TRUE		10
ENSG00000068654	POLR1A	RNA_pol_Rpb1_5,RNA_pol_Rpb1_4,RNA_pol_Rpb1_2,RNA_pol_Rpb1_3,RNA_pol_Rpb1_1		TRUE	TRUE		TRUE		TRUE		TRUE	TRUE	TRUE	TRUE		TRUE	TRUE	10
ENSG00000109475	RPL34	Ribosomal_L34e		TRUE	TRUE	TRUE		TRUE			TRUE	TRUE	TRUE	TRUE		TRUE	TRUE	10
ENSG00000132466	ANKRD17	KH_1		TRUE	TRUE			TRUE		TRUE	TRUE	TRUE	TRUE	TRUE		TRUE	TRUE	10
ENSG00000107223	EDF1	Non-canonical_RBP	TRUE	TRUE	TRUE			TRUE		TRUE	TRUE	TRUE	TRUE		TRUE	TRUE		10
ENSG00000089048	ESF1	NUC153	TRUE	TRUE	TRUE					TRUE	TRUE	TRUE	TRUE	TRUE		TRUE	TRUE	10
ENSG00000104356	POP1	POP1,POPLD		TRUE	TRUE	TRUE	TRUE		TRUE	TRUE	TRUE	TRUE	TRUE	TRUE				10
ENSG00000159217	IGF2BP1	KH_1,RRM_1	TRUE		TRUE		TRUE	TRUE	TRUE	TRUE	TRUE				TRUE	TRUE	TRUE	10
ENSG00000040341	STAU2	dsrm	TRUE	TRUE	TRUE			TRUE		TRUE	TRUE		TRUE	TRUE		TRUE	TRUE	10
ENSG00000136628	EPRS	tRNA-synt_1c_C,HGTP_anticodon,tRNA-synt_1c,tRNA-synt_2b,ProRS-C_1		TRUE	TRUE	TRUE	TRUE				TRUE	TRUE	TRUE	TRUE	TRUE	TRUE		10
ENSG00000170832	USP32	Non-canonical_RBP	TRUE	TRUE	TRUE			TRUE		TRUE	TRUE	TRUE	TRUE			TRUE	TRUE	10
ENSG00000163214	DHX57	zf-CCCH,DEAD,HA2	TRUE	TRUE	TRUE			TRUE		TRUE	TRUE		TRUE	TRUE		TRUE	TRUE	10
ENSG00000204120	GIGYF2	Non-canonical_RBP	TRUE	TRUE	TRUE			TRUE			TRUE	TRUE	TRUE	TRUE		TRUE	TRUE	10
ENSG00000275700	AATF	Non-canonical_RBP	TRUE	TRUE	TRUE		TRUE			TRUE	TRUE		TRUE		TRUE	TRUE	TRUE	10
ENSG00000142676	RPL11	Ribosomal_L5_C,Ribosomal_L5	TRUE	TRUE	TRUE		TRUE		TRUE			TRUE	TRUE	TRUE		TRUE	TRUE	10
ENSG00000146834	MEPCE	Bin3,Methyltransf_31	TRUE	TRUE	TRUE		TRUE		TRUE	TRUE	TRUE	TRUE	TRUE	TRUE				10
ENSG00000124214	STAU1	dsrm	TRUE	TRUE	TRUE			TRUE			TRUE	TRUE	TRUE	TRUE		TRUE	TRUE	10
ENSG00000111615	KRR1	Non-canonical_RBP	TRUE		TRUE		TRUE	TRUE		TRUE	TRUE	TRUE	TRUE			TRUE	TRUE	10
ENSG00000166197	NOLC1	SRP40_C	TRUE	TRUE			TRUE	TRUE		TRUE		TRUE	TRUE	TRUE		TRUE	TRUE	10
ENSG00000112249	ASCC3	ResIII,DEAD	TRUE	TRUE	TRUE		TRUE	TRUE			TRUE		TRUE	TRUE		TRUE	TRUE	10
ENSG00000174780	SRP72	SRP72	TRUE	TRUE	TRUE		TRUE			TRUE	TRUE	TRUE	TRUE	TRUE	TRUE			10
ENSG00000055483	USP36	Non-canonical_RBP		TRUE	TRUE		TRUE		TRUE	TRUE	TRUE		TRUE	TRUE		TRUE	TRUE	10
ENSG00000130935	NOL11	NUC205	TRUE		TRUE		TRUE	TRUE	TRUE	TRUE	TRUE		TRUE			TRUE	TRUE	10
ENSG00000130119	GNL3L	MMR_HSR1		TRUE	TRUE			TRUE		TRUE	TRUE	TRUE	TRUE	TRUE		TRUE	TRUE	10
ENSG00000147065	MSN	Non-canonical_RBP			TRUE		TRUE	TRUE	TRUE		TRUE	TRUE		TRUE	TRUE	TRUE	TRUE	10
ENSG00000044574	HSPA5	Non-canonical_RBP		TRUE	TRUE	TRUE	TRUE				TRUE	TRUE	TRUE	TRUE	TRUE	TRUE		10
ENSG00000096384	HSP90AB1	Non-canonical_RBP	TRUE		TRUE		TRUE		TRUE	TRUE	TRUE		TRUE		TRUE	TRUE	TRUE	10
ENSG00000163468	CCT3	Non-canonical_RBP	TRUE	TRUE	TRUE	TRUE	TRUE		TRUE		TRUE	TRUE	TRUE	TRUE				10
ENSG00000113013	HSPA9	Non-canonical_RBP	TRUE	TRUE	TRUE					TRUE	TRUE	TRUE	TRUE	TRUE	TRUE	TRUE		10
ENSG00000127804	METTL16	MTS	TRUE		TRUE		TRUE	TRUE	TRUE	TRUE	TRUE		TRUE			TRUE	TRUE	10
ENSG00000185298	CCDC137	Non-canonical_RBP	TRUE	TRUE	TRUE		TRUE	TRUE		TRUE	TRUE	TRUE	TRUE	TRUE				10
ENSG00000065183	WDR3	Utp12		TRUE	TRUE		TRUE		TRUE	TRUE	TRUE		TRUE	TRUE		TRUE	TRUE	10
ENSG00000144713	RPL32	Ribosomal_L32e		TRUE	TRUE					TRUE	TRUE	TRUE	TRUE	TRUE	TRUE	TRUE	TRUE	10
ENSG00000146963	LUC7L2	LUC7	TRUE	TRUE	TRUE		TRUE		TRUE	TRUE		TRUE		TRUE		TRUE	TRUE	10
ENSG00000125351	UPF3B	Smg4_UPF3	TRUE		TRUE		TRUE	TRUE		TRUE	TRUE	TRUE	TRUE			TRUE	TRUE	10
ENSG00000116754	SRSF11	RRM_1	TRUE	TRUE					TRUE	TRUE	TRUE	TRUE	TRUE	TRUE	TRUE	TRUE		10
ENSG00000125485	DDX31	ResIII,DEAD	TRUE		TRUE		TRUE	TRUE	TRUE	TRUE	TRUE		TRUE			TRUE	TRUE	10
ENSG00000188976	NOC2L	Noc2	TRUE		TRUE		TRUE		TRUE	TRUE	TRUE		TRUE	TRUE		TRUE	TRUE	10
ENSG00000096401	CDC5L	Myb_Cef	TRUE	TRUE	TRUE	TRUE	TRUE		TRUE		TRUE	TRUE	TRUE	TRUE				10
ENSG00000147403	RPL10	Ribosomal_L16		TRUE	TRUE				TRUE	TRUE	TRUE	TRUE	TRUE	TRUE		TRUE	TRUE	10
ENSG00000160818	GPATCH4	G-patch		TRUE	TRUE		TRUE			TRUE	TRUE	TRUE	TRUE	TRUE		TRUE	TRUE	10
ENSG00000100345	MYH9	Non-canonical_RBP	TRUE	TRUE	TRUE				TRUE		TRUE	TRUE	TRUE	TRUE		TRUE	TRUE	10
ENSG00000278637	HIST1H4A	Non-canonical_RBP		TRUE			TRUE	TRUE	TRUE		TRUE	TRUE	TRUE	TRUE	TRUE	TRUE		10
ENSG00000057608	GDI2	Non-canonical_RBP	TRUE	TRUE	TRUE		TRUE				TRUE	TRUE	TRUE	TRUE		TRUE	TRUE	10
ENSG00000091127	PUS7	TruD	TRUE		TRUE	TRUE	TRUE		TRUE	TRUE	TRUE		TRUE			TRUE	TRUE	10
ENSG00000149657	LSM14B	FDF,SM-ATX,LSM14	TRUE	TRUE	TRUE			TRUE			TRUE	TRUE	TRUE	TRUE		TRUE	TRUE	10
ENSG00000164346	NSA2	Ribosomal_S8e	TRUE	TRUE	TRUE				TRUE	TRUE	TRUE	TRUE	TRUE			TRUE	TRUE	10
ENSG00000183431	SF3A3	SF3a60_bindingd	TRUE		TRUE		TRUE	TRUE	TRUE	TRUE	TRUE		TRUE			TRUE	TRUE	10
ENSG00000089220	PEBP1	Non-canonical_RBP	TRUE	TRUE	TRUE			TRUE		TRUE	TRUE	TRUE	TRUE	TRUE	TRUE			10
ENSG00000173914	RBM4B	zf-CCHC,RRM_5,RRM_1	TRUE	TRUE	TRUE				TRUE	TRUE	TRUE		TRUE	TRUE		TRUE	TRUE	10
ENSG00000164164	OTUD4	Non-canonical_RBP	TRUE	TRUE	TRUE			TRUE			TRUE	TRUE	TRUE	TRUE		TRUE	TRUE	10
ENSG00000119812	FAM98A	DUF2465	TRUE	TRUE	TRUE			TRUE		TRUE	TRUE	TRUE	TRUE	TRUE	TRUE			10
ENSG00000125844	RRBP1	Non-canonical_RBP	TRUE	TRUE	TRUE	TRUE	TRUE	TRUE			TRUE	TRUE	TRUE	TRUE				10
ENSG00000047188	YTHDC2	R3H,DEAD,YTH,HA2	TRUE	TRUE	TRUE		TRUE	TRUE		TRUE	TRUE		TRUE			TRUE	TRUE	10
ENSG00000123908	AGO2	PAZ,Piwi	TRUE	TRUE	TRUE			TRUE		TRUE	TRUE		TRUE	TRUE		TRUE	TRUE	10
ENSG00000177613	CSTF2T	RRM_1	TRUE	TRUE	TRUE		TRUE			TRUE	TRUE	TRUE	TRUE	TRUE		TRUE		10
ENSG00000102144	PGK1	Non-canonical_RBP		TRUE	TRUE	TRUE	TRUE		TRUE		TRUE	TRUE	TRUE	TRUE		TRUE		10
ENSG00000100403	ZC3H7B	zf-CCCH	TRUE	TRUE	TRUE			TRUE		TRUE	TRUE		TRUE	TRUE		TRUE	TRUE	10
ENSG00000089154	GCN1	Non-canonical_RBP	TRUE	TRUE	TRUE		TRUE	TRUE			TRUE	TRUE	TRUE	TRUE	TRUE			10
ENSG00000044115	CTNNA1	Non-canonical_RBP		TRUE			TRUE	TRUE	TRUE	TRUE	TRUE	TRUE	TRUE	TRUE	TRUE			10
ENSG00000205323	SARNP	SAP	TRUE		TRUE		TRUE	TRUE	TRUE	TRUE	TRUE		TRUE			TRUE	TRUE	10
ENSG00000160789	LMNA	Non-canonical_RBP		TRUE	TRUE		TRUE	TRUE	TRUE		TRUE	TRUE	TRUE	TRUE	TRUE			10
ENSG00000048162	NOP16	Nop16	TRUE	TRUE	TRUE		TRUE	TRUE		TRUE	TRUE	TRUE	TRUE	TRUE				10
ENSG00000096080	MRPS18A	Ribosomal_S18		TRUE	TRUE			TRUE			TRUE	TRUE	TRUE	TRUE	TRUE	TRUE	TRUE	10
ENSG00000166226	CCT2	Non-canonical_RBP		TRUE	TRUE		TRUE		TRUE			TRUE	TRUE	TRUE	TRUE	TRUE	TRUE	10
ENSG00000119705	SLIRP	RRM_1	TRUE	TRUE	TRUE			TRUE		TRUE	TRUE	TRUE	TRUE	TRUE	TRUE			10
ENSG00000105447	GRWD1	Non-canonical_RBP	TRUE	TRUE	TRUE				TRUE	TRUE	TRUE		TRUE		TRUE	TRUE	TRUE	10
ENSG00000182718	ANXA2	Non-canonical_RBP			TRUE		TRUE	TRUE	TRUE	TRUE	TRUE	TRUE	TRUE	TRUE		TRUE		10
ENSG00000172757	CFL1	Non-canonical_RBP		TRUE	TRUE	TRUE	TRUE		TRUE		TRUE	TRUE	TRUE	TRUE	TRUE			10
ENSG00000103342	GSPT1	PAM2,GTP_EFTU,GTP_EFTU_D2,GTP_EFTU_D3	TRUE	TRUE	TRUE			TRUE		TRUE	TRUE		TRUE		TRUE	TRUE	TRUE	10
ENSG00000076067	RBMS2	RRM_1	TRUE	TRUE	TRUE			TRUE		TRUE	TRUE	TRUE	TRUE	TRUE	TRUE			10
ENSG00000172172	MRPL13	Ribosomal_L13	TRUE	TRUE	TRUE			TRUE		TRUE	TRUE	TRUE	TRUE		TRUE	TRUE		10
ENSG00000105321	CCDC9	Non-canonical_RBP	TRUE		TRUE		TRUE	TRUE		TRUE	TRUE		TRUE		TRUE	TRUE	TRUE	10
ENSG00000132485	ZRANB2	zf-RanBP	TRUE	TRUE	TRUE					TRUE	TRUE	TRUE		TRUE	TRUE	TRUE	TRUE	10
ENSG00000107951	MTPAP	PAP_assoc	TRUE		TRUE		TRUE	TRUE	TRUE	TRUE	TRUE		TRUE			TRUE	TRUE	10
ENSG00000118246	FASTKD2	RAP	TRUE	TRUE	TRUE			TRUE		TRUE	TRUE		TRUE		TRUE	TRUE	TRUE	10
ENSG00000164338	UTP15	UTP15_C	TRUE	TRUE	TRUE		TRUE		TRUE	TRUE	TRUE		TRUE			TRUE	TRUE	10
ENSG00000204560	DHX16	DEAD,HA2	TRUE	TRUE	TRUE		TRUE		TRUE	TRUE	TRUE		TRUE			TRUE		9
ENSG00000033050	ABCF2	Non-canonical_RBP		TRUE	TRUE		TRUE	TRUE			TRUE	TRUE	TRUE			TRUE	TRUE	9
ENSG00000102738	MRPS31	MRP-S31	TRUE		TRUE			TRUE		TRUE	TRUE		TRUE		TRUE	TRUE	TRUE	9
ENSG00000083223	TUT7	zf-CCHC,PAP_assoc	TRUE		TRUE		TRUE	TRUE		TRUE	TRUE		TRUE			TRUE	TRUE	9
ENSG00000129347	KRI1	Non-canonical_RBP		TRUE	TRUE		TRUE			TRUE	TRUE	TRUE	TRUE			TRUE	TRUE	9
ENSG00000123136	DDX39A	ResIII,DEAD	TRUE		TRUE			TRUE	TRUE	TRUE	TRUE		TRUE			TRUE	TRUE	9
ENSG00000130749	ZC3H4	zf-CCCH	TRUE	TRUE	TRUE		TRUE			TRUE	TRUE	TRUE	TRUE	TRUE				9
ENSG00000149925	ALDOA	Non-canonical_RBP	TRUE		TRUE	TRUE	TRUE		TRUE		TRUE		TRUE		TRUE	TRUE		9
ENSG00000075151	EIF4G3	MA3,MIF4G,W2	TRUE	TRUE	TRUE			TRUE		TRUE		TRUE	TRUE			TRUE	TRUE	9
ENSG00000101191	DIDO1	Non-canonical_RBP	TRUE	TRUE	TRUE	TRUE	TRUE		TRUE		TRUE	TRUE		TRUE				9
ENSG00000112739	PRPF4B	Non-canonical_RBP	TRUE	TRUE			TRUE		TRUE		TRUE	TRUE	TRUE	TRUE		TRUE		9
ENSG00000104529	EEF1D	EF1_GNE		TRUE	TRUE	TRUE	TRUE		TRUE		TRUE	TRUE	TRUE	TRUE				9
ENSG00000173545	ZNF622	zf-met,zf-C2H2_jaz		TRUE	TRUE		TRUE	TRUE		TRUE	TRUE		TRUE			TRUE	TRUE	9
ENSG00000149136	SSRP1	Non-canonical_RBP	TRUE	TRUE			TRUE		TRUE	TRUE		TRUE		TRUE		TRUE	TRUE	9
ENSG00000148296	SURF6	SURF6	TRUE		TRUE		TRUE			TRUE	TRUE		TRUE	TRUE		TRUE	TRUE	9
ENSG00000164985	PSIP1	Non-canonical_RBP	TRUE	TRUE	TRUE		TRUE			TRUE	TRUE	TRUE	TRUE	TRUE				9
ENSG00000136942	RPL35	Ribosomal_L29		TRUE	TRUE		TRUE			TRUE	TRUE	TRUE	TRUE	TRUE		TRUE		9
ENSG00000169288	MRPL1	Ribosomal_L1	TRUE	TRUE	TRUE			TRUE		TRUE	TRUE		TRUE			TRUE	TRUE	9
ENSG00000145220	LYAR	Non-canonical_RBP	TRUE	TRUE	TRUE					TRUE	TRUE	TRUE	TRUE			TRUE	TRUE	9
ENSG00000196504	PRPF40A	Non-canonical_RBP	TRUE	TRUE	TRUE		TRUE					TRUE	TRUE	TRUE		TRUE	TRUE	9
ENSG00000086189	DIMT1	RrnaAD	TRUE		TRUE		TRUE		TRUE	TRUE	TRUE		TRUE			TRUE	TRUE	9
ENSG00000143793	C1orf35	Non-canonical_RBP	TRUE	TRUE	TRUE					TRUE	TRUE	TRUE	TRUE			TRUE	TRUE	9
ENSG00000197728	RPS26	Ribosomal_S26e	TRUE		TRUE		TRUE	TRUE		TRUE	TRUE	TRUE	TRUE		TRUE			9
ENSG00000196230	TUBB	Non-canonical_RBP		TRUE	TRUE		TRUE				TRUE	TRUE	TRUE	TRUE		TRUE	TRUE	9
ENSG00000178209	PLEC	S10_plectin		TRUE	TRUE		TRUE		TRUE	TRUE	TRUE	TRUE	TRUE	TRUE				9
ENSG00000136448	NMT1	Non-canonical_RBP		TRUE	TRUE			TRUE			TRUE	TRUE	TRUE	TRUE		TRUE	TRUE	9
ENSG00000135763	URB2	Urb2			TRUE	TRUE	TRUE		TRUE		TRUE		TRUE	TRUE		TRUE	TRUE	9
ENSG00000108848	LUC7L3	LUC7	TRUE	TRUE			TRUE	TRUE	TRUE	TRUE		TRUE		TRUE		TRUE		9
ENSG00000148300	REXO4	RNase_T	TRUE	TRUE	TRUE					TRUE	TRUE		TRUE	TRUE		TRUE	TRUE	9
ENSG00000116350	SRSF4	RRM_1	TRUE	TRUE				TRUE	TRUE	TRUE		TRUE		TRUE		TRUE	TRUE	9
ENSG00000164548	TRA2A	RRM_1	TRUE	TRUE				TRUE		TRUE		TRUE		TRUE	TRUE	TRUE	TRUE	9
ENSG00000122257	RBBP6	zf-CCHC_2,zf-CCHC	TRUE	TRUE	TRUE		TRUE				TRUE	TRUE	TRUE	TRUE			TRUE	9
ENSG00000145912	NHP2	Ribosomal_L7Ae		TRUE	TRUE		TRUE			TRUE	TRUE	TRUE	TRUE	TRUE	TRUE			9
ENSG00000196141	SPATS2L	DUF1387	TRUE		TRUE		TRUE	TRUE		TRUE	TRUE	TRUE	TRUE	TRUE				9
ENSG00000111716	LDHB	Non-canonical_RBP		TRUE	TRUE	TRUE	TRUE		TRUE			TRUE		TRUE	TRUE	TRUE		9
ENSG00000082153	BZW1	W2	TRUE		TRUE			TRUE	TRUE	TRUE	TRUE		TRUE			TRUE	TRUE	9
ENSG00000169251	NMD3	NMD3		TRUE	TRUE					TRUE	TRUE	TRUE	TRUE	TRUE		TRUE	TRUE	9
ENSG00000198265	HELZ	zf-CCCH,ResIII	TRUE	TRUE	TRUE			TRUE		TRUE			TRUE	TRUE		TRUE	TRUE	9
ENSG00000060339	CCAR1	S1-like,SAP	TRUE	TRUE			TRUE		TRUE	TRUE	TRUE	TRUE	TRUE	TRUE				9
ENSG00000136261	BZW2	W2			TRUE		TRUE	TRUE	TRUE		TRUE	TRUE	TRUE			TRUE	TRUE	9
ENSG00000141367	CLTC	Non-canonical_RBP	TRUE	TRUE	TRUE		TRUE		TRUE		TRUE	TRUE	TRUE	TRUE				9
ENSG00000158545	ZC3H18	zf-CCCH		TRUE				TRUE		TRUE	TRUE	TRUE	TRUE	TRUE		TRUE	TRUE	9
ENSG00000116120	FARSB	B3_4,B5		TRUE	TRUE						TRUE	TRUE	TRUE	TRUE	TRUE	TRUE	TRUE	9
ENSG00000126457	PRMT1	MTS,Met_10	TRUE	TRUE	TRUE		TRUE		TRUE		TRUE		TRUE			TRUE	TRUE	9
ENSG00000137815	RTF1	Non-canonical_RBP		TRUE	TRUE					TRUE	TRUE	TRUE	TRUE	TRUE		TRUE	TRUE	9
ENSG00000184110	EIF3C	eIF-3c_N	TRUE		TRUE		TRUE	TRUE		TRUE	TRUE		TRUE			TRUE	TRUE	9
ENSG00000197498	RPF2	Brix	TRUE	TRUE	TRUE					TRUE	TRUE		TRUE		TRUE	TRUE	TRUE	9
ENSG00000155660	PDIA4	Non-canonical_RBP		TRUE	TRUE					TRUE	TRUE	TRUE	TRUE	TRUE		TRUE	TRUE	9
ENSG00000158710	TAGLN2	Non-canonical_RBP		TRUE	TRUE		TRUE		TRUE		TRUE	TRUE	TRUE	TRUE	TRUE			9
ENSG00000124207	CSE1L	IBN_N		TRUE	TRUE	TRUE	TRUE		TRUE			TRUE	TRUE	TRUE	TRUE			9
ENSG00000105364	MRPL4	Ribosomal_L4	TRUE	TRUE	TRUE					TRUE	TRUE	TRUE	TRUE	TRUE	TRUE			9
ENSG00000171262	FAM98B	DUF2465	TRUE	TRUE	TRUE		TRUE	TRUE	TRUE		TRUE	TRUE	TRUE					9
ENSG00000164163	ABCE1	Non-canonical_RBP		TRUE	TRUE		TRUE					TRUE	TRUE	TRUE	TRUE	TRUE	TRUE	9
ENSG00000136709	WDR33	Non-canonical_RBP	TRUE	TRUE	TRUE		TRUE	TRUE			TRUE	TRUE	TRUE	TRUE				9
ENSG00000113407	TARS	tRNA_SAD,HGTP_anticodon,tRNA-synt_2b		TRUE	TRUE		TRUE		TRUE		TRUE	TRUE	TRUE	TRUE	TRUE			9
ENSG00000106028	SSBP1	Non-canonical_RBP	TRUE		TRUE			TRUE		TRUE	TRUE		TRUE		TRUE	TRUE	TRUE	9
ENSG00000100714	MTHFD1	Non-canonical_RBP		TRUE	TRUE		TRUE		TRUE		TRUE	TRUE	TRUE	TRUE	TRUE			9
ENSG00000146701	MDH2	Non-canonical_RBP	TRUE		TRUE				TRUE	TRUE	TRUE		TRUE		TRUE	TRUE	TRUE	9
ENSG00000179115	FARSA	tRNA-synt_2d	TRUE	TRUE	TRUE			TRUE			TRUE	TRUE	TRUE			TRUE	TRUE	9
ENSG00000163811	WDR43	Utp12		TRUE	TRUE		TRUE			TRUE		TRUE	TRUE	TRUE		TRUE	TRUE	9
ENSG00000127022	CANX	Calreticulin	TRUE	TRUE	TRUE					TRUE	TRUE	TRUE	TRUE	TRUE	TRUE			9
ENSG00000108424	KPNB1	IBN_N	TRUE	TRUE	TRUE		TRUE		TRUE		TRUE	TRUE	TRUE	TRUE				9
ENSG00000106211	HSPB1	Non-canonical_RBP					TRUE		TRUE	TRUE	TRUE	TRUE	TRUE	TRUE	TRUE	TRUE		9
ENSG00000153250	RBMS1	RRM_1	TRUE	TRUE	TRUE					TRUE	TRUE		TRUE	TRUE		TRUE	TRUE	9
ENSG00000114686	MRPL3	Ribosomal_L3	TRUE	TRUE	TRUE			TRUE		TRUE	TRUE		TRUE			TRUE	TRUE	9
ENSG00000136270	TBRG4	RAP	TRUE		TRUE		TRUE	TRUE		TRUE	TRUE		TRUE			TRUE	TRUE	9
ENSG00000180098	TRNAU1AP	RRM_1	TRUE		TRUE			TRUE		TRUE	TRUE		TRUE		TRUE	TRUE	TRUE	9
ENSG00000132478	UNK	zf-CCCH	TRUE	TRUE				TRUE		TRUE	TRUE		TRUE		TRUE	TRUE	TRUE	9
ENSG00000169871	TRIM56	Non-canonical_RBP	TRUE	TRUE				TRUE		TRUE	TRUE	TRUE	TRUE	TRUE		TRUE		9
ENSG00000086504	MRPL28	Ribosomal_L28		TRUE	TRUE			TRUE		TRUE	TRUE	TRUE	TRUE	TRUE	TRUE			9
ENSG00000083544	TDRD3	TUDOR,SMN	TRUE		TRUE			TRUE		TRUE	TRUE	TRUE	TRUE			TRUE	TRUE	9
ENSG00000108829	LRRC59	Non-canonical_RBP		TRUE	TRUE			TRUE		TRUE	TRUE	TRUE	TRUE	TRUE				8
ENSG00000096063	SRPK1	Non-canonical_RBP	TRUE	TRUE	TRUE						TRUE	TRUE		TRUE		TRUE	TRUE	8
ENSG00000100603	SNW1	Non-canonical_RBP	TRUE	TRUE	TRUE		TRUE				TRUE	TRUE	TRUE	TRUE				8
ENSG00000104907	TRMT1	zf-CCCH,TRM,Met_10			TRUE		TRUE	TRUE	TRUE	TRUE	TRUE	TRUE		TRUE				8
ENSG00000130402	ACTN4	Non-canonical_RBP		TRUE	TRUE				TRUE	TRUE	TRUE	TRUE	TRUE	TRUE				8
ENSG00000167088	SNRPD1	LSM	TRUE				TRUE	TRUE		TRUE	TRUE		TRUE		TRUE	TRUE		8
ENSG00000136891	TEX10	Non-canonical_RBP			TRUE		TRUE		TRUE		TRUE	TRUE	TRUE			TRUE	TRUE	8
ENSG00000101161	PRPF6	PRP1_N		TRUE		TRUE	TRUE	TRUE	TRUE	TRUE	TRUE			TRUE				8
ENSG00000102241	HTATSF1	RRM_1		TRUE	TRUE		TRUE			TRUE	TRUE	TRUE	TRUE	TRUE				8
ENSG00000146223	RPL7L1	Ribosomal_L30_N,Ribosomal_L30	TRUE		TRUE					TRUE	TRUE		TRUE	TRUE		TRUE	TRUE	8
ENSG00000125977	EIF2S2	eIF-5_eIF-2B	TRUE		TRUE			TRUE		TRUE	TRUE	TRUE	TRUE		TRUE			8
ENSG00000112531	QKI	KH_1	TRUE	TRUE	TRUE		TRUE				TRUE	TRUE	TRUE	TRUE				8
ENSG00000156508	EEF1A1	GTP_EFTU,GTP_EFTU_D2,GTP_EFTU_D3	TRUE		TRUE				TRUE	TRUE	TRUE		TRUE			TRUE	TRUE	8
ENSG00000100410	PHF5A	PHF5	TRUE	TRUE	TRUE					TRUE	TRUE		TRUE			TRUE	TRUE	8
ENSG00000143977	SNRPG	LSM			TRUE		TRUE			TRUE	TRUE		TRUE		TRUE	TRUE	TRUE	8
ENSG00000108107	RPL28	Ribosomal_L28e		TRUE	TRUE			TRUE		TRUE	TRUE		TRUE		TRUE	TRUE		8
ENSG00000117597	UTP25	Non-canonical_RBP			TRUE		TRUE		TRUE	TRUE	TRUE		TRUE			TRUE	TRUE	8
ENSG00000198563	DDX39B	ResIII,DEAD		TRUE	TRUE				TRUE		TRUE		TRUE	TRUE		TRUE	TRUE	8
ENSG00000153827	TRIP12	Non-canonical_RBP		TRUE	TRUE		TRUE		TRUE			TRUE		TRUE		TRUE	TRUE	8
ENSG00000189091	SF3B3	CPSF_A		TRUE	TRUE	TRUE	TRUE		TRUE			TRUE	TRUE	TRUE				8
ENSG00000003756	RBM5	zf-RanBP,RRM_1,G-patch	TRUE		TRUE			TRUE			TRUE		TRUE		TRUE	TRUE	TRUE	8
ENSG00000154473	BUB3	Non-canonical_RBP		TRUE	TRUE	TRUE	TRUE		TRUE		TRUE	TRUE		TRUE				8
ENSG00000120802	TMPO	Non-canonical_RBP		TRUE	TRUE		TRUE		TRUE		TRUE	TRUE	TRUE		TRUE			8
ENSG00000075618	FSCN1	Non-canonical_RBP		TRUE	TRUE		TRUE		TRUE	TRUE	TRUE	TRUE		TRUE				8
ENSG00000167721	TSR1	AARP2CN		TRUE	TRUE		TRUE		TRUE	TRUE	TRUE	TRUE	TRUE					8
ENSG00000113643	RARS	Arg_tRNA_synt_N,tRNA-synt_1d,DALR_1		TRUE	TRUE	TRUE			TRUE		TRUE	TRUE	TRUE	TRUE				8
ENSG00000109534	GAR1	Gar1	TRUE		TRUE			TRUE		TRUE	TRUE		TRUE			TRUE	TRUE	8
ENSG00000126749	EMG1	EMG1	TRUE		TRUE		TRUE			TRUE	TRUE		TRUE			TRUE	TRUE	8
ENSG00000198730	CTR9	Non-canonical_RBP		TRUE	TRUE		TRUE		TRUE		TRUE	TRUE	TRUE	TRUE				8
ENSG00000105373	NOP53	Nop53	TRUE	TRUE	TRUE		TRUE			TRUE	TRUE	TRUE	TRUE					8
ENSG00000110107	PRPF19	Prp19		TRUE	TRUE	TRUE	TRUE		TRUE			TRUE	TRUE	TRUE				8
ENSG00000091542	ALKBH5	2OG-FeII_Oxy_2	TRUE	TRUE	TRUE					TRUE	TRUE		TRUE			TRUE	TRUE	8
ENSG00000131747	TOP2A	Non-canonical_RBP	TRUE	TRUE	TRUE		TRUE				TRUE		TRUE	TRUE		TRUE		8
ENSG00000150990	DHX37	DEAD,HA2		TRUE	TRUE				TRUE		TRUE		TRUE	TRUE		TRUE	TRUE	8
ENSG00000033030	ZCCHC8	zf-CCHC		TRUE	TRUE		TRUE			TRUE	TRUE	TRUE	TRUE	TRUE				8
ENSG00000121892	PDS5A	Non-canonical_RBP		TRUE	TRUE		TRUE		TRUE		TRUE	TRUE		TRUE	TRUE			8
ENSG00000068796	KIF2A	Non-canonical_RBP		TRUE	TRUE		TRUE				TRUE	TRUE	TRUE			TRUE	TRUE	8
ENSG00000067248	DHX29	DEAD,HA2	TRUE	TRUE	TRUE			TRUE			TRUE		TRUE			TRUE	TRUE	8
ENSG00000132361	CLUH	eIF3_p135		TRUE	TRUE						TRUE	TRUE	TRUE	TRUE		TRUE	TRUE	8
ENSG00000173674	EIF1AX	eIF-1a	TRUE	TRUE	TRUE			TRUE		TRUE	TRUE					TRUE	TRUE	8
ENSG00000112118	MCM3	Non-canonical_RBP		TRUE	TRUE		TRUE		TRUE		TRUE			TRUE		TRUE	TRUE	8
ENSG00000083520	DIS3	RNB,PIN_4		TRUE	TRUE	TRUE	TRUE		TRUE		TRUE	TRUE	TRUE					8
ENSG00000213719	CLIC1	Non-canonical_RBP		TRUE	TRUE		TRUE		TRUE		TRUE	TRUE	TRUE	TRUE				8
ENSG00000163694	RBM47	RRM_1	TRUE		TRUE		TRUE	TRUE		TRUE	TRUE		TRUE		TRUE			8
ENSG00000173821	RNF213	Non-canonical_RBP		TRUE			TRUE		TRUE		TRUE	TRUE		TRUE		TRUE	TRUE	8
ENSG00000129460	NGDN	Sas10_Utp3	TRUE	TRUE	TRUE					TRUE	TRUE		TRUE		TRUE		TRUE	8
ENSG00000163902	RPN1	Non-canonical_RBP			TRUE	TRUE	TRUE			TRUE	TRUE				TRUE	TRUE	TRUE	8
ENSG00000126602	TRAP1	Non-canonical_RBP		TRUE	TRUE		TRUE			TRUE	TRUE		TRUE	TRUE		TRUE		8
ENSG00000171861	MRM3	SpoU_methylase	TRUE		TRUE			TRUE		TRUE	TRUE		TRUE			TRUE	TRUE	8
ENSG00000100354	TNRC6B	Ago_hook		TRUE				TRUE		TRUE	TRUE	TRUE		TRUE		TRUE	TRUE	8
ENSG00000120694	HSPH1	Non-canonical_RBP		TRUE	TRUE		TRUE		TRUE		TRUE	TRUE	TRUE	TRUE				8
ENSG00000120438	TCP1	Non-canonical_RBP	TRUE	TRUE	TRUE		TRUE		TRUE			TRUE		TRUE	TRUE			8
ENSG00000085733	CTTN	Non-canonical_RBP		TRUE	TRUE			TRUE			TRUE	TRUE	TRUE	TRUE	TRUE			8
ENSG00000115946	PNO1	Non-canonical_RBP	TRUE	TRUE	TRUE						TRUE		TRUE	TRUE		TRUE	TRUE	8
ENSG00000198917	SPOUT1	Methyltrn_RNA_3	TRUE		TRUE		TRUE			TRUE	TRUE		TRUE			TRUE	TRUE	8
ENSG00000100320	RBFOX2	Fox-1_C,RRM_1	TRUE		TRUE			TRUE		TRUE	TRUE		TRUE			TRUE	TRUE	8
ENSG00000082898	XPO1	CRM1_C,Xpo1,IBN_N		TRUE	TRUE		TRUE		TRUE		TRUE	TRUE	TRUE	TRUE				8
ENSG00000182810	DDX28	DEAD	TRUE		TRUE			TRUE		TRUE	TRUE		TRUE			TRUE	TRUE	8
ENSG00000136824	SMC2	Non-canonical_RBP		TRUE	TRUE		TRUE	TRUE	TRUE		TRUE	TRUE		TRUE				8
ENSG00000113387	SUB1	PC4	TRUE	TRUE				TRUE	TRUE	TRUE	TRUE	TRUE		TRUE				8
ENSG00000164924	YWHAZ	Non-canonical_RBP		TRUE	TRUE		TRUE		TRUE	TRUE		TRUE		TRUE	TRUE			8
ENSG00000163655	GMPS	tRNA_Me_trans		TRUE	TRUE		TRUE		TRUE		TRUE	TRUE	TRUE	TRUE				8
ENSG00000140575	IQGAP1	Non-canonical_RBP		TRUE		TRUE	TRUE		TRUE		TRUE	TRUE	TRUE	TRUE				8
ENSG00000182196	ARL6IP4	SR-25	TRUE	TRUE	TRUE					TRUE	TRUE	TRUE				TRUE	TRUE	8
ENSG00000132591	ERAL1	MMR_HSR1	TRUE	TRUE	TRUE		TRUE	TRUE		TRUE	TRUE		TRUE					8
ENSG00000074356	NCBP3	NCBP3	TRUE		TRUE		TRUE	TRUE		TRUE	TRUE					TRUE	TRUE	8
ENSG00000196262	PPIA	Non-canonical_RBP	TRUE		TRUE			TRUE		TRUE	TRUE		TRUE			TRUE	TRUE	8
ENSG00000170606	HSPA4	Non-canonical_RBP		TRUE	TRUE		TRUE		TRUE		TRUE	TRUE	TRUE	TRUE				8
ENSG00000182154	MRPL41	MRP-L27	TRUE	TRUE	TRUE			TRUE		TRUE	TRUE		TRUE		TRUE			8
ENSG00000111640	GAPDH	Non-canonical_RBP		TRUE	TRUE				TRUE		TRUE	TRUE	TRUE	TRUE		TRUE		8
ENSG00000134333	LDHA	Non-canonical_RBP		TRUE	TRUE		TRUE		TRUE		TRUE	TRUE		TRUE		TRUE		8
ENSG00000135046	ANXA1	Non-canonical_RBP			TRUE	TRUE	TRUE	TRUE	TRUE		TRUE	TRUE		TRUE				8
ENSG00000086758	HUWE1	Non-canonical_RBP		TRUE	TRUE		TRUE		TRUE	TRUE		TRUE	TRUE	TRUE				8
ENSG00000167986	DDB1	CPSF_A		TRUE	TRUE		TRUE		TRUE		TRUE	TRUE	TRUE	TRUE				8
ENSG00000108312	UBTF	Non-canonical_RBP	TRUE	TRUE	TRUE							TRUE	TRUE	TRUE		TRUE	TRUE	8
ENSG00000101138	CSTF1	Non-canonical_RBP	TRUE	TRUE	TRUE		TRUE	TRUE		TRUE	TRUE		TRUE					8
ENSG00000067369	TP53BP1	Non-canonical_RBP		TRUE	TRUE		TRUE		TRUE		TRUE	TRUE	TRUE	TRUE				8
ENSG00000183520	UTP11	Utp11	TRUE		TRUE		TRUE			TRUE	TRUE		TRUE			TRUE	TRUE	8
ENSG00000156976	EIF4A2	ResIII,DEAD	TRUE		TRUE			TRUE		TRUE	TRUE				TRUE	TRUE	TRUE	8
ENSG00000108518	PFN1	Non-canonical_RBP	TRUE		TRUE	TRUE	TRUE				TRUE	TRUE				TRUE	TRUE	8
ENSG00000204392	LSM2	LSM	TRUE		TRUE					TRUE	TRUE	TRUE	TRUE			TRUE	TRUE	8
ENSG00000167881	SRP68	Non-canonical_RBP			TRUE		TRUE	TRUE		TRUE	TRUE	TRUE	TRUE	TRUE				8
ENSG00000086102	NFX1	R3H	TRUE		TRUE			TRUE		TRUE	TRUE			TRUE		TRUE	TRUE	8
ENSG00000138035	PNPT1	KH_1,RNase_PH,PNPase,S1,RNase_PH_C	TRUE		TRUE		TRUE	TRUE			TRUE		TRUE			TRUE	TRUE	8
ENSG00000141076	UTP4	Non-canonical_RBP			TRUE		TRUE		TRUE	TRUE	TRUE		TRUE			TRUE	TRUE	8
ENSG00000144048	DUSP11	Non-canonical_RBP	TRUE	TRUE	TRUE		TRUE			TRUE	TRUE		TRUE	TRUE				8
ENSG00000184083	FAM120C	Non-canonical_RBP	TRUE		TRUE			TRUE		TRUE	TRUE		TRUE			TRUE	TRUE	8
ENSG00000261150	EPPK1	Non-canonical_RBP	TRUE	TRUE			TRUE	TRUE	TRUE		TRUE	TRUE	TRUE					8
ENSG00000108651	UTP6	U3_assoc_6		TRUE	TRUE		TRUE		TRUE		TRUE		TRUE			TRUE	TRUE	8
ENSG00000049883	PTCD2	MRP-S27	TRUE		TRUE			TRUE		TRUE	TRUE		TRUE			TRUE	TRUE	8
ENSG00000117569	PTBP2	RRM_5,RRM_1	TRUE		TRUE					TRUE	TRUE		TRUE		TRUE	TRUE	TRUE	8
ENSG00000278845	MRPL45	Non-canonical_RBP	TRUE		TRUE					TRUE	TRUE		TRUE		TRUE	TRUE	TRUE	8
ENSG00000189403	HMGB1	Non-canonical_RBP	TRUE	TRUE	TRUE					TRUE		TRUE	TRUE	TRUE	TRUE			8
ENSG00000179912	R3HDM2	R3H			TRUE			TRUE		TRUE	TRUE		TRUE		TRUE	TRUE	TRUE	8
ENSG00000025796	SEC63	Non-canonical_RBP		TRUE	TRUE			TRUE		TRUE	TRUE	TRUE	TRUE	TRUE				8
ENSG00000124201	ZNFX1	Non-canonical_RBP	TRUE					TRUE		TRUE	TRUE		TRUE	TRUE		TRUE	TRUE	8
ENSG00000181588	MEX3D	KH_1	TRUE		TRUE			TRUE		TRUE	TRUE		TRUE			TRUE	TRUE	8
ENSG00000130589	HELZ2	RNB	TRUE	TRUE	TRUE			TRUE			TRUE	TRUE	TRUE	TRUE				8
ENSG00000141994	DUS3L	Dus	TRUE	TRUE	TRUE	TRUE	TRUE				TRUE	TRUE						7
ENSG00000118482	PHF3	Non-canonical_RBP		TRUE	TRUE		TRUE				TRUE	TRUE	TRUE	TRUE				7
ENSG00000133226	SRRM1	PWI	TRUE	TRUE	TRUE							TRUE	TRUE	TRUE		TRUE		7
ENSG00000111801	BTN3A3	Non-canonical_RBP	TRUE	TRUE	TRUE					TRUE	TRUE	TRUE	TRUE					7
ENSG00000115866	DARS	tRNA_anti-codon,tRNA-synt_2		TRUE	TRUE					TRUE	TRUE	TRUE	TRUE	TRUE				7
ENSG00000150753	CCT5	Non-canonical_RBP		TRUE	TRUE		TRUE		TRUE		TRUE	TRUE		TRUE				7
ENSG00000156261	CCT8	Non-canonical_RBP		TRUE	TRUE		TRUE		TRUE		TRUE	TRUE		TRUE				7
ENSG00000055332	EIF2AK2	dsrm	TRUE		TRUE						TRUE	TRUE	TRUE			TRUE	TRUE	7
ENSG00000204256	BRD2	Non-canonical_RBP		TRUE	TRUE						TRUE	TRUE	TRUE	TRUE	TRUE			7
ENSG00000092841	MYL6	Non-canonical_RBP		TRUE	TRUE		TRUE		TRUE		TRUE	TRUE		TRUE				7
ENSG00000204394	VARS	tRNA-synt_1g,Anticodon_1,tRNA-synt_1		TRUE	TRUE		TRUE				TRUE	TRUE	TRUE	TRUE				7
ENSG00000135250	SRPK2	Non-canonical_RBP	TRUE		TRUE			TRUE		TRUE			TRUE			TRUE	TRUE	7
ENSG00000184967	NOC4L	CBF			TRUE				TRUE	TRUE	TRUE		TRUE			TRUE	TRUE	7
ENSG00000065427	KARS	tRNA_anti-codon,tRNA-synt_2		TRUE	TRUE		TRUE				TRUE	TRUE	TRUE	TRUE				7
ENSG00000007080	CCDC124	Non-canonical_RBP		TRUE	TRUE			TRUE		TRUE	TRUE		TRUE		TRUE			7
ENSG00000124795	DEK	SAP	TRUE	TRUE			TRUE			TRUE	TRUE	TRUE		TRUE				7
ENSG00000080345	RIF1	Rif1_N		TRUE	TRUE		TRUE		TRUE		TRUE	TRUE		TRUE				7
ENSG00000198301	SDAD1	Non-canonical_RBP			TRUE		TRUE	TRUE			TRUE		TRUE			TRUE	TRUE	7
ENSG00000153914	SREK1	RRM_1	TRUE	TRUE	TRUE		TRUE				TRUE	TRUE	TRUE					7
ENSG00000182774	RPS17	Ribosomal_S17e	TRUE	TRUE	TRUE						TRUE	TRUE	TRUE	TRUE				7
ENSG00000159131	GART	Non-canonical_RBP		TRUE	TRUE						TRUE	TRUE		TRUE		TRUE	TRUE	7
ENSG00000127616	SMARCA4	ResIII,BRK		TRUE	TRUE		TRUE		TRUE		TRUE		TRUE	TRUE				7
ENSG00000110104	CCDC86	Cgr1	TRUE	TRUE	TRUE		TRUE			TRUE	TRUE		TRUE					7
ENSG00000077097	TOP2B	Non-canonical_RBP		TRUE	TRUE		TRUE		TRUE		TRUE		TRUE			TRUE		7
ENSG00000137710	RDX	Non-canonical_RBP		TRUE	TRUE			TRUE	TRUE	TRUE	TRUE				TRUE			7
ENSG00000146909	NOM1	MA3,MIF4G	TRUE	TRUE	TRUE						TRUE		TRUE			TRUE	TRUE	7
ENSG00000132780	NASP	Non-canonical_RBP		TRUE	TRUE		TRUE		TRUE		TRUE	TRUE		TRUE				7
ENSG00000104131	EIF3J	eIF3_subunit		TRUE	TRUE			TRUE			TRUE	TRUE	TRUE	TRUE				7
ENSG00000153147	SMARCA5	ResIII,DEAD		TRUE			TRUE		TRUE		TRUE	TRUE	TRUE	TRUE				7
ENSG00000197958	RPL12	Ribosomal_L11,Ribosomal_L11_N	TRUE	TRUE	TRUE							TRUE	TRUE	TRUE	TRUE			7
ENSG00000126254	RBM42	RRM_1		TRUE	TRUE		TRUE			TRUE	TRUE		TRUE	TRUE				7
ENSG00000125743	SNRPD2	LSM			TRUE				TRUE	TRUE	TRUE		TRUE		TRUE	TRUE		7
ENSG00000067533	RRP15	Rrp15p		TRUE	TRUE		TRUE				TRUE	TRUE	TRUE	TRUE				7
ENSG00000172053	QARS	tRNA-synt_1c_C,tRNA_synt_1c_R2,tRNA_synt_1c_R1,tRNA-synt_1c		TRUE	TRUE		TRUE		TRUE		TRUE	TRUE		TRUE				7
ENSG00000185721	DRG1	MMR_HSR1		TRUE	TRUE			TRUE			TRUE		TRUE			TRUE	TRUE	7
ENSG00000133773	CCDC59	rRNA_processing		TRUE	TRUE			TRUE		TRUE	TRUE		TRUE	TRUE				7
ENSG00000117360	PRPF3	PRP3,PWI	TRUE	TRUE	TRUE		TRUE		TRUE		TRUE		TRUE					7
ENSG00000123200	ZC3H13	zf-CCCH	TRUE	TRUE	TRUE		TRUE				TRUE	TRUE	TRUE					7
ENSG00000100038	TOP3B	Non-canonical_RBP	TRUE					TRUE		TRUE	TRUE		TRUE		TRUE	TRUE		7
ENSG00000138593	SECISBP2L	Ribosomal_L7Ae	TRUE		TRUE			TRUE		TRUE	TRUE					TRUE	TRUE	7
ENSG00000150593	PDCD4	MA3		TRUE	TRUE		TRUE		TRUE		TRUE	TRUE	TRUE					7
ENSG00000146731	CCT6A	Non-canonical_RBP		TRUE	TRUE		TRUE		TRUE	TRUE		TRUE		TRUE				7
ENSG00000076053	RBM7	RRM_5,RRM_1	TRUE		TRUE			TRUE		TRUE	TRUE		TRUE	TRUE				7
ENSG00000112159	MDN1	Non-canonical_RBP		TRUE	TRUE		TRUE		TRUE		TRUE		TRUE	TRUE				7
ENSG00000035403	VCL	Non-canonical_RBP		TRUE		TRUE	TRUE		TRUE		TRUE	TRUE		TRUE				7
ENSG00000124541	RRP36	RRP36	TRUE	TRUE	TRUE			TRUE		TRUE	TRUE		TRUE					7
ENSG00000131504	DIAPH1	Non-canonical_RBP		TRUE			TRUE			TRUE		TRUE		TRUE		TRUE	TRUE	7
ENSG00000120705	ETF1	eRF1_2,eRF1_3,eRF1_1		TRUE	TRUE					TRUE	TRUE		TRUE			TRUE	TRUE	7
ENSG00000143870	PDIA6	Non-canonical_RBP		TRUE	TRUE		TRUE				TRUE	TRUE	TRUE	TRUE				7
ENSG00000143748	NVL	Non-canonical_RBP		TRUE	TRUE		TRUE		TRUE	TRUE	TRUE		TRUE					7
ENSG00000104408	EIF3E	eIF3_N	TRUE					TRUE				TRUE	TRUE	TRUE		TRUE	TRUE	7
ENSG00000134744	TUT4	zf-CCHC,PAP_assoc	TRUE	TRUE	TRUE			TRUE		TRUE						TRUE	TRUE	7
ENSG00000121274	TENT4B	PAP_assoc	TRUE		TRUE					TRUE	TRUE		TRUE			TRUE	TRUE	7
ENSG00000140694	PARN	R3H,RNA_bind,CAF1			TRUE				TRUE	TRUE	TRUE		TRUE			TRUE	TRUE	7
ENSG00000108826	MRPL27	Ribosomal_L27	TRUE		TRUE			TRUE		TRUE	TRUE		TRUE		TRUE			7
ENSG00000004478	FKBP4	Non-canonical_RBP		TRUE	TRUE		TRUE		TRUE	TRUE		TRUE		TRUE				7
ENSG00000186566	GPATCH8	zf-C2H2_jaz,G-patch	TRUE	TRUE	TRUE		TRUE				TRUE	TRUE		TRUE				7
ENSG00000184357	HIST1H1B	Non-canonical_RBP				TRUE	TRUE			TRUE	TRUE		TRUE		TRUE		TRUE	7
ENSG00000122692	SMU1	Non-canonical_RBP		TRUE	TRUE		TRUE		TRUE		TRUE	TRUE	TRUE					7
ENSG00000122565	CBX3	Non-canonical_RBP		TRUE	TRUE		TRUE		TRUE			TRUE	TRUE	TRUE				7
ENSG00000123352	SPATS2	DUF1387			TRUE			TRUE		TRUE	TRUE	TRUE	TRUE	TRUE				7
ENSG00000153201	RANBP2	zf-RanBP		TRUE	TRUE				TRUE		TRUE	TRUE		TRUE	TRUE			7
ENSG00000156502	SUPV3L1	SUV3_C	TRUE		TRUE			TRUE		TRUE	TRUE					TRUE	TRUE	7
ENSG00000134597	RBMX2	RRM_1		TRUE	TRUE					TRUE	TRUE		TRUE			TRUE	TRUE	7
ENSG00000166598	HSP90B1	Non-canonical_RBP			TRUE	TRUE	TRUE				TRUE		TRUE		TRUE	TRUE		7
ENSG00000065150	IPO5	IBN_N	TRUE	TRUE	TRUE		TRUE		TRUE			TRUE		TRUE				7
ENSG00000111144	LTA4H	Non-canonical_RBP		TRUE	TRUE		TRUE		TRUE	TRUE		TRUE		TRUE				7
ENSG00000165526	RPUSD4	PseudoU_synth_2	TRUE		TRUE			TRUE		TRUE	TRUE		TRUE		TRUE			7
ENSG00000144161	ZC3H8	zf-CCCH,zf-CCCH_2	TRUE	TRUE	TRUE					TRUE	TRUE	TRUE	TRUE					7
ENSG00000137076	TLN1	Non-canonical_RBP		TRUE					TRUE		TRUE	TRUE		TRUE		TRUE	TRUE	7
ENSG00000164024	METAP1	Non-canonical_RBP		TRUE	TRUE						TRUE		TRUE	TRUE		TRUE	TRUE	7
ENSG00000177192	PUS1	PseudoU_synth_1	TRUE		TRUE		TRUE			TRUE	TRUE		TRUE		TRUE			7
ENSG00000106263	EIF3B	RRM_1,eIF2A		TRUE	TRUE		TRUE				TRUE	TRUE	TRUE	TRUE				7
ENSG00000129083	COPB1	Non-canonical_RBP		TRUE	TRUE		TRUE					TRUE	TRUE	TRUE	TRUE			7
ENSG00000090861	AARS	tRNA_SAD,tRNA-synt_2c,DHHA1		TRUE			TRUE					TRUE	TRUE	TRUE		TRUE	TRUE	7
ENSG00000160211	G6PD	Non-canonical_RBP				TRUE	TRUE	TRUE	TRUE			TRUE	TRUE	TRUE				7
ENSG00000121058	COIL	Non-canonical_RBP		TRUE	TRUE		TRUE				TRUE	TRUE	TRUE	TRUE				7
ENSG00000128050	PAICS	Non-canonical_RBP		TRUE	TRUE		TRUE		TRUE			TRUE	TRUE	TRUE				7
ENSG00000138646	HERC5	Non-canonical_RBP			TRUE			TRUE		TRUE	TRUE		TRUE			TRUE	TRUE	7
ENSG00000047410	TPR	Non-canonical_RBP		TRUE	TRUE		TRUE			TRUE	TRUE	TRUE		TRUE				7
ENSG00000187555	USP7	Non-canonical_RBP		TRUE	TRUE		TRUE		TRUE			TRUE	TRUE	TRUE				7
ENSG00000164944	VIRMA	Non-canonical_RBP	TRUE		TRUE		TRUE		TRUE		TRUE		TRUE	TRUE				7
ENSG00000143321	HDGF	Non-canonical_RBP		TRUE			TRUE		TRUE	TRUE	TRUE	TRUE	TRUE					7
ENSG00000132676	DAP3	DAP3	TRUE		TRUE		TRUE	TRUE		TRUE	TRUE		TRUE					7
ENSG00000066654	THUMPD1	THUMP		TRUE	TRUE		TRUE			TRUE	TRUE	TRUE	TRUE					7
ENSG00000176102	CSTF3	Suf	TRUE		TRUE		TRUE		TRUE		TRUE		TRUE		TRUE			7
ENSG00000101367	MAPRE1	Non-canonical_RBP	TRUE	TRUE	TRUE		TRUE				TRUE	TRUE	TRUE					7
ENSG00000198431	TXNRD1	Non-canonical_RBP			TRUE		TRUE		TRUE		TRUE	TRUE	TRUE	TRUE				7
ENSG00000197694	SPTAN1	Non-canonical_RBP		TRUE	TRUE		TRUE				TRUE	TRUE		TRUE	TRUE			7
ENSG00000105401	CDC37	Non-canonical_RBP		TRUE			TRUE		TRUE		TRUE	TRUE	TRUE	TRUE				7
ENSG00000010292	NCAPD2	Non-canonical_RBP		TRUE	TRUE		TRUE		TRUE		TRUE	TRUE		TRUE				7
ENSG00000196497	IPO4	IBN_N		TRUE	TRUE		TRUE		TRUE			TRUE	TRUE	TRUE				7
ENSG00000096696	DSP	Non-canonical_RBP		TRUE	TRUE					TRUE	TRUE	TRUE	TRUE		TRUE			7
ENSG00000205339	IPO7	IBN_N		TRUE	TRUE		TRUE		TRUE		TRUE	TRUE		TRUE				7
ENSG00000072501	SMC1A	Non-canonical_RBP	TRUE	TRUE	TRUE		TRUE		TRUE		TRUE	TRUE						7
ENSG00000031698	SARS	Seryl_tRNA_N,tRNA-synt_2b		TRUE	TRUE						TRUE	TRUE	TRUE	TRUE	TRUE			7
ENSG00000141456	PELP1	RIX1		TRUE	TRUE		TRUE		TRUE		TRUE	TRUE		TRUE				7
ENSG00000173230	GOLGB1	Non-canonical_RBP		TRUE	TRUE					TRUE	TRUE	TRUE	TRUE	TRUE				7
ENSG00000204388	HSPA1B	Non-canonical_RBP	TRUE		TRUE		TRUE		TRUE	TRUE	TRUE		TRUE					7
ENSG00000242265	PEG10	Non-canonical_RBP	TRUE		TRUE		TRUE	TRUE		TRUE	TRUE				TRUE			7
ENSG00000163399	ATP1A1	Non-canonical_RBP		TRUE	TRUE						TRUE	TRUE	TRUE	TRUE	TRUE			7
ENSG00000122359	ANXA11	Non-canonical_RBP	TRUE	TRUE	TRUE				TRUE		TRUE		TRUE	TRUE				7
ENSG00000164104	HMGB2	Non-canonical_RBP	TRUE	TRUE	TRUE					TRUE		TRUE		TRUE	TRUE			7
ENSG00000167112	TRUB2	TruB_N	TRUE		TRUE			TRUE		TRUE	TRUE		TRUE		TRUE			7
ENSG00000056586	RC3H2	zf-CCCH	TRUE		TRUE			TRUE		TRUE	TRUE					TRUE	TRUE	7
ENSG00000084092	NOA1	MMR_HSR1			TRUE			TRUE		TRUE	TRUE		TRUE			TRUE	TRUE	7
ENSG00000188612	SUMO2	Non-canonical_RBP	TRUE	TRUE			TRUE					TRUE		TRUE		TRUE	TRUE	7
ENSG00000107105	ELAVL2	RRM_5,RRM_1	TRUE	TRUE	TRUE					TRUE	TRUE			TRUE	TRUE			7
ENSG00000132819	RBM38	RRM_1	TRUE		TRUE					TRUE	TRUE		TRUE			TRUE	TRUE	7
ENSG00000113648	H2AFY	Non-canonical_RBP		TRUE	TRUE	TRUE	TRUE		TRUE				TRUE		TRUE			7
ENSG00000059378	PARP12	zf-CCCH,PARP						TRUE		TRUE	TRUE		TRUE		TRUE	TRUE	TRUE	7
ENSG00000059573	ALDH18A1	Non-canonical_RBP		TRUE	TRUE		TRUE			TRUE		TRUE		TRUE	TRUE			7
ENSG00000156990	RPUSD3	PseudoU_synth_2	TRUE		TRUE			TRUE		TRUE	TRUE		TRUE		TRUE			7
ENSG00000122068	FYTTD1	FYTT	TRUE		TRUE			TRUE			TRUE		TRUE			TRUE	TRUE	7
ENSG00000055950	MRPL43	L51_S25_CI-B8		TRUE	TRUE			TRUE		TRUE	TRUE	TRUE	TRUE					7
ENSG00000173575	CHD2	ResIII	TRUE	TRUE	TRUE					TRUE	TRUE	TRUE				TRUE		7
ENSG00000198015	MRPL42	MRP-S32		TRUE	TRUE			TRUE		TRUE	TRUE	TRUE	TRUE					7
ENSG00000163584	RPL22L1	Ribosomal_L22e			TRUE						TRUE	TRUE	TRUE	TRUE		TRUE	TRUE	7
ENSG00000084754	HADHA	Non-canonical_RBP		TRUE	TRUE		TRUE					TRUE	TRUE	TRUE	TRUE			7
ENSG00000167553	TUBA1C	Non-canonical_RBP		TRUE	TRUE						TRUE	TRUE	TRUE	TRUE				6
ENSG00000084463	WBP11	Non-canonical_RBP	TRUE	TRUE	TRUE						TRUE	TRUE			TRUE			6
ENSG00000151461	UPF2	Upf2,MIF4G			TRUE			TRUE			TRUE		TRUE			TRUE	TRUE	6
ENSG00000165525	NEMF	Non-canonical_RBP			TRUE			TRUE			TRUE		TRUE			TRUE	TRUE	6
ENSG00000010244	ZNF207	Non-canonical_RBP	TRUE	TRUE	TRUE				TRUE		TRUE		TRUE					6
ENSG00000187837	HIST1H1C	Non-canonical_RBP	TRUE	TRUE				TRUE		TRUE				TRUE	TRUE			6
ENSG00000053372	MRTO4	Ribosomal_L10	TRUE		TRUE				TRUE	TRUE	TRUE		TRUE					6
ENSG00000106244	PDAP1	Non-canonical_RBP	TRUE		TRUE						TRUE	TRUE	TRUE		TRUE			6
ENSG00000170473	PYM1	Mago-bind	TRUE		TRUE			TRUE			TRUE	TRUE	TRUE					6
ENSG00000198561	CTNND1	Non-canonical_RBP		TRUE	TRUE						TRUE	TRUE		TRUE	TRUE			6
ENSG00000263001	GTF2I	Non-canonical_RBP		TRUE	TRUE		TRUE		TRUE		TRUE		TRUE					6
ENSG00000077235	GTF3C1	Non-canonical_RBP		TRUE	TRUE		TRUE		TRUE			TRUE		TRUE				6
ENSG00000140319	SRP14	SRP14	TRUE		TRUE		TRUE		TRUE	TRUE	TRUE							6
ENSG00000095139	ARCN1	Non-canonical_RBP		TRUE	TRUE					TRUE		TRUE		TRUE	TRUE			6
ENSG00000175216	CKAP5	Non-canonical_RBP		TRUE	TRUE						TRUE	TRUE	TRUE	TRUE				6
ENSG00000137497	NUMA1	Non-canonical_RBP			TRUE	TRUE	TRUE		TRUE		TRUE		TRUE					6
ENSG00000009954	BAZ1B	Non-canonical_RBP		TRUE		TRUE	TRUE		TRUE		TRUE				TRUE			6
ENSG00000167005	NUDT21	NUDIX_2	TRUE		TRUE			TRUE		TRUE	TRUE		TRUE					6
ENSG00000184220	CMSS1	CMS1,DEAD	TRUE							TRUE	TRUE		TRUE			TRUE	TRUE	6
ENSG00000126777	KTN1	Non-canonical_RBP			TRUE		TRUE	TRUE		TRUE	TRUE		TRUE					6
ENSG00000113048	MRPS27	MRP-S27			TRUE			TRUE			TRUE		TRUE			TRUE	TRUE	6
ENSG00000125651	GTF2F1	Non-canonical_RBP	TRUE	TRUE	TRUE					TRUE		TRUE	TRUE					6
ENSG00000104897	SF3A2	zf-met	TRUE		TRUE		TRUE			TRUE	TRUE		TRUE					6
ENSG00000122218	COPA	Non-canonical_RBP		TRUE	TRUE		TRUE				TRUE	TRUE		TRUE				6
ENSG00000111642	CHD4	ResIII		TRUE			TRUE		TRUE			TRUE	TRUE	TRUE				6
ENSG00000136807	CDK9	Non-canonical_RBP		TRUE	TRUE						TRUE	TRUE	TRUE	TRUE				6
ENSG00000196367	TRRAP	Non-canonical_RBP		TRUE	TRUE		TRUE		TRUE		TRUE			TRUE				6
ENSG00000132603	NIP7	UPF0113	TRUE		TRUE					TRUE	TRUE		TRUE		TRUE			6
ENSG00000182899	RPL35A	Ribosomal_L35Ae	TRUE		TRUE		TRUE			TRUE	TRUE		TRUE					6
ENSG00000136937	NCBP1	MIF4G_like,MIF4G_like_2,MIF4G	TRUE	TRUE	TRUE		TRUE		TRUE				TRUE					6
ENSG00000007392	LUC7L	LUC7		TRUE	TRUE		TRUE							TRUE		TRUE	TRUE	6
ENSG00000172534	HCFC1	Non-canonical_RBP		TRUE	TRUE		TRUE		TRUE			TRUE		TRUE				6
ENSG00000125835	SNRPB	LSM	TRUE		TRUE				TRUE		TRUE		TRUE			TRUE		6
ENSG00000119041	GTF3C3	Non-canonical_RBP		TRUE	TRUE		TRUE		TRUE			TRUE		TRUE				6
ENSG00000135624	CCT7	Non-canonical_RBP		TRUE	TRUE		TRUE		TRUE			TRUE		TRUE				6
ENSG00000107833	NPM3	Nucleoplasmin	TRUE		TRUE					TRUE	TRUE	TRUE	TRUE					6
ENSG00000196305	IARS	tRNA-synt_1g,Anticodon_1,tRNA-synt_1		TRUE	TRUE		TRUE				TRUE	TRUE		TRUE				6
ENSG00000125676	THOC2	Tho2,Thoc2		TRUE			TRUE		TRUE		TRUE	TRUE	TRUE					6
ENSG00000011007	ELOA	Non-canonical_RBP		TRUE	TRUE		TRUE		TRUE			TRUE			TRUE			6
ENSG00000153922	CHD1	ResIII		TRUE							TRUE	TRUE	TRUE	TRUE		TRUE		6
ENSG00000134440	NARS	tRNA_anti-codon,tRNA-synt_2		TRUE	TRUE						TRUE	TRUE	TRUE	TRUE				6
ENSG00000134186	PRPF38B	PRP38		TRUE						TRUE		TRUE	TRUE			TRUE	TRUE	6
ENSG00000071894	CPSF1	CPSF_A		TRUE	TRUE		TRUE		TRUE		TRUE			TRUE				6
ENSG00000156531	PHF6	Non-canonical_RBP		TRUE	TRUE					TRUE	TRUE					TRUE	TRUE	6
ENSG00000106246	PTCD1	PPR	TRUE		TRUE			TRUE		TRUE	TRUE		TRUE					6
ENSG00000077380	DYNC1I2	Non-canonical_RBP		TRUE	TRUE						TRUE	TRUE		TRUE	TRUE			6
ENSG00000161011	SQSTM1	Non-canonical_RBP		TRUE			TRUE	TRUE	TRUE			TRUE		TRUE				6
ENSG00000135972	MRPS9	Ribosomal_S9	TRUE		TRUE			TRUE			TRUE		TRUE	TRUE				6
ENSG00000071127	WDR1	Non-canonical_RBP			TRUE		TRUE					TRUE	TRUE			TRUE	TRUE	6
ENSG00000071859	FAM50A	Non-canonical_RBP	TRUE		TRUE		TRUE		TRUE		TRUE		TRUE					6
ENSG00000180370	PAK2	Non-canonical_RBP		TRUE	TRUE		TRUE		TRUE			TRUE	TRUE					6
ENSG00000183207	RUVBL2	Non-canonical_RBP		TRUE	TRUE		TRUE		TRUE			TRUE		TRUE				6
ENSG00000102024	PLS3	Non-canonical_RBP		TRUE	TRUE	TRUE	TRUE				TRUE	TRUE						6
ENSG00000100412	ACO2	Aconitase,Aconitase_C		TRUE	TRUE						TRUE	TRUE		TRUE	TRUE			6
ENSG00000134283	PPHLN1	Non-canonical_RBP	TRUE		TRUE					TRUE	TRUE		TRUE	TRUE				6
ENSG00000115306	SPTBN1	Non-canonical_RBP	TRUE		TRUE						TRUE				TRUE	TRUE	TRUE	6
ENSG00000170759	KIF5B	Non-canonical_RBP		TRUE	TRUE						TRUE	TRUE	TRUE	TRUE				6
ENSG00000084652	TXLNA	Non-canonical_RBP		TRUE	TRUE						TRUE	TRUE	TRUE	TRUE				6
ENSG00000163636	PSMD6	Non-canonical_RBP		TRUE			TRUE		TRUE			TRUE	TRUE	TRUE				6
ENSG00000265790	RNASEH1P1	Non-canonical_RBP		TRUE	TRUE		TRUE		TRUE			TRUE			TRUE			6
ENSG00000170248	PDCD6IP	Non-canonical_RBP		TRUE			TRUE					TRUE	TRUE	TRUE	TRUE			6
ENSG00000177954	RPS27	Ribosomal_S27e	TRUE		TRUE			TRUE			TRUE		TRUE		TRUE			6
ENSG00000075420	FNDC3B	Non-canonical_RBP						TRUE		TRUE	TRUE		TRUE	TRUE	TRUE			6
ENSG00000127914	AKAP9	Non-canonical_RBP		TRUE	TRUE						TRUE	TRUE	TRUE	TRUE				6
ENSG00000151914	DST	Non-canonical_RBP		TRUE							TRUE	TRUE	TRUE	TRUE	TRUE			6
ENSG00000161057	PSMC2	Non-canonical_RBP		TRUE			TRUE		TRUE			TRUE		TRUE	TRUE			6
ENSG00000143314	MRPL24	KOW			TRUE			TRUE			TRUE	TRUE	TRUE		TRUE			6
ENSG00000106638	TBL2	Non-canonical_RBP			TRUE			TRUE		TRUE	TRUE	TRUE	TRUE					6
ENSG00000064703	DDX20	ResIII,DEAD		TRUE	TRUE		TRUE				TRUE	TRUE		TRUE				6
ENSG00000168439	STIP1	Non-canonical_RBP		TRUE	TRUE					TRUE		TRUE		TRUE	TRUE			6
ENSG00000065000	AP3D1	Non-canonical_RBP		TRUE	TRUE						TRUE	TRUE	TRUE			TRUE		6
ENSG00000124784	RIOK1	RIO1		TRUE	TRUE						TRUE		TRUE			TRUE	TRUE	6
ENSG00000175166	PSMD2	Non-canonical_RBP		TRUE	TRUE		TRUE		TRUE			TRUE		TRUE				6
ENSG00000163110	PDLIM5	Non-canonical_RBP		TRUE	TRUE						TRUE	TRUE		TRUE	TRUE			6
ENSG00000184575	XPOT	Xpo1,IBN_N		TRUE	TRUE		TRUE		TRUE			TRUE		TRUE				6
ENSG00000143486	EIF2D	SUI1		TRUE	TRUE						TRUE	TRUE	TRUE	TRUE				6
ENSG00000142657	PGD	Non-canonical_RBP		TRUE			TRUE		TRUE			TRUE	TRUE	TRUE				6
ENSG00000112651	MRPL2	Ribosomal_L2_C,Ribosomal_L2	TRUE	TRUE	TRUE					TRUE	TRUE		TRUE					6
ENSG00000197043	ANXA6	Non-canonical_RBP		TRUE	TRUE		TRUE		TRUE				TRUE	TRUE				6
ENSG00000102900	NUP93	Non-canonical_RBP		TRUE	TRUE		TRUE		TRUE		TRUE			TRUE				6
ENSG00000111530	CAND1	Non-canonical_RBP		TRUE	TRUE		TRUE		TRUE			TRUE		TRUE				6
ENSG00000120158	RCL1	RTC,RTC_insert			TRUE				TRUE		TRUE		TRUE			TRUE	TRUE	6
ENSG00000181991	MRPS11	Ribosomal_S11	TRUE		TRUE					TRUE	TRUE		TRUE		TRUE			6
ENSG00000113368	LMNB1	Non-canonical_RBP		TRUE	TRUE						TRUE	TRUE	TRUE	TRUE				6
ENSG00000167815	PRDX2	Non-canonical_RBP			TRUE		TRUE		TRUE		TRUE		TRUE			TRUE		6
ENSG00000175792	RUVBL1	Non-canonical_RBP		TRUE	TRUE		TRUE		TRUE			TRUE		TRUE				6
ENSG00000153113	CAST	Non-canonical_RBP			TRUE		TRUE			TRUE	TRUE	TRUE	TRUE					6
ENSG00000138768	USO1	Non-canonical_RBP		TRUE	TRUE					TRUE		TRUE		TRUE	TRUE			6
ENSG00000105821	DNAJC2	Non-canonical_RBP		TRUE	TRUE					TRUE	TRUE		TRUE	TRUE				6
ENSG00000155561	NUP205	Non-canonical_RBP		TRUE	TRUE		TRUE		TRUE		TRUE			TRUE				6
ENSG00000099901	RANBP1	Non-canonical_RBP		TRUE	TRUE						TRUE	TRUE	TRUE	TRUE				6
ENSG00000075975	MKRN2	zf-CCCH,zf-CCCH_2	TRUE		TRUE			TRUE					TRUE			TRUE	TRUE	6
ENSG00000104517	UBR5	PABP		TRUE			TRUE		TRUE		TRUE	TRUE		TRUE				6
ENSG00000101444	AHCY	Non-canonical_RBP		TRUE		TRUE	TRUE		TRUE			TRUE		TRUE				6
ENSG00000116747	RO60	TROVE		TRUE	TRUE		TRUE		TRUE			TRUE	TRUE					6
ENSG00000179409	GEMIN4	Non-canonical_RBP		TRUE	TRUE		TRUE		TRUE		TRUE			TRUE				6
ENSG00000100226	GTPBP1	GTP_EFTU			TRUE			TRUE		TRUE	TRUE	TRUE	TRUE					6
ENSG00000139233	LLPH	Non-canonical_RBP	TRUE		TRUE					TRUE	TRUE		TRUE		TRUE			6
ENSG00000130227	XPO7	IBN_N		TRUE	TRUE		TRUE		TRUE			TRUE		TRUE				6
ENSG00000005100	DHX33	DEAD,HA2					TRUE		TRUE	TRUE	TRUE					TRUE	TRUE	6
ENSG00000186834	HEXIM1	HEXIM		TRUE	TRUE						TRUE	TRUE	TRUE	TRUE				6
ENSG00000106105	GARS	HGTP_anticodon,tRNA-synt_2b		TRUE	TRUE						TRUE	TRUE	TRUE	TRUE				6
ENSG00000163166	IWS1	Non-canonical_RBP		TRUE	TRUE						TRUE	TRUE	TRUE	TRUE				6
ENSG00000127603	MACF1	Non-canonical_RBP	TRUE	TRUE	TRUE						TRUE	TRUE		TRUE				6
ENSG00000037241	RPL26L1	KOW		TRUE							TRUE	TRUE	TRUE			TRUE	TRUE	6
ENSG00000131473	ACLY	Non-canonical_RBP		TRUE		TRUE	TRUE		TRUE			TRUE		TRUE				6
ENSG00000160299	PCNT	Non-canonical_RBP		TRUE	TRUE						TRUE	TRUE	TRUE	TRUE				6
ENSG00000105671	DDX49	ResIII,DEAD			TRUE					TRUE	TRUE		TRUE			TRUE	TRUE	6
ENSG00000091436	MAP3K20	Non-canonical_RBP	TRUE		TRUE			TRUE			TRUE	TRUE	TRUE					6
ENSG00000132507	EIF5A	eIF-5a	TRUE		TRUE		TRUE		TRUE		TRUE		TRUE					6
ENSG00000184708	EIF4ENIF1	EIF4E-T	TRUE	TRUE	TRUE			TRUE			TRUE		TRUE					6
ENSG00000100304	TTLL12	Non-canonical_RBP		TRUE	TRUE		TRUE		TRUE			TRUE		TRUE				6
ENSG00000205531	NAP1L4	Non-canonical_RBP		TRUE	TRUE					TRUE	TRUE	TRUE	TRUE					6
ENSG00000147677	EIF3H	Non-canonical_RBP			TRUE			TRUE		TRUE	TRUE	TRUE		TRUE				6
ENSG00000163565	IFI16	Non-canonical_RBP					TRUE		TRUE	TRUE	TRUE	TRUE				TRUE		6
ENSG00000062485	CS	Non-canonical_RBP	TRUE	TRUE	TRUE		TRUE					TRUE		TRUE				6
ENSG00000111364	DDX55	ResIII,DEAD			TRUE					TRUE	TRUE		TRUE			TRUE	TRUE	6
ENSG00000273749	CYFIP1	Non-canonical_RBP		TRUE	TRUE		TRUE					TRUE	TRUE	TRUE				6
ENSG00000134748	PRPF38A	PRP38	TRUE	TRUE	TRUE						TRUE	TRUE	TRUE					6
ENSG00000126461	SCAF1	Non-canonical_RBP		TRUE	TRUE		TRUE				TRUE	TRUE	TRUE					6
ENSG00000187109	NAP1L1	Non-canonical_RBP	TRUE	TRUE	TRUE							TRUE	TRUE	TRUE				6
ENSG00000198700	IPO9	IBN_N		TRUE	TRUE		TRUE		TRUE			TRUE		TRUE				6
ENSG00000265241	RBM8A	RRM_1,RRM_3	TRUE		TRUE						TRUE		TRUE			TRUE	TRUE	6
ENSG00000124831	LRRFIP1	LRRFIP		TRUE	TRUE						TRUE	TRUE	TRUE	TRUE				6
ENSG00000181610	MRPS23	MRP-S23			TRUE			TRUE		TRUE	TRUE		TRUE		TRUE			6
ENSG00000147905	ZCCHC7	zf-CCHC			TRUE					TRUE	TRUE		TRUE			TRUE	TRUE	6
ENSG00000164828	SUN1	MRP		TRUE	TRUE						TRUE	TRUE	TRUE	TRUE				6
ENSG00000106803	SEC61B	Non-canonical_RBP			TRUE					TRUE	TRUE	TRUE	TRUE		TRUE			6
ENSG00000137547	MRPL15	Ribosomal_L27A	TRUE		TRUE		TRUE			TRUE	TRUE		TRUE					6
ENSG00000082515	MRPL22	Ribosomal_L22	TRUE		TRUE			TRUE			TRUE		TRUE		TRUE			6
ENSG00000213339	QTRT1	TGT		TRUE	TRUE		TRUE						TRUE	TRUE		TRUE		6
ENSG00000119616	FCF1	Fcf1			TRUE					TRUE	TRUE		TRUE			TRUE	TRUE	6
ENSG00000138399	FASTKD1	RAP	TRUE					TRUE		TRUE	TRUE					TRUE	TRUE	6
ENSG00000164967	RPP25L	Alba	TRUE	TRUE	TRUE						TRUE		TRUE	TRUE				6
ENSG00000087077	TRIP6	Non-canonical_RBP		TRUE	TRUE					TRUE		TRUE	TRUE	TRUE				6
ENSG00000121766	ZCCHC17	S1	TRUE		TRUE					TRUE	TRUE		TRUE		TRUE			6
ENSG00000103067	ESRP2	Non-canonical_RBP	TRUE					TRUE		TRUE	TRUE		TRUE		TRUE			6
ENSG00000221983	UBA52	Ribosomal_L40e			TRUE	TRUE	TRUE	TRUE	TRUE							TRUE		6
ENSG00000005206	SPPL2B	Non-canonical_RBP			TRUE				TRUE		TRUE		TRUE			TRUE	TRUE	6
ENSG00000148840	PPRC1	RRM_1			TRUE					TRUE	TRUE		TRUE		TRUE	TRUE		6
ENSG00000182768	NGRN	Non-canonical_RBP	TRUE		TRUE			TRUE		TRUE	TRUE		TRUE					6
ENSG00000174437	ATP2A2	Non-canonical_RBP		TRUE	TRUE						TRUE	TRUE	TRUE	TRUE				6
ENSG00000103248	MTHFSD	RRM_1	TRUE					TRUE		TRUE			TRUE			TRUE	TRUE	6
ENSG00000113742	CPEB4	RRM_1	TRUE		TRUE			TRUE		TRUE	TRUE		TRUE					6
ENSG00000131876	SNRPA1	Non-canonical_RBP	TRUE		TRUE				TRUE				TRUE		TRUE			5
ENSG00000084072	PPIE	RRM_1			TRUE					TRUE	TRUE		TRUE		TRUE			5
ENSG00000141644	MBD1	MBD		TRUE	TRUE						TRUE	TRUE	TRUE					5
ENSG00000146540	C7orf50	Non-canonical_RBP			TRUE		TRUE			TRUE	TRUE		TRUE					5
ENSG00000151503	NCAPD3	Non-canonical_RBP		TRUE	TRUE				TRUE		TRUE			TRUE				5
ENSG00000130741	EIF2S3	GTP_EFTU,GTP_EFTU_D2,eIF2_C		TRUE	TRUE		TRUE					TRUE	TRUE					5
ENSG00000100028	SNRPD3	LSM	TRUE		TRUE						TRUE				TRUE	TRUE		5
ENSG00000132467	UTP3	Sas10_Utp3	TRUE		TRUE					TRUE	TRUE		TRUE					5
ENSG00000130816	DNMT1	Non-canonical_RBP		TRUE			TRUE		TRUE			TRUE		TRUE				5
ENSG00000086061	DNAJA1	Non-canonical_RBP		TRUE							TRUE	TRUE		TRUE	TRUE			5
ENSG00000125482	TTF1	Non-canonical_RBP			TRUE						TRUE		TRUE			TRUE	TRUE	5
ENSG00000184432	COPB2	Non-canonical_RBP		TRUE	TRUE							TRUE	TRUE	TRUE				5
ENSG00000163682	RPL9	Ribosomal_L6			TRUE		TRUE		TRUE		TRUE		TRUE					5
ENSG00000133706	LARS	tRNA-synt_1g,Anticodon_1,tRNA-synt_1,tRNA-synt_1e		TRUE			TRUE				TRUE	TRUE		TRUE				5
ENSG00000095564	BTAF1	Non-canonical_RBP		TRUE	TRUE		TRUE		TRUE					TRUE				5
ENSG00000071054	MAP4K4	Non-canonical_RBP		TRUE							TRUE	TRUE				TRUE	TRUE	5
ENSG00000101654	RNMT	Methyltransf_31,Pox_MCEL			TRUE						TRUE		TRUE			TRUE	TRUE	5
ENSG00000146918	NCAPG2	Non-canonical_RBP		TRUE	TRUE		TRUE		TRUE					TRUE				5
ENSG00000111142	METAP2	Non-canonical_RBP			TRUE			TRUE		TRUE	TRUE		TRUE					5
ENSG00000113810	SMC4	Non-canonical_RBP		TRUE	TRUE		TRUE		TRUE					TRUE				5
ENSG00000225921	NOL7	NUC129			TRUE		TRUE			TRUE	TRUE		TRUE					5
ENSG00000146109	ABT1	Non-canonical_RBP	TRUE		TRUE					TRUE	TRUE		TRUE					5
ENSG00000149806	FAU	Ribosomal_S30	TRUE	TRUE								TRUE	TRUE	TRUE				5
ENSG00000026025	VIM	Non-canonical_RBP			TRUE	TRUE			TRUE		TRUE				TRUE			5
ENSG00000168496	FEN1	Non-canonical_RBP			TRUE		TRUE		TRUE		TRUE		TRUE					5
ENSG00000085224	ATRX	Non-canonical_RBP		TRUE	TRUE						TRUE	TRUE	TRUE					5
ENSG00000177600	RPLP2	Ribosomal_60s			TRUE						TRUE	TRUE	TRUE		TRUE			5
ENSG00000130713	EXOSC2	ECR1_N			TRUE		TRUE		TRUE		TRUE		TRUE					5
ENSG00000077312	SNRPA	RRM_5,RRM_1	TRUE	TRUE	TRUE						TRUE		TRUE					5
ENSG00000162521	RBBP4	Non-canonical_RBP		TRUE								TRUE		TRUE		TRUE	TRUE	5
ENSG00000105298	CACTIN	Non-canonical_RBP	TRUE	TRUE	TRUE						TRUE		TRUE					5
ENSG00000133026	MYH10	Non-canonical_RBP		TRUE	TRUE							TRUE	TRUE	TRUE				5
ENSG00000123737	EXOSC9	RNase_PH,RNase_PH_C								TRUE	TRUE		TRUE			TRUE	TRUE	5
ENSG00000184897	H1FX	Non-canonical_RBP	TRUE		TRUE		TRUE				TRUE		TRUE					5
ENSG00000166986	MARS	tRNA-synt_1g		TRUE			TRUE				TRUE	TRUE		TRUE				5
ENSG00000133858	ZFC3H1	zf-C3H1		TRUE	TRUE		TRUE		TRUE	TRUE								5
ENSG00000104783	KCNN4	Non-canonical_RBP		TRUE	TRUE		TRUE				TRUE	TRUE						5
ENSG00000108064	TFAM	Non-canonical_RBP	TRUE		TRUE					TRUE	TRUE		TRUE					5
ENSG00000100823	APEX1	Exo_endo_phos	TRUE		TRUE						TRUE	TRUE		TRUE				5
ENSG00000103550	KNOP1	Non-canonical_RBP		TRUE	TRUE					TRUE	TRUE		TRUE					5
ENSG00000114767	RRP9	Non-canonical_RBP	TRUE		TRUE					TRUE	TRUE		TRUE					5
ENSG00000100138	SNU13	RNase_P_pop3,Ribosomal_L7Ae	TRUE		TRUE					TRUE	TRUE		TRUE					5
ENSG00000088325	TPX2	Non-canonical_RBP		TRUE			TRUE				TRUE			TRUE	TRUE			5
ENSG00000111845	PAK1IP1	Non-canonical_RBP			TRUE						TRUE		TRUE			TRUE	TRUE	5
ENSG00000142546	NOSIP	Non-canonical_RBP		TRUE			TRUE		TRUE	TRUE	TRUE							5
ENSG00000148688	RPP30	RNase_P_p30			TRUE					TRUE	TRUE	TRUE	TRUE					5
ENSG00000099899	TRMT2A	MTS,tRNA_U5-meth_tr,Methyltransf_31		TRUE			TRUE			TRUE						TRUE	TRUE	5
ENSG00000105355	PLIN3	Non-canonical_RBP		TRUE							TRUE	TRUE	TRUE	TRUE				5
ENSG00000130638	ATXN10	Non-canonical_RBP		TRUE	TRUE		TRUE		TRUE			TRUE						5
ENSG00000115415	STAT1	Non-canonical_RBP		TRUE			TRUE		TRUE			TRUE		TRUE				5
ENSG00000242485	MRPL20	Ribosomal_L20	TRUE		TRUE			TRUE			TRUE		TRUE					5
ENSG00000173692	PSMD1	Non-canonical_RBP		TRUE			TRUE		TRUE			TRUE		TRUE				5
ENSG00000147586	MRPS28	MRP-S35	TRUE		TRUE					TRUE	TRUE		TRUE					5
ENSG00000105705	SUGP1	Surp,G-patch	TRUE	TRUE	TRUE						TRUE		TRUE					5
ENSG00000089195	TRMT6	Gcd10p			TRUE				TRUE	TRUE	TRUE		TRUE					5
ENSG00000138279	ANXA7	Non-canonical_RBP	TRUE		TRUE		TRUE				TRUE		TRUE					5
ENSG00000137337	MDC1	Non-canonical_RBP		TRUE	TRUE		TRUE				TRUE			TRUE				5
ENSG00000204590	GNL1	MMR_HSR1		TRUE	TRUE						TRUE		TRUE	TRUE				5
ENSG00000086712	TXLNG	Non-canonical_RBP		TRUE	TRUE						TRUE	TRUE	TRUE					5
ENSG00000162851	TFB2M	RrnaAD	TRUE				TRUE	TRUE			TRUE		TRUE					5
ENSG00000134308	YWHAQ	Non-canonical_RBP		TRUE			TRUE				TRUE	TRUE		TRUE				5
ENSG00000126432	PRDX5	Non-canonical_RBP			TRUE		TRUE		TRUE		TRUE	TRUE						5
ENSG00000163510	CWC22	MA3,MIF4G		TRUE	TRUE						TRUE	TRUE		TRUE				5
ENSG00000161204	ABCF3	Non-canonical_RBP		TRUE	TRUE						TRUE	TRUE	TRUE					5
ENSG00000136813	ECPAS	Non-canonical_RBP		TRUE	TRUE		TRUE		TRUE					TRUE				5
ENSG00000067704	IARS2	tRNA-synt_1g,Anticodon_1,zf-FPG_IleRS,tRNA-synt_1		TRUE			TRUE				TRUE	TRUE		TRUE				5
ENSG00000111667	USP5	Non-canonical_RBP		TRUE			TRUE		TRUE			TRUE		TRUE				5
ENSG00000100664	EIF5	eIF-5_eIF-2B,W2	TRUE	TRUE	TRUE						TRUE		TRUE					5
ENSG00000109536	FRG1	FRG1			TRUE					TRUE	TRUE					TRUE	TRUE	5
ENSG00000131773	KHDRBS3	KH_1	TRUE		TRUE									TRUE		TRUE	TRUE	5
ENSG00000130396	AFDN	Non-canonical_RBP		TRUE	TRUE							TRUE		TRUE	TRUE			5
ENSG00000140525	FANCI	Non-canonical_RBP		TRUE	TRUE		TRUE		TRUE					TRUE				5
ENSG00000100764	PSMC1	Non-canonical_RBP		TRUE			TRUE		TRUE	TRUE		TRUE						5
ENSG00000174547	MRPL11	Ribosomal_L11,Ribosomal_L11_N	TRUE		TRUE					TRUE	TRUE		TRUE					5
ENSG00000100297	MCM5	Non-canonical_RBP		TRUE	TRUE		TRUE		TRUE					TRUE				5
ENSG00000143633	C1orf131	Non-canonical_RBP	TRUE		TRUE					TRUE	TRUE		TRUE					5
ENSG00000178035	IMPDH2	Non-canonical_RBP		TRUE				TRUE				TRUE		TRUE		TRUE		5
ENSG00000153037	SRP19	SRP19			TRUE					TRUE	TRUE	TRUE	TRUE					5
ENSG00000116161	CACYBP	Non-canonical_RBP		TRUE	TRUE						TRUE	TRUE		TRUE				5
ENSG00000101126	ADNP	Non-canonical_RBP		TRUE	TRUE		TRUE					TRUE		TRUE				5
ENSG00000095002	MSH2	Non-canonical_RBP		TRUE	TRUE		TRUE		TRUE					TRUE				5
ENSG00000125901	MRPS26	MRP-S26	TRUE		TRUE			TRUE			TRUE		TRUE					5
ENSG00000126524	SBDS	SBDS,SBDS_C			TRUE			TRUE		TRUE	TRUE		TRUE					5
ENSG00000138363	ATIC	Non-canonical_RBP		TRUE			TRUE		TRUE			TRUE		TRUE				5
ENSG00000104687	GSR	Non-canonical_RBP		TRUE	TRUE							TRUE	TRUE	TRUE				5
ENSG00000091527	CDV3	Non-canonical_RBP			TRUE						TRUE	TRUE	TRUE	TRUE				5
ENSG00000180198	RCC1	Non-canonical_RBP		TRUE	TRUE		TRUE		TRUE		TRUE							5
ENSG00000142453	CARM1	MTS		TRUE	TRUE							TRUE				TRUE	TRUE	5
ENSG00000152518	ZFP36L2	zf-CCCH			TRUE					TRUE	TRUE		TRUE		TRUE			5
ENSG00000182934	SRPRA	SRP54,SRP54_N			TRUE					TRUE	TRUE		TRUE		TRUE			5
ENSG00000077549	CAPZB	Non-canonical_RBP		TRUE	TRUE		TRUE					TRUE		TRUE				5
ENSG00000153207	AHCTF1	Non-canonical_RBP		TRUE	TRUE						TRUE	TRUE		TRUE				5
ENSG00000116898	MRPS15	Ribosomal_S15			TRUE			TRUE		TRUE	TRUE		TRUE					5
ENSG00000185651	UBE2L3	Non-canonical_RBP			TRUE					TRUE	TRUE		TRUE		TRUE			5
ENSG00000141279	NPEPPS	Non-canonical_RBP		TRUE			TRUE		TRUE			TRUE		TRUE				5
ENSG00000180992	MRPL14	Ribosomal_L14	TRUE		TRUE						TRUE		TRUE		TRUE			5
ENSG00000266472	MRPS21	Ribosomal_S21	TRUE		TRUE		TRUE				TRUE		TRUE					5
ENSG00000150459	SAP18	SAP18	TRUE		TRUE			TRUE			TRUE		TRUE					5
ENSG00000139726	DENR	SUI1		TRUE	TRUE						TRUE	TRUE	TRUE					5
ENSG00000138231	DBR1	DBR1			TRUE		TRUE			TRUE	TRUE		TRUE					5
ENSG00000108010	GLRX3	Non-canonical_RBP		TRUE					TRUE	TRUE		TRUE		TRUE				5
ENSG00000139168	ZCRB1	zf-CCHC,RRM_5,RRM_1	TRUE		TRUE					TRUE	TRUE		TRUE					5
ENSG00000145050	MANF	Non-canonical_RBP			TRUE						TRUE		TRUE	TRUE	TRUE			5
ENSG00000162437	RAVER2	RRM_1	TRUE	TRUE	TRUE					TRUE	TRUE							5
ENSG00000141101	NOB1	NOB1_Zn_bind		TRUE	TRUE						TRUE		TRUE	TRUE				5
ENSG00000116288	PARK7	Non-canonical_RBP		TRUE			TRUE		TRUE			TRUE			TRUE			5
ENSG00000122786	CALD1	Non-canonical_RBP		TRUE							TRUE	TRUE		TRUE	TRUE			5
ENSG00000128534	LSM8	LSM			TRUE						TRUE		TRUE			TRUE	TRUE	5
ENSG00000100030	MAPK1	Non-canonical_RBP		TRUE			TRUE		TRUE			TRUE		TRUE				5
ENSG00000100883	SRP54	SRP54,SRP54_N			TRUE					TRUE	TRUE		TRUE		TRUE			5
ENSG00000198380	GFPT1	Non-canonical_RBP		TRUE	TRUE						TRUE	TRUE		TRUE				5
ENSG00000166508	MCM7	Non-canonical_RBP		TRUE			TRUE		TRUE				TRUE	TRUE				5
ENSG00000160213	CSTB	Non-canonical_RBP			TRUE					TRUE	TRUE	TRUE	TRUE					5
ENSG00000163125	RPRD2	Non-canonical_RBP		TRUE			TRUE		TRUE			TRUE	TRUE					5
ENSG00000130520	LSM4	LSM	TRUE		TRUE					TRUE	TRUE		TRUE					5
ENSG00000178921	PFAS	Non-canonical_RBP		TRUE			TRUE		TRUE			TRUE		TRUE				5
ENSG00000165637	VDAC2	Non-canonical_RBP		TRUE	TRUE							TRUE	TRUE	TRUE				5
ENSG00000213585	VDAC1	Non-canonical_RBP		TRUE	TRUE		TRUE				TRUE	TRUE						5
ENSG00000014123	UFL1	Non-canonical_RBP			TRUE						TRUE		TRUE			TRUE	TRUE	5
ENSG00000167110	GOLGA2	Non-canonical_RBP		TRUE							TRUE	TRUE	TRUE	TRUE				5
ENSG00000054654	SYNE2	Non-canonical_RBP		TRUE	TRUE							TRUE	TRUE	TRUE				5
ENSG00000157110	RBPMS	RRM_1			TRUE			TRUE		TRUE	TRUE		TRUE					5
ENSG00000104177	MYEF2	RRM_1	TRUE		TRUE								TRUE			TRUE	TRUE	5
ENSG00000143436	MRPL9	Ribosomal_L9_N	TRUE		TRUE			TRUE			TRUE		TRUE					5
ENSG00000124160	NCOA5	Non-canonical_RBP	TRUE	TRUE			TRUE					TRUE	TRUE					5
ENSG00000130813	C19orf66	Non-canonical_RBP						TRUE			TRUE		TRUE		TRUE	TRUE		5
ENSG00000118193	KIF14	Non-canonical_RBP		TRUE	TRUE							TRUE	TRUE	TRUE				5
ENSG00000135870	RC3H1	zf-CCCH	TRUE		TRUE			TRUE		TRUE			TRUE					5
ENSG00000143815	LBR	Non-canonical_RBP	TRUE	TRUE	TRUE						TRUE			TRUE				5
ENSG00000125821	DTD1	Non-canonical_RBP	TRUE				TRUE	TRUE			TRUE		TRUE					5
ENSG00000100294	MCAT	Non-canonical_RBP	TRUE		TRUE			TRUE			TRUE		TRUE					5
ENSG00000168003	SLC3A2	Non-canonical_RBP			TRUE		TRUE			TRUE	TRUE		TRUE					5
ENSG00000116030	SUMO1	Non-canonical_RBP					TRUE	TRUE	TRUE	TRUE						TRUE		5
ENSG00000176624	MEX3C	KH_1	TRUE		TRUE			TRUE		TRUE			TRUE					5
ENSG00000185567	AHNAK2	Non-canonical_RBP				TRUE	TRUE	TRUE				TRUE		TRUE				5
ENSG00000274523	RCC1L	Non-canonical_RBP	TRUE					TRUE		TRUE	TRUE		TRUE					5
ENSG00000064651	SLC12A2	Non-canonical_RBP		TRUE	TRUE							TRUE	TRUE	TRUE				5
ENSG00000038219	BOD1L1	Non-canonical_RBP		TRUE	TRUE		TRUE				TRUE	TRUE						5
ENSG00000152234	ATP5F1A	Non-canonical_RBP			TRUE					TRUE			TRUE		TRUE	TRUE		5
ENSG00000134760	DSG1	Non-canonical_RBP			TRUE				TRUE		TRUE		TRUE			TRUE		5
ENSG00000187051	RPS19BP1	Non-canonical_RBP	TRUE		TRUE					TRUE	TRUE		TRUE					5
ENSG00000112996	MRPS30	PDCD9			TRUE					TRUE	TRUE	TRUE	TRUE					5
ENSG00000175573	C11orf68	DUF1917	TRUE					TRUE		TRUE						TRUE	TRUE	5
ENSG00000132305	IMMT	Non-canonical_RBP		TRUE			TRUE			TRUE		TRUE		TRUE				5
ENSG00000129250	KIF1C	Non-canonical_RBP	TRUE		TRUE			TRUE		TRUE		TRUE						5
ENSG00000159176	CSRP1	Non-canonical_RBP								TRUE	TRUE	TRUE		TRUE	TRUE			5
ENSG00000113758	DBN1	Non-canonical_RBP		TRUE							TRUE	TRUE		TRUE				4
ENSG00000168298	HIST1H1E	Non-canonical_RBP		TRUE	TRUE									TRUE	TRUE			4
ENSG00000183258	DDX41	DEAD	TRUE	TRUE						TRUE	TRUE							4
ENSG00000100442	FKBP3	Non-canonical_RBP		TRUE	TRUE					TRUE					TRUE			4
ENSG00000115128	SF3B6	RRM_1	TRUE		TRUE		TRUE				TRUE							4
ENSG00000170860	LSM3	LSM	TRUE							TRUE	TRUE		TRUE					4
ENSG00000143761	ARF1	MMR_HSR1	TRUE								TRUE					TRUE	TRUE	4
ENSG00000167674	HDGFL2	Non-canonical_RBP		TRUE								TRUE	TRUE	TRUE				4
ENSG00000141577	CEP131	Non-canonical_RBP		TRUE							TRUE	TRUE		TRUE				4
ENSG00000168564	CDKN2AIP	Non-canonical_RBP		TRUE			TRUE		TRUE			TRUE						4
ENSG00000164190	NIPBL	Non-canonical_RBP		TRUE			TRUE				TRUE	TRUE						4
ENSG00000125484	GTF3C4	Non-canonical_RBP		TRUE			TRUE		TRUE					TRUE				4
ENSG00000132646	PCNA	Non-canonical_RBP		TRUE					TRUE			TRUE		TRUE				4
ENSG00000177084	POLE	Non-canonical_RBP		TRUE			TRUE		TRUE					TRUE				4
ENSG00000189306	RRP7A	RRP7			TRUE					TRUE	TRUE		TRUE					4
ENSG00000169598	DFFB	Non-canonical_RBP		TRUE	TRUE		TRUE					TRUE						4
ENSG00000116062	MSH6	Non-canonical_RBP		TRUE			TRUE		TRUE					TRUE				4
ENSG00000062822	POLD1	Non-canonical_RBP		TRUE			TRUE		TRUE					TRUE				4
ENSG00000163539	CLASP2	Non-canonical_RBP		TRUE								TRUE		TRUE	TRUE			4
ENSG00000090889	KIF4A	Non-canonical_RBP		TRUE			TRUE		TRUE					TRUE				4
ENSG00000196205	EEF1A1P5	Non-canonical_RBP					TRUE		TRUE							TRUE	TRUE	4
ENSG00000072110	ACTN1	Non-canonical_RBP		TRUE		TRUE						TRUE		TRUE				4
ENSG00000167258	CDK12	Non-canonical_RBP		TRUE			TRUE					TRUE		TRUE				4
ENSG00000248333	CDK11B	Non-canonical_RBP	TRUE	TRUE			TRUE		TRUE									4
ENSG00000172809	RPL38	Ribosomal_L38e			TRUE						TRUE		TRUE		TRUE			4
ENSG00000166794	PPIB	Non-canonical_RBP	TRUE							TRUE	TRUE				TRUE			4
ENSG00000100697	DICER1	Ribonuclease_3,PAZ,Ribonucleas_3_3,ResIII,DEAD,Dicer_dimer		TRUE	TRUE								TRUE	TRUE				4
ENSG00000104067	TJP1	Non-canonical_RBP		TRUE	TRUE							TRUE		TRUE				4
ENSG00000170004	CHD3	ResIII					TRUE		TRUE	TRUE						TRUE		4
ENSG00000080603	SRCAP	ResIII		TRUE	TRUE						TRUE			TRUE				4
ENSG00000184634	MED12	Non-canonical_RBP		TRUE			TRUE		TRUE					TRUE				4
ENSG00000213079	SCAF8	RRM_1		TRUE								TRUE	TRUE	TRUE				4
ENSG00000035928	RFC1	Non-canonical_RBP			TRUE		TRUE		TRUE		TRUE							4
ENSG00000149480	MTA2	Non-canonical_RBP		TRUE			TRUE		TRUE					TRUE				4
ENSG00000173473	SMARCC1	Non-canonical_RBP		TRUE			TRUE		TRUE					TRUE				4
ENSG00000185088	RPS27L	Ribosomal_S27e	TRUE		TRUE						TRUE		TRUE					4
ENSG00000110955	ATP5F1B	Non-canonical_RBP			TRUE		TRUE						TRUE			TRUE		4
ENSG00000130255	RPL36	Ribosomal_L36e			TRUE					TRUE			TRUE		TRUE			4
ENSG00000111011	RSRC2	Non-canonical_RBP	TRUE	TRUE								TRUE				TRUE		4
ENSG00000148396	SEC16A	Non-canonical_RBP		TRUE							TRUE	TRUE		TRUE				4
ENSG00000075239	ACAT1	Non-canonical_RBP		TRUE								TRUE		TRUE	TRUE			4
ENSG00000119953	SMNDC1	SMN			TRUE					TRUE	TRUE	TRUE						4
ENSG00000100632	ERH	Non-canonical_RBP	TRUE	TRUE								TRUE		TRUE				4
ENSG00000128739	SNRPN	LSM					TRUE	TRUE	TRUE							TRUE		4
ENSG00000156304	SCAF4	RRM_1	TRUE	TRUE	TRUE							TRUE						4
ENSG00000239264	TXNDC5	Non-canonical_RBP		TRUE			TRUE					TRUE		TRUE				4
ENSG00000137807	KIF23	Non-canonical_RBP		TRUE							TRUE	TRUE		TRUE				4
ENSG00000006712	PAF1	Non-canonical_RBP		TRUE	TRUE				TRUE			TRUE						4
ENSG00000142945	KIF2C	Non-canonical_RBP		TRUE	TRUE						TRUE			TRUE				4
ENSG00000072506	HSD17B10	Non-canonical_RBP	TRUE						TRUE			TRUE				TRUE		4
ENSG00000143319	ISG20L2	RNase_T			TRUE					TRUE	TRUE		TRUE					4
ENSG00000164022	AIMP1	tRNA_bind		TRUE								TRUE		TRUE	TRUE			4
ENSG00000100325	ASCC2	Non-canonical_RBP		TRUE	TRUE							TRUE	TRUE					4
ENSG00000064419	TNPO3	Xpo1		TRUE	TRUE		TRUE							TRUE				4
ENSG00000131711	MAP1B	Non-canonical_RBP		TRUE	TRUE		TRUE								TRUE			4
ENSG00000120733	KDM3B	Non-canonical_RBP		TRUE			TRUE					TRUE		TRUE				4
ENSG00000181789	COPG1	Non-canonical_RBP		TRUE								TRUE		TRUE	TRUE			4
ENSG00000154719	MRPL39	Non-canonical_RBP			TRUE					TRUE	TRUE		TRUE					4
ENSG00000176393	RNPEP	Non-canonical_RBP		TRUE			TRUE					TRUE		TRUE				4
ENSG00000113360	DROSHA	Ribonuclease_3,dsrm,Ribonucleas_3_3	TRUE	TRUE						TRUE	TRUE							4
ENSG00000090273	NUDC	Non-canonical_RBP		TRUE	TRUE		TRUE				TRUE							4
ENSG00000091483	FH	Non-canonical_RBP					TRUE		TRUE		TRUE	TRUE						4
ENSG00000124380	SNRNP27	Non-canonical_RBP		TRUE							TRUE	TRUE	TRUE					4
ENSG00000136938	ANP32B	Non-canonical_RBP		TRUE								TRUE		TRUE	TRUE			4
ENSG00000132842	AP3B1	Non-canonical_RBP		TRUE	TRUE						TRUE	TRUE						4
ENSG00000204843	DCTN1	Non-canonical_RBP		TRUE	TRUE							TRUE		TRUE				4
ENSG00000127481	UBR4	Non-canonical_RBP		TRUE	TRUE							TRUE		TRUE				4
ENSG00000120265	PCMT1	Non-canonical_RBP		TRUE	TRUE							TRUE	TRUE					4
ENSG00000172009	THOP1	Non-canonical_RBP		TRUE			TRUE		TRUE			TRUE						4
ENSG00000143924	EML4	Non-canonical_RBP		TRUE	TRUE									TRUE	TRUE			4
ENSG00000136108	CKAP2	Non-canonical_RBP		TRUE	TRUE							TRUE	TRUE					4
ENSG00000105793	GTPBP10	MMR_HSR1			TRUE					TRUE	TRUE		TRUE					4
ENSG00000175054	ATR	Non-canonical_RBP		TRUE			TRUE		TRUE					TRUE				4
ENSG00000140553	UNC45A	Non-canonical_RBP		TRUE			TRUE					TRUE		TRUE				4
ENSG00000107949	BCCIP	Non-canonical_RBP			TRUE					TRUE	TRUE	TRUE						4
ENSG00000076928	ARHGEF1	Non-canonical_RBP		TRUE						TRUE		TRUE		TRUE				4
ENSG00000136463	TACO1	Non-canonical_RBP			TRUE						TRUE		TRUE		TRUE			4
ENSG00000011426	ANLN	Non-canonical_RBP		TRUE			TRUE		TRUE					TRUE				4
ENSG00000101040	ZMYND8	Non-canonical_RBP		TRUE	TRUE							TRUE		TRUE				4
ENSG00000134982	APC	Non-canonical_RBP		TRUE	TRUE						TRUE			TRUE				4
ENSG00000095319	NUP188	Non-canonical_RBP		TRUE	TRUE				TRUE					TRUE				4
ENSG00000198839	ZNF277	zf-met,zf-C2H2_jaz									TRUE		TRUE			TRUE	TRUE	4
ENSG00000106009	BRAT1	Non-canonical_RBP		TRUE			TRUE		TRUE					TRUE				4
ENSG00000180228	PRKRA	dsrm	TRUE		TRUE							TRUE	TRUE					4
ENSG00000073111	MCM2	Non-canonical_RBP		TRUE			TRUE		TRUE					TRUE				4
ENSG00000058729	RIOK2	RIO1		TRUE	TRUE						TRUE		TRUE					4
ENSG00000109805	NCAPG	Non-canonical_RBP		TRUE					TRUE		TRUE			TRUE				4
ENSG00000008294	SPAG9	Non-canonical_RBP		TRUE	TRUE							TRUE			TRUE			4
ENSG00000239672	NME1	Non-canonical_RBP				TRUE				TRUE		TRUE			TRUE			4
ENSG00000171858	RPS21	Ribosomal_S21e			TRUE					TRUE	TRUE		TRUE					4
ENSG00000182199	SHMT2	Non-canonical_RBP		TRUE								TRUE	TRUE	TRUE				4
ENSG00000179134	SAMD4B	Non-canonical_RBP	TRUE		TRUE						TRUE		TRUE					4
ENSG00000050405	LIMA1	Non-canonical_RBP									TRUE	TRUE		TRUE	TRUE			4
ENSG00000113569	NUP155	Non-canonical_RBP			TRUE		TRUE		TRUE		TRUE							4
ENSG00000134318	ROCK2	Non-canonical_RBP	TRUE	TRUE								TRUE		TRUE				4
ENSG00000119335	SET	Non-canonical_RBP		TRUE	TRUE							TRUE		TRUE				4
ENSG00000175581	MRPL48	Ribosomal_S10			TRUE			TRUE			TRUE		TRUE					4
ENSG00000072274	TFRC	Non-canonical_RBP			TRUE					TRUE	TRUE		TRUE					4
ENSG00000038358	EDC4	Non-canonical_RBP		TRUE	TRUE							TRUE		TRUE				4
ENSG00000054523	KIF1B	Non-canonical_RBP		TRUE				TRUE								TRUE	TRUE	4
ENSG00000110880	CORO1C	Non-canonical_RBP		TRUE	TRUE							TRUE		TRUE				4
ENSG00000147679	UTP23	Fcf1			TRUE					TRUE	TRUE				TRUE			4
ENSG00000182307	C8orf33	Non-canonical_RBP		TRUE	TRUE			TRUE			TRUE							4
ENSG00000138160	KIF11	Non-canonical_RBP		TRUE	TRUE						TRUE			TRUE				4
ENSG00000125755	SYMPK	Symplekin_C		TRUE			TRUE		TRUE					TRUE				4
ENSG00000137055	PLAA	Non-canonical_RBP					TRUE		TRUE			TRUE		TRUE				4
ENSG00000048740	CELF2	RRM_1	TRUE		TRUE											TRUE	TRUE	4
ENSG00000099942	CRKL	Non-canonical_RBP		TRUE						TRUE		TRUE		TRUE				4
ENSG00000113522	RAD50	Non-canonical_RBP		TRUE			TRUE		TRUE			TRUE						4
ENSG00000166913	YWHAB	Non-canonical_RBP		TRUE					TRUE					TRUE	TRUE			4
ENSG00000108055	SMC3	Non-canonical_RBP		TRUE	TRUE		TRUE					TRUE						4
ENSG00000140829	DHX38	DEAD,HA2	TRUE		TRUE		TRUE		TRUE									4
ENSG00000104738	MCM4	Non-canonical_RBP		TRUE			TRUE		TRUE					TRUE				4
ENSG00000138430	OLA1	MMR_HSR1			TRUE						TRUE	TRUE	TRUE					4
ENSG00000076770	MBNL3	zf-CCCH,zf-CCCH_2	TRUE							TRUE	TRUE		TRUE					4
ENSG00000183570	PCBP3	KH_1,KH_2		TRUE	TRUE					TRUE				TRUE				4
ENSG00000126653	NSRP1	DUF2040		TRUE	TRUE					TRUE		TRUE						4
ENSG00000135446	CDK4	Non-canonical_RBP		TRUE	TRUE		TRUE		TRUE									4
ENSG00000100014	SPECC1L	Non-canonical_RBP			TRUE						TRUE	TRUE		TRUE				4
ENSG00000105568	PPP2R1A	Non-canonical_RBP		TRUE					TRUE			TRUE		TRUE				4
ENSG00000167770	OTUB1	Non-canonical_RBP		TRUE			TRUE		TRUE			TRUE						4
ENSG00000130479	MAP1S	Non-canonical_RBP		TRUE	TRUE						TRUE			TRUE				4
ENSG00000068784	SRBD1	S1									TRUE		TRUE		TRUE	TRUE		4
ENSG00000149257	SERPINH1	Non-canonical_RBP				TRUE	TRUE			TRUE			TRUE					4
ENSG00000038382	TRIO	Non-canonical_RBP		TRUE	TRUE						TRUE			TRUE				4
ENSG00000149782	PLCB3	Non-canonical_RBP			TRUE							TRUE	TRUE	TRUE				4
ENSG00000076003	MCM6	Non-canonical_RBP		TRUE			TRUE		TRUE					TRUE				4
ENSG00000005022	SLC25A5	Non-canonical_RBP							TRUE	TRUE						TRUE	TRUE	4
ENSG00000108953	YWHAE	Non-canonical_RBP		TRUE					TRUE	TRUE		TRUE						4
ENSG00000278619	MRM1	SpoU_sub_bind,SpoU_methylase	TRUE					TRUE		TRUE	TRUE							4
ENSG00000139793	MBNL2	zf-CCCH,zf-CCCH_2	TRUE		TRUE					TRUE	TRUE							4
ENSG00000168259	DNAJC7	Non-canonical_RBP		TRUE			TRUE		TRUE			TRUE						4
ENSG00000170027	YWHAG	Non-canonical_RBP					TRUE			TRUE		TRUE			TRUE			4
ENSG00000140350	ANP32A	Non-canonical_RBP	TRUE	TRUE								TRUE		TRUE				4
ENSG00000030066	NUP160	Non-canonical_RBP		TRUE	TRUE		TRUE							TRUE				4
ENSG00000198862	LTN1	Non-canonical_RBP		TRUE	TRUE						TRUE			TRUE				4
ENSG00000165916	PSMC3	Non-canonical_RBP					TRUE		TRUE			TRUE		TRUE				4
ENSG00000175931	UBE2O	Non-canonical_RBP	TRUE	TRUE	TRUE								TRUE					4
ENSG00000115241	PPM1G	Non-canonical_RBP		TRUE					TRUE		TRUE			TRUE				4
ENSG00000029639	TFB1M	RrnaAD			TRUE					TRUE	TRUE		TRUE					4
ENSG00000116584	ARHGEF2	Non-canonical_RBP		TRUE								TRUE		TRUE	TRUE			4
ENSG00000149115	TNKS1BP1	Non-canonical_RBP		TRUE								TRUE		TRUE	TRUE			4
ENSG00000101343	CRNKL1	Suf,HAT	TRUE				TRUE		TRUE		TRUE							4
ENSG00000008952	SEC62	Non-canonical_RBP		TRUE								TRUE		TRUE	TRUE			4
ENSG00000068097	HEATR6	Non-canonical_RBP	TRUE					TRUE					TRUE	TRUE				4
ENSG00000071462	BUD23	Non-canonical_RBP	TRUE		TRUE						TRUE		TRUE					4
ENSG00000102316	MAGED2	Non-canonical_RBP		TRUE			TRUE		TRUE					TRUE				4
ENSG00000128951	DUT	Non-canonical_RBP		TRUE			TRUE		TRUE	TRUE								4
ENSG00000223496	EXOSC6	RNase_PH	TRUE		TRUE						TRUE				TRUE			4
ENSG00000072364	AFF4	AF-4		TRUE	TRUE							TRUE			TRUE			4
ENSG00000198589	LRBA	Non-canonical_RBP		TRUE	TRUE							TRUE		TRUE				4
ENSG00000162642	C1orf52	Non-canonical_RBP			TRUE					TRUE	TRUE		TRUE					4
ENSG00000070669	ASNS	Non-canonical_RBP		TRUE	TRUE							TRUE		TRUE				4
ENSG00000116918	TSNAX	Translin	TRUE		TRUE		TRUE				TRUE							4
ENSG00000173812	EIF1	SUI1	TRUE		TRUE						TRUE		TRUE					4
ENSG00000138674	SEC31A	Non-canonical_RBP		TRUE								TRUE		TRUE	TRUE			4
ENSG00000139637	C12orf10	Non-canonical_RBP				TRUE	TRUE		TRUE				TRUE					4
ENSG00000124486	USP9X	Non-canonical_RBP		TRUE	TRUE							TRUE		TRUE				4
ENSG00000141002	TCF25	Non-canonical_RBP		TRUE	TRUE						TRUE		TRUE					4
ENSG00000164818	DNAAF5	Non-canonical_RBP		TRUE			TRUE					TRUE		TRUE				4
ENSG00000135521	LTV1	Non-canonical_RBP		TRUE	TRUE						TRUE		TRUE					4
ENSG00000116641	DOCK7	Non-canonical_RBP		TRUE	TRUE							TRUE		TRUE				4
ENSG00000171634	BPTF	Non-canonical_RBP		TRUE	TRUE						TRUE		TRUE					4
ENSG00000168827	GFM1	GTP_EFTU,GTP_EFTU_D2,EFG_IV			TRUE					TRUE	TRUE		TRUE					4
ENSG00000178252	WDR6	Non-canonical_RBP		TRUE	TRUE					TRUE				TRUE				4
ENSG00000164062	APEH	Non-canonical_RBP		TRUE						TRUE		TRUE		TRUE				4
ENSG00000110713	NUP98	Non-canonical_RBP		TRUE							TRUE	TRUE		TRUE				4
ENSG00000168438	CDC40	Non-canonical_RBP			TRUE		TRUE			TRUE			TRUE					4
ENSG00000107651	SEC23IP	Non-canonical_RBP		TRUE						TRUE		TRUE		TRUE				4
ENSG00000165219	GAPVD1	Non-canonical_RBP		TRUE	TRUE							TRUE		TRUE				4
ENSG00000160752	FDPS	Non-canonical_RBP					TRUE		TRUE	TRUE		TRUE						4
ENSG00000189060	H1F0	Non-canonical_RBP	TRUE							TRUE			TRUE		TRUE			4
ENSG00000136279	DBNL	Non-canonical_RBP		TRUE								TRUE		TRUE	TRUE			4
ENSG00000159840	ZYX	Non-canonical_RBP		TRUE						TRUE		TRUE		TRUE				4
ENSG00000119777	TMEM214	Non-canonical_RBP			TRUE						TRUE		TRUE		TRUE			4
ENSG00000111639	MRPL51	MRP-L51			TRUE						TRUE		TRUE		TRUE			4
ENSG00000187742	SECISBP2	Ribosomal_L7Ae		TRUE				TRUE		TRUE			TRUE					4
ENSG00000096433	ITPR3	Non-canonical_RBP		TRUE							TRUE	TRUE		TRUE				4
ENSG00000149311	ATM	Non-canonical_RBP		TRUE			TRUE		TRUE					TRUE				4
ENSG00000183496	MEX3B	KH_1	TRUE		TRUE											TRUE	TRUE	4
ENSG00000173801	JUP	Non-canonical_RBP			TRUE						TRUE		TRUE			TRUE		4
ENSG00000197381	ADARB1	dsrm,A_deamin	TRUE		TRUE		TRUE				TRUE							4
ENSG00000113761	ZNF346	zf-met	TRUE		TRUE		TRUE						TRUE					4
ENSG00000160917	CPSF4	zf-CCCH,zf-CCHC	TRUE		TRUE						TRUE				TRUE			4
ENSG00000158406	HIST1H4H	Non-canonical_RBP		TRUE						TRUE		TRUE		TRUE				4
ENSG00000102531	FNDC3A	Non-canonical_RBP			TRUE			TRUE		TRUE	TRUE							4
ENSG00000161634	DCD	Non-canonical_RBP								TRUE	TRUE		TRUE			TRUE		4
ENSG00000270276	HIST2H4B	Non-canonical_RBP	TRUE	TRUE								TRUE		TRUE				4
ENSG00000139641	ESYT1	Non-canonical_RBP		TRUE								TRUE	TRUE	TRUE				4
ENSG00000163607	GTPBP8	GTP_EFTU,MMR_HSR1			TRUE			TRUE			TRUE		TRUE					4
ENSG00000115364	MRPL19	Ribosomal_L19			TRUE						TRUE		TRUE		TRUE			4
ENSG00000103994	ZNF106	Non-canonical_RBP		TRUE						TRUE	TRUE					TRUE		4
ENSG00000117133	RPF1	Brix	TRUE		TRUE						TRUE		TRUE					4
ENSG00000197345	MRPL21	Ribosomal_L21p	TRUE		TRUE						TRUE		TRUE					4
ENSG00000156802	ATAD2	Non-canonical_RBP		TRUE							TRUE		TRUE	TRUE				4
ENSG00000138772	ANXA3	Non-canonical_RBP				TRUE	TRUE		TRUE			TRUE						4
ENSG00000138029	HADHB	Non-canonical_RBP					TRUE			TRUE		TRUE		TRUE				4
ENSG00000146247	PHIP	Non-canonical_RBP		TRUE	TRUE		TRUE					TRUE						4
ENSG00000080802	CNOT4	RRM_1	TRUE					TRUE			TRUE		TRUE					4
ENSG00000085760	MTIF2	IF-2,GTP_EFTU,MMR_HSR1			TRUE					TRUE	TRUE		TRUE					4
ENSG00000131732	ZCCHC9	zf-CCHC			TRUE					TRUE	TRUE		TRUE					4
ENSG00000117713	ARID1A	Non-canonical_RBP		TRUE			TRUE					TRUE		TRUE				4
ENSG00000167996	FTH1	Non-canonical_RBP		TRUE	TRUE		TRUE					TRUE						4
ENSG00000163319	MRPS18C	Ribosomal_S18			TRUE						TRUE		TRUE		TRUE			4
ENSG00000254726	MEX3A	KH_1	TRUE		TRUE			TRUE					TRUE					4
ENSG00000184900	SUMO3	Non-canonical_RBP		TRUE										TRUE		TRUE	TRUE	4
ENSG00000271425	NBPF10	Non-canonical_RBP	TRUE		TRUE						TRUE		TRUE					4
ENSG00000134313	KIDINS220	Non-canonical_RBP		TRUE							TRUE	TRUE		TRUE				4
ENSG00000073536	NLE1	Non-canonical_RBP			TRUE		TRUE				TRUE		TRUE					4
ENSG00000139131	YARS2	tRNA-synt_1b	TRUE		TRUE						TRUE		TRUE					4
ENSG00000263465	SRSF8	RRM_1	TRUE							TRUE						TRUE	TRUE	4
ENSG00000181381	DDX60L	ResIII,DEAD						TRUE			TRUE					TRUE	TRUE	4
ENSG00000135900	MRPL44	Non-canonical_RBP	TRUE		TRUE						TRUE		TRUE					4
ENSG00000058262	SEC61A1	Non-canonical_RBP			TRUE		TRUE				TRUE		TRUE					4
ENSG00000062582	MRPS24	MRP-S24	TRUE		TRUE					TRUE			TRUE					4
ENSG00000173141	MRPL57	MRP-63			TRUE						TRUE	TRUE	TRUE					4
ENSG00000169612	RAMAC	RAM	TRUE		TRUE						TRUE		TRUE					4
ENSG00000002834	LASP1	Non-canonical_RBP		TRUE								TRUE		TRUE	TRUE			4
ENSG00000112992	NNT	Non-canonical_RBP			TRUE				TRUE				TRUE	TRUE				4
ENSG00000172336	POP7	Alba,Rpp20	TRUE		TRUE						TRUE		TRUE					4
ENSG00000163950	SLBP	SLBP_RNA_bind			TRUE					TRUE	TRUE		TRUE					4
ENSG00000137804	NUSAP1	Non-canonical_RBP			TRUE					TRUE	TRUE							3
ENSG00000101882	NKAP	Non-canonical_RBP	TRUE	TRUE									TRUE					3
ENSG00000125870	SNRPB2	RRM_5,RRM_1			TRUE						TRUE		TRUE					3
ENSG00000198498	TMA16	Non-canonical_RBP			TRUE						TRUE		TRUE					3
ENSG00000155393	HEATR3	Non-canonical_RBP		TRUE	TRUE				TRUE									3
ENSG00000197756	RPL37A	Ribosomal_L37ae	TRUE		TRUE		TRUE											3
ENSG00000163798	SLC4A1AP	dsrm		TRUE			TRUE							TRUE				3
ENSG00000113282	CLINT1	Non-canonical_RBP		TRUE								TRUE		TRUE				3
ENSG00000145592	RPL37	Ribosomal_L37e									TRUE					TRUE	TRUE	3
ENSG00000165494	PCF11	Non-canonical_RBP		TRUE			TRUE					TRUE						3
ENSG00000102974	CTCF	Non-canonical_RBP			TRUE						TRUE		TRUE					3
ENSG00000006125	AP2B1	Non-canonical_RBP		TRUE	TRUE									TRUE				3
ENSG00000213551	DNAJC9	Non-canonical_RBP			TRUE						TRUE		TRUE					3
ENSG00000157483	MYO1E	Non-canonical_RBP									TRUE	TRUE	TRUE					3
ENSG00000143614	GATAD2B	Non-canonical_RBP		TRUE								TRUE		TRUE				3
ENSG00000170776	AKAP13	Non-canonical_RBP		TRUE								TRUE		TRUE				3
ENSG00000172062	SMN1	SMN		TRUE								TRUE		TRUE				3
ENSG00000143401	ANP32E	Non-canonical_RBP		TRUE								TRUE		TRUE				3
ENSG00000109107	ALDOC	Non-canonical_RBP					TRUE		TRUE						TRUE			3
ENSG00000106305	AIMP2	Non-canonical_RBP		TRUE								TRUE		TRUE				3
ENSG00000164880	INTS1	Non-canonical_RBP		TRUE			TRUE							TRUE				3
ENSG00000132773	TOE1	zf-CCCH,CAF1		TRUE					TRUE		TRUE							3
ENSG00000151239	TWF1	Non-canonical_RBP					TRUE		TRUE			TRUE						3
ENSG00000177731	FLII	Non-canonical_RBP		TRUE								TRUE		TRUE				3
ENSG00000134884	ARGLU1	Non-canonical_RBP		TRUE								TRUE		TRUE				3
ENSG00000240682	ISY1	Isy1			TRUE					TRUE	TRUE							3
ENSG00000119139	TJP2	Non-canonical_RBP		TRUE								TRUE		TRUE				3
ENSG00000198042	MAK16	Ribosomal_L28e			TRUE					TRUE			TRUE					3
ENSG00000114573	ATP6V1A	Non-canonical_RBP		TRUE					TRUE					TRUE				3
ENSG00000100504	PYGL	Non-canonical_RBP				TRUE	TRUE					TRUE						3
ENSG00000102054	RBBP7	Non-canonical_RBP		TRUE								TRUE		TRUE				3
ENSG00000004700	RECQL	ResIII,DEAD					TRUE		TRUE		TRUE							3
ENSG00000078814	MYH7B	Non-canonical_RBP		TRUE									TRUE		TRUE			3
ENSG00000135778	NTPCR	Non-canonical_RBP	TRUE		TRUE								TRUE					3
ENSG00000020922	MRE11	Non-canonical_RBP		TRUE			TRUE		TRUE									3
ENSG00000123144	TRIR	Non-canonical_RBP		TRUE	TRUE								TRUE					3
ENSG00000102753	KPNA3	Non-canonical_RBP		TRUE	TRUE							TRUE						3
ENSG00000131626	PPFIA1	Non-canonical_RBP		TRUE								TRUE		TRUE				3
ENSG00000176986	SEC24C	Non-canonical_RBP		TRUE								TRUE		TRUE				3
ENSG00000134717	BTF3L4	Non-canonical_RBP			TRUE						TRUE		TRUE					3
ENSG00000041802	LSG1	MMR_HSR1			TRUE						TRUE		TRUE					3
ENSG00000160256	FAM207A	Non-canonical_RBP			TRUE						TRUE		TRUE					3
ENSG00000143742	SRP9	SRP9-21		TRUE	TRUE								TRUE					3
ENSG00000169641	LUZP1	Non-canonical_RBP		TRUE								TRUE		TRUE				3
ENSG00000196365	LONP1	Non-canonical_RBP							TRUE							TRUE	TRUE	3
ENSG00000071794	HLTF	Non-canonical_RBP								TRUE	TRUE		TRUE					3
ENSG00000152818	UTRN	Non-canonical_RBP		TRUE								TRUE		TRUE				3
ENSG00000060688	SNRNP40	Non-canonical_RBP			TRUE					TRUE	TRUE							3
ENSG00000197771	MCMBP	Non-canonical_RBP		TRUE								TRUE		TRUE				3
ENSG00000127483	HP1BP3	Non-canonical_RBP					TRUE		TRUE			TRUE						3
ENSG00000110619	CARS	tRNA-synt_1e		TRUE								TRUE		TRUE				3
ENSG00000213639	PPP1CB	Non-canonical_RBP			TRUE								TRUE	TRUE				3
ENSG00000161956	SENP3	Non-canonical_RBP		TRUE			TRUE		TRUE									3
ENSG00000117877	CD3EAP	RNA_polI_A34								TRUE	TRUE	TRUE						3
ENSG00000134900	TPP2	Non-canonical_RBP		TRUE	TRUE									TRUE				3
ENSG00000188229	TUBB4B	Non-canonical_RBP		TRUE								TRUE		TRUE				3
ENSG00000125630	POLR1B	RNA_pol_Rpa2_4,RNA_pol_Rpb2_1,RNA_pol_Rpb2_2,RNA_pol_Rpb2_3,RNA_pol_Rpb2_7,RNA_pol_Rpb2_6		TRUE					TRUE					TRUE				3
ENSG00000073578	SDHA	Non-canonical_RBP		TRUE	TRUE							TRUE						3
ENSG00000147889	CDKN2A	Non-canonical_RBP	TRUE					TRUE			TRUE							3
ENSG00000091140	DLD	Non-canonical_RBP										TRUE	TRUE		TRUE			3
ENSG00000076924	XAB2	Non-canonical_RBP		TRUE			TRUE		TRUE									3
ENSG00000108561	C1QBP	Non-canonical_RBP										TRUE				TRUE	TRUE	3
ENSG00000196531	NACA	Non-canonical_RBP											TRUE			TRUE	TRUE	3
ENSG00000166477	LEO1	Non-canonical_RBP		TRUE								TRUE		TRUE				3
ENSG00000168724	DNAJC21	zf-met,zf-C2H2_jaz			TRUE					TRUE	TRUE							3
ENSG00000123983	ACSL3	Non-canonical_RBP		TRUE								TRUE		TRUE				3
ENSG00000198554	WDHD1	eIF2A		TRUE			TRUE		TRUE									3
ENSG00000136770	DNAJC1	Non-canonical_RBP									TRUE		TRUE		TRUE			3
ENSG00000166902	MRPL16	Ribosomal_L16			TRUE						TRUE		TRUE					3
ENSG00000149313	AASDHPPT	Non-canonical_RBP		TRUE								TRUE		TRUE				3
ENSG00000090615	GOLGA3	Non-canonical_RBP		TRUE								TRUE		TRUE				3
ENSG00000164687	FABP5	Non-canonical_RBP							TRUE			TRUE		TRUE				3
ENSG00000133704	IPO8	IBN_N		TRUE					TRUE					TRUE				3
ENSG00000122140	MRPS2	Ribosomal_S2			TRUE						TRUE		TRUE					3
ENSG00000154548	SRSF12	RRM_1	TRUE		TRUE				TRUE									3
ENSG00000186298	PPP1CC	Non-canonical_RBP	TRUE	TRUE								TRUE						3
ENSG00000131368	MRPS25	L51_S25_CI-B8			TRUE						TRUE		TRUE					3
ENSG00000065243	PKN2	Non-canonical_RBP		TRUE						TRUE				TRUE				3
ENSG00000184363	PKP3	Non-canonical_RBP		TRUE								TRUE	TRUE					3
ENSG00000079819	EPB41L2	Non-canonical_RBP		TRUE	TRUE						TRUE							3
ENSG00000125166	GOT2	Non-canonical_RBP	TRUE	TRUE								TRUE						3
ENSG00000074071	MRPS34	Non-canonical_RBP			TRUE						TRUE		TRUE					3
ENSG00000179218	CALR	Calreticulin					TRUE	TRUE		TRUE								3
ENSG00000084674	APOB	Non-canonical_RBP			TRUE						TRUE		TRUE					3
ENSG00000163507	CIP2A	Non-canonical_RBP		TRUE	TRUE									TRUE				3
ENSG00000254535	PABPC4L	RRM_5,RRM_1	TRUE		TRUE			TRUE										3
ENSG00000118873	RAB3GAP2	Non-canonical_RBP		TRUE								TRUE		TRUE				3
ENSG00000273899	NOL12	Nop25	TRUE							TRUE	TRUE							3
ENSG00000123297	TSFM	EF_TS	TRUE								TRUE				TRUE			3
ENSG00000144635	DYNC1LI1	Non-canonical_RBP		TRUE						TRUE				TRUE				3
ENSG00000073969	NSF	Non-canonical_RBP		TRUE										TRUE	TRUE			3
ENSG00000138758	SEPT11	MMR_HSR1		TRUE	TRUE								TRUE					3
ENSG00000143947	RPS27A	Ribosomal_S27	TRUE						TRUE	TRUE								3
ENSG00000198752	CDC42BPB	Non-canonical_RBP		TRUE								TRUE		TRUE				3
ENSG00000124570	SERPINB6	Non-canonical_RBP					TRUE		TRUE		TRUE							3
ENSG00000101596	SMCHD1	Non-canonical_RBP		TRUE			TRUE							TRUE				3
ENSG00000142186	SCYL1	Non-canonical_RBP			TRUE						TRUE		TRUE					3
ENSG00000169925	BRD3	Non-canonical_RBP		TRUE	TRUE							TRUE						3
ENSG00000100994	PYGB	Non-canonical_RBP		TRUE								TRUE		TRUE				3
ENSG00000007520	TSR3	Non-canonical_RBP			TRUE						TRUE		TRUE					3
ENSG00000145041	DCAF1	Non-canonical_RBP		TRUE					TRUE					TRUE				3
ENSG00000211460	TSN	Translin			TRUE						TRUE	TRUE						3
ENSG00000181555	SETD2	Non-canonical_RBP		TRUE							TRUE		TRUE					3
ENSG00000115760	BIRC6	Non-canonical_RBP		TRUE	TRUE									TRUE				3
ENSG00000162402	USP24	Non-canonical_RBP		TRUE	TRUE									TRUE				3
ENSG00000142684	ZNF593	zf-C2H2_jaz			TRUE						TRUE		TRUE					3
ENSG00000105171	POP4	UPF0086			TRUE						TRUE		TRUE					3
ENSG00000111581	NUP107	Non-canonical_RBP		TRUE			TRUE							TRUE				3
ENSG00000143702	CEP170	Non-canonical_RBP		TRUE								TRUE		TRUE				3
ENSG00000116489	CAPZA1	Non-canonical_RBP					TRUE		TRUE			TRUE						3
ENSG00000107862	GBF1	Non-canonical_RBP		TRUE								TRUE		TRUE				3
ENSG00000138802	SEC24B	Non-canonical_RBP		TRUE								TRUE		TRUE				3
ENSG00000069329	VPS35	Non-canonical_RBP		TRUE								TRUE		TRUE				3
ENSG00000153107	ANAPC1	Non-canonical_RBP		TRUE			TRUE							TRUE				3
ENSG00000197323	TRIM33	Non-canonical_RBP		TRUE									TRUE	TRUE				3
ENSG00000154380	ENAH	Non-canonical_RBP		TRUE								TRUE		TRUE				3
ENSG00000102119	EMD	Non-canonical_RBP									TRUE	TRUE	TRUE					3
ENSG00000179271	GADD45GIP1	Non-canonical_RBP						TRUE			TRUE		TRUE					3
ENSG00000143727	ACP1	Non-canonical_RBP		TRUE			TRUE		TRUE									3
ENSG00000204351	SKIV2L	rRNA_proc-arch,DEAD		TRUE	TRUE									TRUE				3
ENSG00000167548	KMT2D	Non-canonical_RBP		TRUE	TRUE									TRUE				3
ENSG00000101868	POLA1	Non-canonical_RBP		TRUE			TRUE		TRUE									3
ENSG00000187772	LIN28B	CSD,zf-CCHC	TRUE		TRUE										TRUE			3
ENSG00000162076	FLYWCH2	Non-canonical_RBP								TRUE	TRUE		TRUE					3
ENSG00000100519	PSMC6	Non-canonical_RBP					TRUE		TRUE					TRUE				3
ENSG00000118058	KMT2A	Non-canonical_RBP		TRUE	TRUE							TRUE						3
ENSG00000140374	ETFA	Non-canonical_RBP			TRUE				TRUE			TRUE						3
ENSG00000025772	TOMM34	Non-canonical_RBP					TRUE		TRUE					TRUE				3
ENSG00000103549	RNF40	Non-canonical_RBP		TRUE			TRUE		TRUE									3
ENSG00000179172	HNRNPCL1	RRM_1	TRUE						TRUE						TRUE			3
ENSG00000130939	UBE4B	Non-canonical_RBP					TRUE		TRUE					TRUE				3
ENSG00000100934	SEC23A	Non-canonical_RBP		TRUE								TRUE		TRUE				3
ENSG00000022277	RTF2	Non-canonical_RBP					TRUE				TRUE		TRUE					3
ENSG00000214517	PPME1	Non-canonical_RBP			TRUE		TRUE				TRUE							3
ENSG00000103035	PSMD7	Non-canonical_RBP		TRUE			TRUE					TRUE						3
ENSG00000151929	BAG3	Non-canonical_RBP									TRUE	TRUE		TRUE				3
ENSG00000198157	HMGN5	Non-canonical_RBP	TRUE	TRUE								TRUE						3
ENSG00000110696	C11orf58	Non-canonical_RBP		TRUE	TRUE							TRUE						3
ENSG00000100401	RANGAP1	Non-canonical_RBP		TRUE								TRUE		TRUE				3
ENSG00000168393	DTYMK	Non-canonical_RBP				TRUE	TRUE		TRUE									3
ENSG00000132182	NUP210	Non-canonical_RBP			TRUE						TRUE		TRUE					3
ENSG00000204356	NELFE	RRM_1		TRUE						TRUE	TRUE							3
ENSG00000136861	CDK5RAP2	Non-canonical_RBP		TRUE								TRUE		TRUE				3
ENSG00000046604	DSG2	Non-canonical_RBP			TRUE						TRUE		TRUE					3
ENSG00000060237	WNK1	Non-canonical_RBP		TRUE								TRUE	TRUE					3
ENSG00000196455	PIK3R4	Non-canonical_RBP		TRUE	TRUE									TRUE				3
ENSG00000133030	MPRIP	Non-canonical_RBP		TRUE								TRUE		TRUE				3
ENSG00000180900	SCRIB	Non-canonical_RBP		TRUE								TRUE		TRUE				3
ENSG00000198604	BAZ1A	Non-canonical_RBP			TRUE		TRUE				TRUE							3
ENSG00000014641	MDH1	Non-canonical_RBP					TRUE					TRUE			TRUE			3
ENSG00000171793	CTPS1	Non-canonical_RBP		TRUE	TRUE									TRUE				3
ENSG00000196535	MYO18A	Non-canonical_RBP	TRUE	TRUE										TRUE				3
ENSG00000178718	RPP25	Alba								TRUE	TRUE		TRUE					3
ENSG00000133104	SPART	Non-canonical_RBP		TRUE	TRUE						TRUE							3
ENSG00000092964	DPYSL2	Non-canonical_RBP		TRUE								TRUE		TRUE				3
ENSG00000114353	GNAI2	Non-canonical_RBP									TRUE	TRUE		TRUE				3
ENSG00000070087	PFN2	Non-canonical_RBP		TRUE									TRUE	TRUE				3
ENSG00000111669	TPI1	Non-canonical_RBP		TRUE								TRUE		TRUE				3
ENSG00000182180	MRPS16	Ribosomal_S16			TRUE						TRUE		TRUE					3
ENSG00000168872	DDX19A	DEAD			TRUE											TRUE	TRUE	3
ENSG00000161800	RACGAP1	Non-canonical_RBP		TRUE								TRUE		TRUE				3
ENSG00000140464	PML	Non-canonical_RBP		TRUE								TRUE		TRUE				3
ENSG00000157106	SMG1	Non-canonical_RBP	TRUE	TRUE										TRUE				3
ENSG00000165832	TRUB1	TruB_N			TRUE						TRUE		TRUE					3
ENSG00000163608	NEPRO	Non-canonical_RBP			TRUE						TRUE		TRUE					3
ENSG00000143149	ALDH9A1	Non-canonical_RBP		TRUE								TRUE		TRUE				3
ENSG00000158290	CUL4B	Non-canonical_RBP		TRUE			TRUE		TRUE									3
ENSG00000133112	TPT1	Non-canonical_RBP								TRUE		TRUE		TRUE				3
ENSG00000234127	TRIM26	Non-canonical_RBP			TRUE						TRUE		TRUE					3
ENSG00000198363	ASPH	Non-canonical_RBP					TRUE				TRUE		TRUE					3
ENSG00000155229	MMS19	Non-canonical_RBP		TRUE					TRUE					TRUE				3
ENSG00000069275	NUCKS1	Non-canonical_RBP	TRUE									TRUE			TRUE			3
ENSG00000114480	GBE1	Non-canonical_RBP					TRUE		TRUE			TRUE						3
ENSG00000239900	ADSL	Non-canonical_RBP		TRUE					TRUE					TRUE				3
ENSG00000162517	PEF1	Non-canonical_RBP	TRUE		TRUE						TRUE							3
ENSG00000265808	SEC22B	Non-canonical_RBP			TRUE						TRUE		TRUE					3
ENSG00000162909	CAPN2	Non-canonical_RBP					TRUE					TRUE		TRUE				3
ENSG00000135837	CEP350	Non-canonical_RBP		TRUE	TRUE							TRUE						3
ENSG00000115839	RAB3GAP1	Non-canonical_RBP		TRUE								TRUE		TRUE				3
ENSG00000089597	GANAB	Non-canonical_RBP					TRUE			TRUE	TRUE							3
ENSG00000114857	NKTR	Non-canonical_RBP		TRUE								TRUE	TRUE					3
ENSG00000128708	HAT1	Non-canonical_RBP		TRUE			TRUE		TRUE									3
ENSG00000230409	TCEA1P2	Non-canonical_RBP			TRUE						TRUE				TRUE			3
ENSG00000152464	RPP38	Ribosomal_L7Ae					TRUE				TRUE		TRUE					3
ENSG00000131558	EXOC4	Non-canonical_RBP		TRUE								TRUE		TRUE				3
ENSG00000196712	NF1	Non-canonical_RBP		TRUE	TRUE									TRUE				3
ENSG00000076201	PTPN23	Non-canonical_RBP		TRUE								TRUE		TRUE				3
ENSG00000070061	ELP1	Non-canonical_RBP		TRUE	TRUE									TRUE				3
ENSG00000158195	WASF2	Non-canonical_RBP		TRUE								TRUE		TRUE				3
ENSG00000108344	PSMD3	Non-canonical_RBP			TRUE		TRUE		TRUE									3
ENSG00000065268	WDR18	Non-canonical_RBP		TRUE					TRUE					TRUE				3
ENSG00000244509	APOBEC3C	APOBEC_N,APOBEC_C	TRUE							TRUE		TRUE						3
ENSG00000105220	GPI	Non-canonical_RBP		TRUE		TRUE	TRUE											3
ENSG00000247596	TWF2	Non-canonical_RBP			TRUE					TRUE	TRUE							3
ENSG00000090263	MRPS33	MRP-S33			TRUE						TRUE		TRUE					3
ENSG00000092148	HECTD1	Non-canonical_RBP		TRUE								TRUE		TRUE				3
ENSG00000006047	YBX2	CSD											TRUE			TRUE	TRUE	3
ENSG00000163220	S100A9	Non-canonical_RBP		TRUE					TRUE				TRUE					3
ENSG00000141027	NCOR1	Non-canonical_RBP		TRUE			TRUE					TRUE						3
ENSG00000278540	ACACA	Non-canonical_RBP		TRUE								TRUE		TRUE				3
ENSG00000116750	UCHL5	Non-canonical_RBP							TRUE	TRUE					TRUE			3
ENSG00000254986	DPP3	Non-canonical_RBP		TRUE								TRUE		TRUE				3
ENSG00000101310	SEC23B	Non-canonical_RBP		TRUE								TRUE		TRUE				3
ENSG00000226784	PGAM4	Non-canonical_RBP		TRUE			TRUE					TRUE						3
ENSG00000108591	DRG2	MMR_HSR1			TRUE						TRUE		TRUE					3
ENSG00000138709	LARP1B	La	TRUE					TRUE					TRUE					3
ENSG00000125508	SRMS	Non-canonical_RBP		TRUE			TRUE		TRUE									3
ENSG00000168610	STAT3	Non-canonical_RBP					TRUE		TRUE		TRUE							3
ENSG00000086827	ZW10	Non-canonical_RBP		TRUE	TRUE									TRUE				3
ENSG00000221914	PPP2R2A	Non-canonical_RBP		TRUE	TRUE							TRUE						3
ENSG00000117724	CENPF	Non-canonical_RBP			TRUE		TRUE				TRUE							3
ENSG00000159352	PSMD4	Non-canonical_RBP							TRUE	TRUE					TRUE			3
ENSG00000134255	CEPT1	Non-canonical_RBP											TRUE			TRUE	TRUE	3
ENSG00000169100	SLC25A6	Non-canonical_RBP					TRUE									TRUE	TRUE	3
ENSG00000128394	APOBEC3F	APOBEC_N,APOBEC_C	TRUE		TRUE								TRUE					3
ENSG00000122966	CIT	Non-canonical_RBP		TRUE								TRUE		TRUE				3
ENSG00000048649	RSF1	Non-canonical_RBP		TRUE					TRUE				TRUE					3
ENSG00000163946	TASOR	Non-canonical_RBP		TRUE			TRUE			TRUE								3
ENSG00000179750	APOBEC3B	APOBEC_N,APOBEC_C	TRUE								TRUE		TRUE					3
ENSG00000111331	OAS3	OAS1_C									TRUE	TRUE	TRUE					3
ENSG00000084073	ZMPSTE24	Non-canonical_RBP			TRUE						TRUE		TRUE					3
ENSG00000158042	MRPL17	Ribosomal_L17			TRUE						TRUE		TRUE					3
ENSG00000165424	ZCCHC24	zf-CCHC_2	TRUE		TRUE						TRUE							3
ENSG00000136381	IREB2	Aconitase,Aconitase_C						TRUE								TRUE	TRUE	3
ENSG00000197837	HIST4H4	Non-canonical_RBP		TRUE								TRUE		TRUE				3
ENSG00000134765	DSC1	Non-canonical_RBP			TRUE								TRUE			TRUE		3
ENSG00000137449	CPEB2	RRM_1	TRUE					TRUE		TRUE								3
ENSG00000111057	KRT18	Non-canonical_RBP								TRUE	TRUE		TRUE					3
ENSG00000113580	NR3C1	Non-canonical_RBP					TRUE		TRUE			TRUE						3
ENSG00000105063	PPP6R1	Non-canonical_RBP		TRUE								TRUE		TRUE				3
ENSG00000108588	CCDC47	Non-canonical_RBP								TRUE	TRUE		TRUE					3
ENSG00000172171	TEFM	Non-canonical_RBP	TRUE							TRUE			TRUE					3
ENSG00000150768	DLAT	Non-canonical_RBP		TRUE										TRUE	TRUE			3
ENSG00000100207	TCF20	Non-canonical_RBP		TRUE						TRUE		TRUE						3
ENSG00000149591	TAGLN	Non-canonical_RBP							TRUE		TRUE				TRUE			3
ENSG00000275126	HIST1H4L	Non-canonical_RBP		TRUE								TRUE		TRUE				3
ENSG00000089682	RBM41	RRM_1			TRUE						TRUE		TRUE					3
ENSG00000156928	MALSU1	Non-canonical_RBP			TRUE						TRUE		TRUE					3
ENSG00000136522	MRPL47	MRP-L47			TRUE						TRUE		TRUE					3
ENSG00000170448	NFXL1	Non-canonical_RBP		TRUE							TRUE	TRUE						3
ENSG00000118363	SPCS2	Non-canonical_RBP			TRUE						TRUE		TRUE					3
ENSG00000181019	NQO1	Non-canonical_RBP					TRUE			TRUE					TRUE			3
ENSG00000101782	RIOK3	RIO1			TRUE						TRUE		TRUE					3
ENSG00000276180	HIST1H4I	Non-canonical_RBP		TRUE								TRUE		TRUE				3
ENSG00000029993	HMGB3	Non-canonical_RBP	TRUE	TRUE							TRUE							3
ENSG00000121210	TMEM131L	Non-canonical_RBP						TRUE			TRUE		TRUE					3
ENSG00000205571	SMN2	SMN		TRUE								TRUE		TRUE				3
ENSG00000214026	MRPL23	Ribosomal_L23			TRUE						TRUE		TRUE					3
ENSG00000124783	SSR1	Non-canonical_RBP			TRUE						TRUE		TRUE					3
ENSG00000278705	HIST1H4B	Non-canonical_RBP		TRUE								TRUE		TRUE				3
ENSG00000144791	LIMD1	Non-canonical_RBP		TRUE								TRUE		TRUE				3
ENSG00000130956	HABP4	HABP4_PAI-RBP1			TRUE						TRUE		TRUE					3
ENSG00000075568	TMEM131	Non-canonical_RBP			TRUE						TRUE		TRUE					3
ENSG00000205542	TMSB4X	Non-canonical_RBP								TRUE	TRUE				TRUE			3
ENSG00000135482	ZC3H10	zf-CCCH,zf-CCCH_2			TRUE					TRUE	TRUE							3
ENSG00000104967	NOVA2	KH_1	TRUE		TRUE									TRUE				3
ENSG00000114503	NCBP2	RRM_1	TRUE							TRUE					TRUE			3
ENSG00000155380	SLC16A1	Non-canonical_RBP		TRUE								TRUE	TRUE					3
ENSG00000105726	ATP13A1	Non-canonical_RBP			TRUE						TRUE		TRUE					3
ENSG00000273542	HIST1H4K	Non-canonical_RBP		TRUE								TRUE		TRUE				3
ENSG00000120333	MRPS14	Ribosomal_S14	TRUE		TRUE						TRUE							3
ENSG00000188573	FBLL1	Fibrillarin	TRUE		TRUE								TRUE					3
ENSG00000173898	SPTBN2	Non-canonical_RBP		TRUE								TRUE		TRUE				3
ENSG00000144554	FANCD2	Non-canonical_RBP			TRUE		TRUE		TRUE									3
ENSG00000276966	HIST1H4E	Non-canonical_RBP		TRUE								TRUE		TRUE				3
ENSG00000197238	HIST1H4J	Non-canonical_RBP		TRUE								TRUE		TRUE				3
ENSG00000103495	MAZ	zf-C2H2,zf-met	TRUE		TRUE					TRUE								3
ENSG00000178605	GTPBP6	MMR_HSR1			TRUE						TRUE		TRUE					3
ENSG00000139546	TARBP2	dsrm,DND1_DSRM		TRUE	TRUE								TRUE					3
ENSG00000197982	C1orf122	Non-canonical_RBP			TRUE						TRUE		TRUE					3
ENSG00000274618	HIST1H4F	Non-canonical_RBP		TRUE								TRUE		TRUE				3
ENSG00000182117	NOP10	Nop10p			TRUE						TRUE		TRUE					3
ENSG00000197061	HIST1H4C	Non-canonical_RBP		TRUE								TRUE		TRUE				3
ENSG00000159111	MRPL10	Ribosomal_L10	TRUE		TRUE						TRUE							3
ENSG00000167315	ACAA2	Non-canonical_RBP								TRUE		TRUE			TRUE			3
ENSG00000118705	RPN2	Non-canonical_RBP			TRUE						TRUE		TRUE					3
ENSG00000165792	METTL17	Rsm22			TRUE						TRUE		TRUE					3
ENSG00000072778	ACADVL	Non-canonical_RBP					TRUE		TRUE			TRUE						3
ENSG00000099381	SETD1A	RRM_1		TRUE	TRUE								TRUE					3
ENSG00000120254	MTHFD1L	Non-canonical_RBP		TRUE									TRUE	TRUE				3
ENSG00000196396	PTPN1	Non-canonical_RBP								TRUE	TRUE		TRUE					3
ENSG00000138434	ITPRID2	Non-canonical_RBP		TRUE								TRUE		TRUE				3
ENSG00000100097	LGALS1	Non-canonical_RBP								TRUE		TRUE		TRUE				3
ENSG00000095261	PSMD5	Non-canonical_RBP					TRUE		TRUE			TRUE						3
ENSG00000168101	NUDT16L1	Non-canonical_RBP	TRUE		TRUE								TRUE					3
ENSG00000101181	MTG2	MMR_HSR1			TRUE						TRUE		TRUE					3
ENSG00000103512	NOMO1	Non-canonical_RBP			TRUE						TRUE		TRUE					3
ENSG00000176619	LMNB2	Non-canonical_RBP		TRUE								TRUE		TRUE				3
ENSG00000126070	AGO3	PAZ,Piwi	TRUE							TRUE					TRUE			3
ENSG00000117614	SYF2	SYF2	TRUE							TRUE	TRUE							3
ENSG00000100243	CYB5R3	Non-canonical_RBP			TRUE							TRUE	TRUE					3
ENSG00000270882	HIST2H4A	Non-canonical_RBP		TRUE								TRUE		TRUE				3
ENSG00000206075	SERPINB5	Non-canonical_RBP					TRUE		TRUE		TRUE							3
ENSG00000277157	HIST1H4D	Non-canonical_RBP		TRUE								TRUE		TRUE				3
ENSG00000135476	ESPL1	Non-canonical_RBP						TRUE						TRUE		TRUE		3
ENSG00000152778	IFIT5	Non-canonical_RBP	TRUE		TRUE								TRUE					3
ENSG00000196923	PDLIM7	Non-canonical_RBP		TRUE								TRUE		TRUE				3
ENSG00000070047	PHRF1	Non-canonical_RBP										TRUE	TRUE			TRUE		3
ENSG00000010256	UQCRC1	Non-canonical_RBP		TRUE								TRUE		TRUE				3
ENSG00000066279	ASPM	Non-canonical_RBP			TRUE			TRUE			TRUE							3
ENSG00000101546	RBFA	Non-canonical_RBP			TRUE						TRUE		TRUE					3
ENSG00000129116	PALLD	Non-canonical_RBP									TRUE	TRUE		TRUE				3
ENSG00000104413	ESRP1	Non-canonical_RBP											TRUE			TRUE	TRUE	3
ENSG00000102879	CORO1A	Non-canonical_RBP								TRUE						TRUE	TRUE	3
ENSG00000136167	LCP1	Non-canonical_RBP		TRUE												TRUE	TRUE	3
ENSG00000196591	HDAC2	Non-canonical_RBP	TRUE	TRUE														2
ENSG00000139613	SMARCC2	Non-canonical_RBP					TRUE							TRUE				2
ENSG00000110172	CHORDC1	Non-canonical_RBP		TRUE										TRUE				2
ENSG00000049541	RFC2	Non-canonical_RBP					TRUE		TRUE									2
ENSG00000105849	TWISTNB	SHS2_Rpb7-N			TRUE						TRUE							2
ENSG00000088986	DYNLL1	Non-canonical_RBP		TRUE								TRUE						2
ENSG00000134247	PTGFRN	Non-canonical_RBP			TRUE								TRUE					2
ENSG00000133119	RFC3	Non-canonical_RBP					TRUE		TRUE									2
ENSG00000005156	LIG3	Non-canonical_RBP		TRUE					TRUE									2
ENSG00000090061	CCNK	Non-canonical_RBP							TRUE			TRUE						2
ENSG00000170854	RIOX2	Non-canonical_RBP			TRUE						TRUE							2
ENSG00000065883	CDK13	Non-canonical_RBP	TRUE				TRUE											2
ENSG00000172531	PPP1CA	Non-canonical_RBP											TRUE	TRUE				2
ENSG00000062650	WAPL	Non-canonical_RBP		TRUE					TRUE									2
ENSG00000128641	MYO1B	Non-canonical_RBP										TRUE		TRUE				2
ENSG00000196961	AP2A1	Non-canonical_RBP		TRUE										TRUE				2
ENSG00000168291	PDHB	Non-canonical_RBP							TRUE			TRUE						2
ENSG00000101210	EEF1A2	GTP_EFTU,GTP_EFTU_D2,GTP_EFTU_D3							TRUE				TRUE					2
ENSG00000160949	TONSL	Non-canonical_RBP							TRUE					TRUE				2
ENSG00000134371	CDC73	Non-canonical_RBP		TRUE							TRUE							2
ENSG00000163918	RFC4	Non-canonical_RBP					TRUE		TRUE									2
ENSG00000099917	MED15	Non-canonical_RBP		TRUE										TRUE				2
ENSG00000138778	CENPE	Non-canonical_RBP		TRUE										TRUE				2
ENSG00000174840	PDE12	Exo_endo_phos		TRUE			TRUE											2
ENSG00000119969	HELLS	ResIII					TRUE		TRUE									2
ENSG00000163939	PBRM1	Non-canonical_RBP		TRUE			TRUE											2
ENSG00000101557	USP14	Non-canonical_RBP							TRUE			TRUE						2
ENSG00000276043	UHRF1	Non-canonical_RBP		TRUE										TRUE				2
ENSG00000113712	CSNK1A1	Non-canonical_RBP			TRUE							TRUE						2
ENSG00000075785	RAB7A	MMR_HSR1			TRUE								TRUE					2
ENSG00000165934	CPSF2	Beta-Casp,Lactamase_B,RMMBL		TRUE										TRUE				2
ENSG00000106628	POLD2	Non-canonical_RBP					TRUE		TRUE									2
ENSG00000139343	SNRPF	LSM														TRUE	TRUE	2
ENSG00000095485	CWF19L1	CwfJ_C_1,CwfJ_C_2					TRUE		TRUE									2
ENSG00000110075	PPP6R3	Non-canonical_RBP		TRUE	TRUE													2
ENSG00000101347	SAMHD1	Non-canonical_RBP					TRUE		TRUE									2
ENSG00000005339	CREBBP	Non-canonical_RBP		TRUE										TRUE				2
ENSG00000151247	EIF4E	IF4E	TRUE												TRUE			2
ENSG00000188986	NELFB	Non-canonical_RBP					TRUE		TRUE									2
ENSG00000058272	PPP1R12A	Non-canonical_RBP		TRUE								TRUE						2
ENSG00000083642	PDS5B	Non-canonical_RBP					TRUE		TRUE									2
ENSG00000126698	DNAJC8	Non-canonical_RBP			TRUE						TRUE							2
ENSG00000169375	SIN3A	Non-canonical_RBP		TRUE			TRUE											2
ENSG00000197386	HTT	Non-canonical_RBP		TRUE										TRUE				2
ENSG00000163781	TOPBP1	Non-canonical_RBP		TRUE					TRUE									2
ENSG00000198824	CHAMP1	Non-canonical_RBP		TRUE										TRUE				2
ENSG00000065613	SLK	Non-canonical_RBP			TRUE							TRUE						2
ENSG00000143442	POGZ	Non-canonical_RBP		TRUE										TRUE				2
ENSG00000121152	NCAPH	Non-canonical_RBP		TRUE										TRUE				2
ENSG00000112339	HBS1L	GTP_EFTU,GTP_EFTU_D2,GTP_EFTU_D3			TRUE								TRUE					2
ENSG00000128731	HERC2	Non-canonical_RBP		TRUE										TRUE				2
ENSG00000128595	CALU	Non-canonical_RBP					TRUE				TRUE							2
ENSG00000136875	PRPF4	PRP4					TRUE		TRUE									2
ENSG00000189241	TSPYL1	Non-canonical_RBP							TRUE		TRUE							2
ENSG00000005810	MYCBP2	Non-canonical_RBP		TRUE										TRUE				2
ENSG00000148606	POLR3A	RNA_pol_Rpb1_5,RNA_pol_Rpb1_4,RNA_pol_Rpb1_2,RNA_pol_Rpb1_3,RNA_pol_Rpb1_1					TRUE							TRUE				2
ENSG00000135720	DYNC1LI2	Non-canonical_RBP										TRUE		TRUE				2
ENSG00000120053	GOT1	Non-canonical_RBP										TRUE		TRUE				2
ENSG00000112984	KIF20A	Non-canonical_RBP		TRUE										TRUE				2
ENSG00000116871	MAP7D1	Non-canonical_RBP					TRUE					TRUE						2
ENSG00000075702	WDR62	Non-canonical_RBP		TRUE										TRUE				2
ENSG00000166200	COPS2	Non-canonical_RBP					TRUE		TRUE									2
ENSG00000183576	SETD3	Non-canonical_RBP		TRUE									TRUE					2
ENSG00000070366	SMG6	EST1,EST1_DNA_bind,PIN_4														TRUE	TRUE	2
ENSG00000167447	SMG8	Non-canonical_RBP		TRUE										TRUE				2
ENSG00000136699	SMPD4	Non-canonical_RBP			TRUE									TRUE				2
ENSG00000144867	SRPRB	MMR_HSR1			TRUE										TRUE			2
ENSG00000130695	CEP85	Non-canonical_RBP		TRUE										TRUE				2
ENSG00000130707	ASS1	Non-canonical_RBP								TRUE		TRUE						2
ENSG00000155827	RNF20	Non-canonical_RBP		TRUE			TRUE											2
ENSG00000046651	OFD1	Non-canonical_RBP		TRUE								TRUE						2
ENSG00000111602	TIMELESS	Non-canonical_RBP					TRUE		TRUE									2
ENSG00000178695	KCTD12	Non-canonical_RBP	TRUE		TRUE													2
ENSG00000134077	THUMPD3	THUMP,UPF0020		TRUE										TRUE				2
ENSG00000147130	ZMYM3	Non-canonical_RBP		TRUE										TRUE				2
ENSG00000077147	TM9SF3	Non-canonical_RBP			TRUE								TRUE					2
ENSG00000159593	NAE1	Non-canonical_RBP					TRUE		TRUE									2
ENSG00000108671	PSMD11	Non-canonical_RBP					TRUE		TRUE									2
ENSG00000135097	MSI1	RRM_1	TRUE		TRUE													2
ENSG00000115970	THADA	Non-canonical_RBP			TRUE									TRUE				2
ENSG00000136830	FAM129B	Non-canonical_RBP					TRUE					TRUE						2
ENSG00000171530	TBCA	Non-canonical_RBP	TRUE	TRUE														2
ENSG00000134910	STT3A	Non-canonical_RBP			TRUE								TRUE					2
ENSG00000143514	TP53BP2	Non-canonical_RBP		TRUE										TRUE				2
ENSG00000203485	INF2	Non-canonical_RBP										TRUE		TRUE				2
ENSG00000188375	H3F3C	Non-canonical_RBP						TRUE	TRUE									2
ENSG00000031823	RANBP3	Non-canonical_RBP			TRUE							TRUE						2
ENSG00000023228	NDUFS1	Non-canonical_RBP		TRUE								TRUE						2
ENSG00000131236	CAP1	Non-canonical_RBP			TRUE							TRUE						2
ENSG00000142230	SAE1	Non-canonical_RBP					TRUE		TRUE									2
ENSG00000183011	NAA38	LSM	TRUE							TRUE								2
ENSG00000103197	TSC2	Non-canonical_RBP		TRUE										TRUE				2
ENSG00000067900	ROCK1	Non-canonical_RBP		TRUE								TRUE						2
ENSG00000241553	ARPC4	Non-canonical_RBP					TRUE		TRUE									2
ENSG00000204463	BAG6	Non-canonical_RBP		TRUE										TRUE				2
ENSG00000109062	SLC9A3R1	Non-canonical_RBP									TRUE		TRUE					2
ENSG00000183336	BOLA2	Non-canonical_RBP			TRUE								TRUE					2
ENSG00000175376	EIF1AD	eIF-1a			TRUE								TRUE					2
ENSG00000169957	ZNF768	zf-C2H2,RNA_pol_Rpb1_R,zf-met	TRUE		TRUE													2
ENSG00000090905	TNRC6A	Ago_hook	TRUE					TRUE										2
ENSG00000070495	JMJD6	Non-canonical_RBP		TRUE								TRUE						2
ENSG00000145414	NAF1	Gar1	TRUE								TRUE							2
ENSG00000141425	RPRD1A	Non-canonical_RBP					TRUE		TRUE									2
ENSG00000185608	MRPL40	MRP-L28	TRUE										TRUE					2
ENSG00000171723	GPHN	Non-canonical_RBP		TRUE										TRUE				2
ENSG00000137947	GTF2B	Non-canonical_RBP			TRUE						TRUE							2
ENSG00000198901	PRC1	Non-canonical_RBP		TRUE	TRUE													2
ENSG00000197077	KIAA1671	Non-canonical_RBP										TRUE		TRUE				2
ENSG00000078618	NRDC	Non-canonical_RBP		TRUE								TRUE						2
ENSG00000055163	CYFIP2	Non-canonical_RBP		TRUE										TRUE				2
ENSG00000174106	LEMD3	Non-canonical_RBP		TRUE								TRUE						2
ENSG00000124181	PLCG1	Non-canonical_RBP		TRUE										TRUE				2
ENSG00000087274	ADD1	Non-canonical_RBP			TRUE					TRUE								2
ENSG00000184640	SEPT9	MMR_HSR1									TRUE		TRUE					2
ENSG00000175221	MED16	Non-canonical_RBP					TRUE		TRUE									2
ENSG00000179151	EDC3	FDF,LSM14		TRUE										TRUE				2
ENSG00000100888	CHD8	ResIII,BRK		TRUE	TRUE													2
ENSG00000156983	BRPF1	Non-canonical_RBP			TRUE						TRUE							2
ENSG00000066557	LRRC40	Non-canonical_RBP			TRUE				TRUE									2
ENSG00000127884	ECHS1	Non-canonical_RBP							TRUE				TRUE					2
ENSG00000109814	UGDH	Non-canonical_RBP					TRUE		TRUE									2
ENSG00000115091	ACTR3	Non-canonical_RBP										TRUE		TRUE				2
ENSG00000137040	RANBP6	Non-canonical_RBP							TRUE					TRUE				2
ENSG00000189369	GSPT2	PAM2,GTP_EFTU,GTP_EFTU_D2,GTP_EFTU_D3	TRUE							TRUE								2
ENSG00000269335	IKBKG	Non-canonical_RBP										TRUE		TRUE				2
ENSG00000023909	GCLM	Non-canonical_RBP					TRUE				TRUE							2
ENSG00000138592	USP8	Non-canonical_RBP										TRUE	TRUE					2
ENSG00000135723	FHOD1	Non-canonical_RBP		TRUE										TRUE				2
ENSG00000198925	ATG9A	Non-canonical_RBP			TRUE						TRUE							2
ENSG00000131899	LLGL1	Non-canonical_RBP		TRUE										TRUE				2
ENSG00000138801	PAPSS1	Non-canonical_RBP					TRUE		TRUE									2
ENSG00000085832	EPS15	Non-canonical_RBP										TRUE		TRUE				2
ENSG00000068878	PSME4	Non-canonical_RBP		TRUE										TRUE				2
ENSG00000143624	INTS3	Ints3					TRUE							TRUE				2
ENSG00000171566	PLRG1	Non-canonical_RBP			TRUE									TRUE				2
ENSG00000073712	FERMT2	Non-canonical_RBP					TRUE							TRUE				2
ENSG00000180182	MED14	Non-canonical_RBP							TRUE					TRUE				2
ENSG00000183495	EP400	Non-canonical_RBP		TRUE										TRUE				2
ENSG00000100280	AP1B1	Non-canonical_RBP		TRUE										TRUE				2
ENSG00000101558	VAPA	Non-canonical_RBP									TRUE	TRUE						2
ENSG00000115275	MOGS	Non-canonical_RBP									TRUE		TRUE					2
ENSG00000146463	ZMYM4	Non-canonical_RBP		TRUE							TRUE							2
ENSG00000204316	MRPL38	Non-canonical_RBP			TRUE								TRUE					2
ENSG00000134287	ARF3	MMR_HSR1														TRUE	TRUE	2
ENSG00000141030	COPS3	Non-canonical_RBP					TRUE		TRUE									2
ENSG00000149428	HYOU1	Non-canonical_RBP			TRUE								TRUE					2
ENSG00000114302	PRKAR2A	Non-canonical_RBP		TRUE								TRUE						2
ENSG00000197976	AKAP17A	Non-canonical_RBP	TRUE	TRUE														2
ENSG00000169727	GPS1	Non-canonical_RBP					TRUE		TRUE									2
ENSG00000239789	MRPS17	Ribosomal_S17									TRUE		TRUE					2
ENSG00000132792	CTNNBL1	Non-canonical_RBP					TRUE		TRUE									2
ENSG00000160200	CBS	Non-canonical_RBP					TRUE						TRUE					2
ENSG00000126216	TUBGCP3	Non-canonical_RBP		TRUE										TRUE				2
ENSG00000087191	PSMC5	Non-canonical_RBP					TRUE		TRUE									2
ENSG00000112742	TTK	Non-canonical_RBP		TRUE	TRUE													2
ENSG00000143641	GALNT2	Non-canonical_RBP					TRUE				TRUE							2
ENSG00000164111	ANXA5	Non-canonical_RBP					TRUE		TRUE									2
ENSG00000100726	TELO2	Non-canonical_RBP		TRUE										TRUE				2
ENSG00000105968	H2AFV	Non-canonical_RBP					TRUE				TRUE							2
ENSG00000135968	GCC2	Non-canonical_RBP		TRUE										TRUE				2
ENSG00000197535	MYO5A	Non-canonical_RBP	TRUE								TRUE							2
ENSG00000110801	PSMD9	Non-canonical_RBP		TRUE								TRUE						2
ENSG00000106443	PHF14	Non-canonical_RBP		TRUE								TRUE						2
ENSG00000122085	MTERF4	mTERF			TRUE								TRUE					2
ENSG00000162688	AGL	Non-canonical_RBP		TRUE										TRUE				2
ENSG00000099219	ERMP1	Non-canonical_RBP									TRUE		TRUE					2
ENSG00000196586	MYO6	Non-canonical_RBP		TRUE								TRUE						2
ENSG00000151835	SACS	Non-canonical_RBP		TRUE										TRUE				2
ENSG00000143776	CDC42BPA	Non-canonical_RBP		TRUE										TRUE				2
ENSG00000198692	EIF1AY	eIF-1a														TRUE	TRUE	2
ENSG00000143751	SDE2	Non-canonical_RBP					TRUE					TRUE						2
ENSG00000159399	HK2	Non-canonical_RBP			TRUE							TRUE						2
ENSG00000167325	RRM1	Non-canonical_RBP		TRUE										TRUE				2
ENSG00000064666	CNN2	Non-canonical_RBP										TRUE		TRUE				2
ENSG00000100139	MICALL1	Non-canonical_RBP										TRUE		TRUE				2
ENSG00000115211	EIF2B4	IF-2B		TRUE								TRUE						2
ENSG00000180817	PPA1	Non-canonical_RBP		TRUE								TRUE						2
ENSG00000242247	ARFGAP3	Non-canonical_RBP		TRUE										TRUE				2
ENSG00000165502	RPL36AL	Ribosomal_L44	TRUE										TRUE					2
ENSG00000168264	IRF2BP2	Non-canonical_RBP		TRUE								TRUE						2
ENSG00000206053	JPT2	Non-canonical_RBP		TRUE	TRUE													2
ENSG00000241973	PI4KA	Non-canonical_RBP		TRUE										TRUE				2
ENSG00000065154	OAT	Non-canonical_RBP		TRUE								TRUE						2
ENSG00000102189	EEA1	Non-canonical_RBP		TRUE								TRUE						2
ENSG00000176915	ANKLE2	Non-canonical_RBP		TRUE							TRUE							2
ENSG00000185722	ANKFY1	Non-canonical_RBP		TRUE										TRUE				2
ENSG00000179222	MAGED1	Non-canonical_RBP		TRUE										TRUE				2
ENSG00000175324	LSM1	LSM	TRUE							TRUE								2
ENSG00000198420	TCAF1	Non-canonical_RBP		TRUE										TRUE				2
ENSG00000074054	CLASP1	Non-canonical_RBP		TRUE										TRUE				2
ENSG00000174197	MGA	Non-canonical_RBP		TRUE										TRUE				2
ENSG00000177885	GRB2	Non-canonical_RBP		TRUE						TRUE								2
ENSG00000141522	ARHGDIA	Non-canonical_RBP			TRUE							TRUE						2
ENSG00000242372	EIF6	Non-canonical_RBP			TRUE							TRUE						2
ENSG00000119203	CPSF3	CPSF73-100_C,Beta-Casp,Lactamase_B,RMMBL					TRUE		TRUE									2
ENSG00000060491	OGFR	Non-canonical_RBP										TRUE		TRUE				2
ENSG00000160072	ATAD3B	Non-canonical_RBP		TRUE										TRUE				2
ENSG00000008869	HEATR5B	Non-canonical_RBP		TRUE										TRUE				2
ENSG00000147162	OGT	Non-canonical_RBP					TRUE		TRUE									2
ENSG00000152684	PELO	eRF1_2,eRF1_3,eRF1_1									TRUE		TRUE					2
ENSG00000066084	DIP2B	Non-canonical_RBP		TRUE										TRUE				2
ENSG00000171914	TLN2	Non-canonical_RBP		TRUE										TRUE				2
ENSG00000068120	COASY	Non-canonical_RBP		TRUE	TRUE													2
ENSG00000014216	CAPN1	Non-canonical_RBP										TRUE		TRUE				2
ENSG00000104835	SARS2	tRNA-synt_2b	TRUE		TRUE													2
ENSG00000054267	ARID4B	Tudor-knot			TRUE						TRUE							2
ENSG00000167257	RNF214	Non-canonical_RBP		TRUE								TRUE						2
ENSG00000136111	TBC1D4	Non-canonical_RBP		TRUE										TRUE				2
ENSG00000128245	YWHAH	Non-canonical_RBP					TRUE					TRUE						2
ENSG00000105953	OGDH	Non-canonical_RBP										TRUE		TRUE				2
ENSG00000204209	DAXX	Non-canonical_RBP		TRUE								TRUE						2
ENSG00000156469	MTERF3	mTERF									TRUE		TRUE					2
ENSG00000011485	PPP5C	Non-canonical_RBP		TRUE								TRUE						2
ENSG00000025800	KPNA6	Non-canonical_RBP		TRUE					TRUE									2
ENSG00000156515	HK1	Non-canonical_RBP										TRUE		TRUE				2
ENSG00000116711	PLA2G4A	Non-canonical_RBP							TRUE		TRUE							2
ENSG00000141867	BRD4	Non-canonical_RBP		TRUE									TRUE					2
ENSG00000100462	PRMT5	Non-canonical_RBP		TRUE			TRUE											2
ENSG00000198682	PAPSS2	Non-canonical_RBP					TRUE		TRUE									2
ENSG00000075539	FRYL	Non-canonical_RBP		TRUE										TRUE				2
ENSG00000122729	ACO1	Aconitase,Aconitase_C					TRUE							TRUE				2
ENSG00000164070	HSPA4L	Non-canonical_RBP					TRUE		TRUE									2
ENSG00000148498	PARD3	Non-canonical_RBP										TRUE		TRUE				2
ENSG00000033178	UBA6	Non-canonical_RBP		TRUE										TRUE				2
ENSG00000126001	CEP250	Non-canonical_RBP		TRUE										TRUE				2
ENSG00000055130	CUL1	Non-canonical_RBP					TRUE		TRUE									2
ENSG00000197321	SVIL	Non-canonical_RBP										TRUE		TRUE				2
ENSG00000131016	AKAP12	Non-canonical_RBP		TRUE	TRUE													2
ENSG00000148690	FRA10AC1	Non-canonical_RBP			TRUE						TRUE							2
ENSG00000132541	RIDA	Ribonuc_L-PSP								TRUE						TRUE		2
ENSG00000141564	RPTOR	Non-canonical_RBP		TRUE										TRUE				2
ENSG00000154305	MIA3	Non-canonical_RBP			TRUE						TRUE							2
ENSG00000138073	PREB	Non-canonical_RBP			TRUE								TRUE					2
ENSG00000272886	DCP1A	DCP1		TRUE								TRUE						2
ENSG00000198677	TTC37	Non-canonical_RBP		TRUE										TRUE				2
ENSG00000080503	SMARCA2	ResIII,BRK					TRUE					TRUE						2
ENSG00000084733	RAB10	Non-canonical_RBP			TRUE							TRUE						2
ENSG00000171467	ZNF318	Non-canonical_RBP		TRUE								TRUE						2
ENSG00000153774	CFDP1	Non-canonical_RBP		TRUE								TRUE						2
ENSG00000136153	LMO7	Non-canonical_RBP										TRUE		TRUE				2
ENSG00000198793	MTOR	Non-canonical_RBP		TRUE										TRUE				2
ENSG00000147471	PLPBP	Non-canonical_RBP		TRUE								TRUE						2
ENSG00000109171	SLAIN2	Non-canonical_RBP										TRUE		TRUE				2
ENSG00000106591	MRPL32	Ribosomal_L32p								TRUE	TRUE							2
ENSG00000172725	CORO1B	Non-canonical_RBP										TRUE	TRUE					2
ENSG00000167196	FBXO22	Non-canonical_RBP					TRUE		TRUE									2
ENSG00000141556	TBCD	Non-canonical_RBP		TRUE										TRUE				2
ENSG00000197170	PSMD12	Non-canonical_RBP					TRUE		TRUE									2
ENSG00000136811	ODF2	Non-canonical_RBP		TRUE									TRUE					2
ENSG00000039560	RAI14	Non-canonical_RBP		TRUE								TRUE						2
ENSG00000132740	IGHMBP2	R3H,ResIII			TRUE								TRUE					2
ENSG00000093000	NUP50	Non-canonical_RBP		TRUE			TRUE											2
ENSG00000100296	THOC5	Non-canonical_RBP					TRUE		TRUE									2
ENSG00000170348	TMED10	Non-canonical_RBP			TRUE								TRUE					2
ENSG00000082068	WDR70	Non-canonical_RBP		TRUE			TRUE											2
ENSG00000184445	KNTC1	Non-canonical_RBP		TRUE										TRUE				2
ENSG00000108559	NUP88	Non-canonical_RBP		TRUE										TRUE				2
ENSG00000171848	RRM2	Non-canonical_RBP			TRUE								TRUE					2
ENSG00000214078	CPNE1	Non-canonical_RBP					TRUE		TRUE									2
ENSG00000117519	CNN3	Non-canonical_RBP		TRUE										TRUE				2
ENSG00000176014	TUBB6	Non-canonical_RBP										TRUE		TRUE				2
ENSG00000136243	NUPL2	Non-canonical_RBP	TRUE		TRUE													2
ENSG00000205609	EIF3CL	eIF-3c_N														TRUE	TRUE	2
ENSG00000048544	MRPS10	Ribosomal_S10									TRUE		TRUE					2
ENSG00000107438	PDLIM1	Non-canonical_RBP		TRUE								TRUE						2
ENSG00000144535	DIS3L2	RNB														TRUE	TRUE	2
ENSG00000138663	COPS4	Non-canonical_RBP					TRUE		TRUE									2
ENSG00000006625	GGCT	Non-canonical_RBP					TRUE						TRUE					2
ENSG00000125753	VASP	Non-canonical_RBP										TRUE		TRUE				2
ENSG00000137713	PPP2R1B	Non-canonical_RBP		TRUE										TRUE				2
ENSG00000254093	PINX1	G-patch			TRUE						TRUE							2
ENSG00000171681	ATF7IP	Non-canonical_RBP		TRUE								TRUE						2
ENSG00000102309	PIN4	Non-canonical_RBP	TRUE		TRUE													2
ENSG00000023318	ERP44	Non-canonical_RBP										TRUE		TRUE				2
ENSG00000184743	ATL3	Non-canonical_RBP									TRUE	TRUE						2
ENSG00000101182	PSMA7	Non-canonical_RBP			TRUE				TRUE									2
ENSG00000035687	ADSS	Non-canonical_RBP		TRUE								TRUE						2
ENSG00000177156	TALDO1	Non-canonical_RBP					TRUE		TRUE									2
ENSG00000163516	ANKZF1	Non-canonical_RBP			TRUE							TRUE						2
ENSG00000069248	NUP133	Non-canonical_RBP		TRUE										TRUE				2
ENSG00000107959	PITRM1	Non-canonical_RBP		TRUE								TRUE						2
ENSG00000074755	ZZEF1	Non-canonical_RBP		TRUE										TRUE				2
ENSG00000132323	ILKAP	Non-canonical_RBP					TRUE		TRUE									2
ENSG00000078328	RBFOX1	Fox-1_C,RRM_1														TRUE	TRUE	2
ENSG00000146143	PRIM2	Non-canonical_RBP					TRUE		TRUE									2
ENSG00000103932	RPAP1	Non-canonical_RBP		TRUE										TRUE				2
ENSG00000185627	PSMD13	Non-canonical_RBP					TRUE		TRUE									2
ENSG00000074696	HACD3	Non-canonical_RBP			TRUE						TRUE							2
ENSG00000101972	STAG2	Non-canonical_RBP			TRUE				TRUE									2
ENSG00000123213	NLN	Non-canonical_RBP					TRUE		TRUE									2
ENSG00000076382	SPAG5	Non-canonical_RBP		TRUE										TRUE				2
ENSG00000105486	LIG1	Non-canonical_RBP					TRUE		TRUE									2
ENSG00000197226	TBC1D9B	Non-canonical_RBP			TRUE								TRUE					2
ENSG00000084623	EIF3I	Non-canonical_RBP		TRUE											TRUE			2
ENSG00000126883	NUP214	Non-canonical_RBP		TRUE										TRUE				2
ENSG00000166741	NNMT	Non-canonical_RBP					TRUE		TRUE									2
ENSG00000085719	CPNE3	Non-canonical_RBP		TRUE						TRUE								2
ENSG00000148291	SURF2	Non-canonical_RBP			TRUE								TRUE					2
ENSG00000161642	ZNF385A	zf-met,zf-C2H2_jaz	TRUE										TRUE					2
ENSG00000103335	PIEZO1	Non-canonical_RBP									TRUE		TRUE					2
ENSG00000165458	INPPL1	Exo_endo_phos		TRUE										TRUE				2
ENSG00000135114	OASL	OAS1_C								TRUE	TRUE							2
ENSG00000163625	WDFY3	Non-canonical_RBP		TRUE										TRUE				2
ENSG00000185736	ADARB2	dsrm,A_deamin								TRUE	TRUE							2
ENSG00000113318	MSH3	Non-canonical_RBP		TRUE			TRUE											2
ENSG00000164151	ICE1	Non-canonical_RBP		TRUE							TRUE							2
ENSG00000176731	RBIS	Non-canonical_RBP									TRUE		TRUE					2
ENSG00000107554	DNMBP	Non-canonical_RBP										TRUE		TRUE				2
ENSG00000163808	KIF15	Non-canonical_RBP		TRUE										TRUE				2
ENSG00000167394	ZNF668	Non-canonical_RBP									TRUE		TRUE					2
ENSG00000107864	CPEB3	RRM_1	TRUE							TRUE								2
ENSG00000103222	ABCC1	Non-canonical_RBP									TRUE		TRUE					2
ENSG00000163820	FYCO1	Non-canonical_RBP		TRUE										TRUE				2
ENSG00000164430	CGAS	Non-canonical_RBP									TRUE		TRUE					2
ENSG00000094804	CDC6	Non-canonical_RBP			TRUE						TRUE							2
ENSG00000125257	ABCC4	Non-canonical_RBP			TRUE						TRUE							2
ENSG00000277443	MARCKS	Non-canonical_RBP			TRUE						TRUE							2
ENSG00000076108	BAZ2A	MBD		TRUE										TRUE				2
ENSG00000108528	SLC25A11	Non-canonical_RBP	TRUE						TRUE									2
ENSG00000100319	ZMAT5	zf-U1,zf-CCCH			TRUE						TRUE							2
ENSG00000163002	NUP35	Nup35_RRM,Nup35_RRM_2		TRUE										TRUE				2
ENSG00000185825	BCAP31	Non-canonical_RBP			TRUE								TRUE					2
ENSG00000149929	HIRIP3	Non-canonical_RBP			TRUE								TRUE					2
ENSG00000133657	ATP13A3	Non-canonical_RBP									TRUE		TRUE					2
ENSG00000188549	CCDC9B	Non-canonical_RBP						TRUE		TRUE								2
ENSG00000150093	ITGB1	Non-canonical_RBP			TRUE								TRUE					2
ENSG00000197915	HRNR	Non-canonical_RBP								TRUE			TRUE					2
ENSG00000135090	TAOK3	Non-canonical_RBP			TRUE						TRUE							2
ENSG00000100241	SBF1	Non-canonical_RBP		TRUE										TRUE				2
ENSG00000169398	PTK2	Non-canonical_RBP		TRUE										TRUE				2
ENSG00000023287	RB1CC1	Non-canonical_RBP		TRUE										TRUE				2
ENSG00000012048	BRCA1	Non-canonical_RBP		TRUE							TRUE							2
ENSG00000275895	U2AF1L5	zf-CCCH,RRM_1														TRUE	TRUE	2
ENSG00000094914	AAAS	Non-canonical_RBP		TRUE										TRUE				2
ENSG00000074695	LMAN1	Non-canonical_RBP										TRUE		TRUE				2
ENSG00000115159	GPD2	Non-canonical_RBP										TRUE		TRUE				2
ENSG00000160014	CALM3	Non-canonical_RBP			TRUE								TRUE					2
ENSG00000177469	CAVIN1	Non-canonical_RBP								TRUE		TRUE						2
ENSG00000130669	PAK4	Non-canonical_RBP		TRUE									TRUE					2
ENSG00000115414	FN1	Non-canonical_RBP				TRUE							TRUE					2
ENSG00000197375	SLC22A5	Non-canonical_RBP			TRUE						TRUE							2
ENSG00000185650	ZFP36L1	zf-CCCH						TRUE		TRUE								2
ENSG00000124333	VAMP7	Non-canonical_RBP			TRUE						TRUE							2
ENSG00000115641	FHL2	Non-canonical_RBP										TRUE		TRUE				2
ENSG00000147394	ZNF185	Non-canonical_RBP										TRUE		TRUE				2
ENSG00000145012	LPP	Non-canonical_RBP										TRUE		TRUE				2
ENSG00000196154	S100A4	Non-canonical_RBP								TRUE	TRUE							2
ENSG00000103152	MPG	Non-canonical_RBP		TRUE									TRUE					2
ENSG00000173681	BCLAF3	THRAP3_BCLAF1									TRUE		TRUE					2
ENSG00000117419	ERI3	RNase_T	TRUE							TRUE								2
ENSG00000122870	BICC1	KH_1						TRUE		TRUE								2
ENSG00000115310	RTN4	Non-canonical_RBP								TRUE		TRUE						2
ENSG00000148824	MTG1	MMR_HSR1			TRUE								TRUE					2
ENSG00000198910	L1CAM	Non-canonical_RBP									TRUE		TRUE					2
ENSG00000130921	C12orf65	RF-1			TRUE								TRUE					2
ENSG00000055208	TAB2	Non-canonical_RBP										TRUE		TRUE				2
ENSG00000149177	PTPRJ	Non-canonical_RBP									TRUE		TRUE					2
ENSG00000018510	AGPS	Non-canonical_RBP		TRUE										TRUE				2
ENSG00000114030	KPNA1	Non-canonical_RBP		TRUE										TRUE				2
ENSG00000180921	FAM83H	FAM83										TRUE		TRUE				2
ENSG00000160862	AZGP1	Non-canonical_RBP							TRUE		TRUE							2
ENSG00000119396	RAB14	MMR_HSR1			TRUE							TRUE						2
ENSG00000146112	PPP1R18	Non-canonical_RBP										TRUE		TRUE				2
ENSG00000174705	SH3PXD2B	Non-canonical_RBP						TRUE				TRUE						2
ENSG00000163681	SLMAP	Non-canonical_RBP										TRUE		TRUE				2
ENSG00000262246	CORO7	Non-canonical_RBP		TRUE										TRUE				2
ENSG00000138119	MYOF	Non-canonical_RBP					TRUE				TRUE							2
ENSG00000179335	CLK3	Non-canonical_RBP	TRUE							TRUE								2
ENSG00000124608	AARS2	tRNA_SAD,tRNA-synt_2c		TRUE			TRUE											2
ENSG00000138180	CEP55	Non-canonical_RBP		TRUE										TRUE				2
ENSG00000089159	PXN	Non-canonical_RBP										TRUE		TRUE				2
ENSG00000057294	PKP2	Non-canonical_RBP		TRUE								TRUE						2
ENSG00000119922	IFIT2	Non-canonical_RBP								TRUE	TRUE							2
ENSG00000175455	CCDC14	Non-canonical_RBP		TRUE										TRUE				2
ENSG00000104881	PPP1R13L	Non-canonical_RBP										TRUE		TRUE				2
ENSG00000243811	APOBEC3D	APOBEC_N,APOBEC_C														TRUE	TRUE	2
ENSG00000101752	MIB1	Non-canonical_RBP		TRUE								TRUE						2
ENSG00000175183	CSRP2	Non-canonical_RBP		TRUE										TRUE				2
ENSG00000128159	TUBGCP6	Non-canonical_RBP		TRUE										TRUE				2
ENSG00000237649	KIFC1	Non-canonical_RBP		TRUE										TRUE				2
ENSG00000115183	TANC1	Non-canonical_RBP										TRUE		TRUE				2
ENSG00000109919	MTCH2	Non-canonical_RBP					TRUE				TRUE							2
ENSG00000116815	CD58	Non-canonical_RBP									TRUE		TRUE					2
ENSG00000175130	MARCKSL1	Non-canonical_RBP		TRUE	TRUE													2
ENSG00000116337	AMPD2	Non-canonical_RBP		TRUE										TRUE				2
ENSG00000127989	MTERF1	mTERF	TRUE										TRUE					2
ENSG00000150991	UBC	Non-canonical_RBP	TRUE						TRUE									2
ENSG00000169223	LMAN2	Non-canonical_RBP			TRUE								TRUE					2
ENSG00000131018	SYNE1	Non-canonical_RBP	TRUE							TRUE								2
ENSG00000112305	SMAP1	Non-canonical_RBP		TRUE										TRUE				2
ENSG00000138246	DNAJC13	Non-canonical_RBP		TRUE										TRUE				2
ENSG00000152242	C18orf25	Non-canonical_RBP		TRUE								TRUE						2
ENSG00000065135	GNAI3	Non-canonical_RBP										TRUE		TRUE				2
ENSG00000181026	AEN	RNase_T									TRUE		TRUE					2
ENSG00000147231	RADX	Non-canonical_RBP	TRUE		TRUE													2
ENSG00000169057	MECP2	MBD								TRUE					TRUE			2
ENSG00000042493	CAPG	Non-canonical_RBP					TRUE					TRUE						2
ENSG00000130312	MRPL34	Ribosomal_L34											TRUE		TRUE			2
ENSG00000102699	PARP4	PARP										TRUE		TRUE				2
ENSG00000160294	MCM3AP	Non-canonical_RBP		TRUE										TRUE				2
ENSG00000113657	DPYSL3	Non-canonical_RBP		TRUE										TRUE				2
ENSG00000131981	LGALS3	Non-canonical_RBP								TRUE		TRUE						2
ENSG00000124164	VAPB	Non-canonical_RBP			TRUE								TRUE					2
ENSG00000172995	ARPP21	R3H														TRUE	TRUE	2
ENSG00000161618	ALDH16A1	Non-canonical_RBP		TRUE										TRUE				2
ENSG00000178372	CALML5	Non-canonical_RBP									TRUE		TRUE					2
ENSG00000105141	CASP14	Non-canonical_RBP									TRUE		TRUE					2
ENSG00000075218	GTSE1	Non-canonical_RBP		TRUE										TRUE				2
ENSG00000144724	PTPRG	Non-canonical_RBP			TRUE								TRUE					2
ENSG00000112977	DAP	Non-canonical_RBP			TRUE						TRUE							2
ENSG00000204576	PRR3	zf-CCCH	TRUE							TRUE								2
ENSG00000155657	TTN	Non-canonical_RBP									TRUE		TRUE					2
ENSG00000166503	HDGFL3	Non-canonical_RBP		TRUE								TRUE						2
ENSG00000204186	ZDBF2	Non-canonical_RBP			TRUE						TRUE							2
ENSG00000052126	PLEKHA5	Non-canonical_RBP										TRUE		TRUE				2
ENSG00000218891	ZNF579	Non-canonical_RBP	TRUE	TRUE														2
ENSG00000278615	C11orf98	Non-canonical_RBP			TRUE						TRUE							2
[truncated: 962 more rows]

## Sheet: Mus musculus
Ensembl_gene_id	GeneSymbol	RBD	mESC_He2016_nIC	MEF_Boucas2015_IC	RAW264.7_Liepelt2016_IC	mESC_Kwon2013_IC	HL_1_Liao2016_IC	HL_1_Liao2016_RBDmap	Times_Listed_as_RBP
ENSMUSG00000000131	Xpo6	Xpo1,IBN_N							0
ENSMUSG00000000134	Tfe3	Non-canonical_RBP	TRUE						1
ENSMUSG00000000167	Pih1d2	PIH1							0
ENSMUSG00000000275	Trim25	Non-canonical_RBP		TRUE	TRUE	TRUE	TRUE		4
ENSMUSG00000000290	Itgb2	Non-canonical_RBP			TRUE				1
ENSMUSG00000000308	Ckmt1	Non-canonical_RBP	TRUE						1
ENSMUSG00000000317	Bcl6b	zf-C2H2,zf-met							0
ENSMUSG00000000339	Rtca	RTC,RTC_insert							0
ENSMUSG00000000355	Mcts1	PUA							0
ENSMUSG00000000365	Rnf17	TUDOR							0
ENSMUSG00000000384	Tbrg4	RAP		TRUE		TRUE	TRUE		3
ENSMUSG00000000399	Ndufa9	Non-canonical_RBP	TRUE				TRUE		2
ENSMUSG00000000420	Galnt1	Non-canonical_RBP	TRUE						1
ENSMUSG00000000439	Mkrn2	zf-CCCH,zf-CCCH_2					TRUE		1
ENSMUSG00000000486	Sept1	MMR_HSR1							0
ENSMUSG00000000552	Zfp385a	zf-met,zf-C2H2_jaz					TRUE		1
ENSMUSG00000000563	Atp5f1	Non-canonical_RBP					TRUE		1
ENSMUSG00000000568	Hnrnpd	CBFNT,RRM_1	TRUE	TRUE	TRUE	TRUE	TRUE		5
ENSMUSG00000000581	C1d	Sas10_Utp3							0
ENSMUSG00000000628	Hk2	Non-canonical_RBP	TRUE			TRUE			2
ENSMUSG00000000631	Myo18a	Non-canonical_RBP					TRUE	TRUE	2
ENSMUSG00000000711	Rab5b	MMR_HSR1							0
ENSMUSG00000000730	Dnmt3l	Non-canonical_RBP	TRUE						1
ENSMUSG00000000740	Rpl13	Ribosomal_L13e			TRUE	TRUE	TRUE	TRUE	4
ENSMUSG00000000751	Rpa1	tRNA_anti-codon	TRUE		TRUE		TRUE		3
ENSMUSG00000000776	Polr3d	RNA_pol_Rpc4							0
ENSMUSG00000000787	Ddx3x	DEAD	TRUE	TRUE	TRUE	TRUE	TRUE		5
ENSMUSG00000000827	Tpd52l2	Non-canonical_RBP						TRUE	1
ENSMUSG00000000838	Fmr1	KH_1,Agenet,FXMRP1_C_core		TRUE	TRUE	TRUE	TRUE	TRUE	5
ENSMUSG00000000916	Nsun5	Methyltr_RsmB-F					TRUE		1
ENSMUSG00000000976	Heatr6	Non-canonical_RBP					TRUE		1
ENSMUSG00000001016	Ilf2	DZF	TRUE	TRUE	TRUE	TRUE	TRUE		5
ENSMUSG00000001017	Chtop	Non-canonical_RBP		TRUE	TRUE	TRUE	TRUE	TRUE	5
ENSMUSG00000001056	Nhp2	Ribosomal_L7Ae			TRUE	TRUE	TRUE		3
ENSMUSG00000001082	Mfsd10	Non-canonical_RBP	TRUE						1
ENSMUSG00000001089	Luzp1	Non-canonical_RBP	TRUE						1
ENSMUSG00000001120	Pcbp3	KH_1,KH_2				TRUE	TRUE		2
ENSMUSG00000001123	Lgals9	Non-canonical_RBP					TRUE		1
ENSMUSG00000001166	Oas1c	OAS1_C							0
ENSMUSG00000001168	Oas1h	OAS1_C							0
ENSMUSG00000001173	Ocrl	Exo_endo_phos							0
ENSMUSG00000001175	Calm1	Non-canonical_RBP	TRUE						1
ENSMUSG00000001228	Uhrf1	Non-canonical_RBP	TRUE						1
ENSMUSG00000001288	Rarg	Non-canonical_RBP	TRUE						1
ENSMUSG00000001305	Rrp15	Rrp15p	TRUE		TRUE	TRUE			3
ENSMUSG00000001349	Cnn1	Non-canonical_RBP						TRUE	1
ENSMUSG00000001380	Hars	HGTP_anticodon,HGTP_anticodon2,tRNA-synt_His							0
ENSMUSG00000001383	Zmat2	zf-U1,zf-met,zf-C2H2_jaz							0
ENSMUSG00000001415	Smg5	EST1,EST1_DNA_bind							0
ENSMUSG00000001416	Cct3	Non-canonical_RBP					TRUE		1
ENSMUSG00000001424	Snd1	TUDOR,SNase	TRUE	TRUE	TRUE	TRUE	TRUE	TRUE	6
ENSMUSG00000001440	Kpnb1	IBN_N					TRUE		1
ENSMUSG00000001445	Mrpl10	Non-canonical_RBP	TRUE				TRUE		2
ENSMUSG00000001472	Tcf25	Non-canonical_RBP				TRUE	TRUE		2
ENSMUSG00000001524	Gtf2h4	Non-canonical_RBP					TRUE		1
ENSMUSG00000001525	Tubb5	Non-canonical_RBP				TRUE	TRUE		2
ENSMUSG00000001552	Jup	Non-canonical_RBP			TRUE				1
ENSMUSG00000001569	Nom1	MA3,MIF4G					TRUE		1
ENSMUSG00000001576	Ergic1	Non-canonical_RBP					TRUE		1
ENSMUSG00000001604	Tcea3	Non-canonical_RBP	TRUE						1
ENSMUSG00000001674	Ddx18	ResIII,DEAD			TRUE	TRUE	TRUE		3
ENSMUSG00000001767	Crnkl1	HAT	TRUE						1
ENSMUSG00000001774	Chordc1	Non-canonical_RBP		TRUE					1
ENSMUSG00000001783	Rtcb	RtcB	TRUE		TRUE	TRUE	TRUE	TRUE	5
ENSMUSG00000001785	Pwp1	Non-canonical_RBP				TRUE			1
ENSMUSG00000001833	Sept7	MMR_HSR1							0
ENSMUSG00000001909	Trmt1	zf-CCCH,TRM,Met_10							0
ENSMUSG00000001924	Uba1	Non-canonical_RBP					TRUE		1
ENSMUSG00000001962	Fam50a	Non-canonical_RBP			TRUE		TRUE		2
ENSMUSG00000001964	Emd	Non-canonical_RBP					TRUE		1
ENSMUSG00000001983	Taco1	Non-canonical_RBP			TRUE	TRUE	TRUE		3
ENSMUSG00000002017	Fam98a	DUF2465		TRUE	TRUE		TRUE		3
ENSMUSG00000002052	Supt6	S1	TRUE			TRUE	TRUE		3
ENSMUSG00000002059	Rab34	MMR_HSR1							0
ENSMUSG00000002100	Mybpc3	Non-canonical_RBP					TRUE		1
ENSMUSG00000002107	Celf2	RRM_1	TRUE	TRUE	TRUE	TRUE	TRUE	TRUE	6
ENSMUSG00000002129	Sf3a1	PRP21_like_P,Surp	TRUE		TRUE	TRUE	TRUE		4
ENSMUSG00000002190	Clgn	Calreticulin							0
ENSMUSG00000002227	Mov10	ResIII		TRUE		TRUE	TRUE		3
ENSMUSG00000002319	Ipo4	IBN_N							0
ENSMUSG00000002455	Prpf6	PRP1_N	TRUE						1
ENSMUSG00000002477	Snrpd1	LSM		TRUE	TRUE				2
ENSMUSG00000002500	Rpl3l	Ribosomal_L3							0
ENSMUSG00000002524	Puf60	RRM_1	TRUE	TRUE	TRUE		TRUE	TRUE	5
ENSMUSG00000002625	Akap8l	AKAP95					TRUE		1
ENSMUSG00000002658	Gtf2f1	Non-canonical_RBP				TRUE		TRUE	2
ENSMUSG00000002661	Alkbh7	2OG-FeII_Oxy_2							0
ENSMUSG00000002679	Med6	Non-canonical_RBP						TRUE	1
ENSMUSG00000002699	Lcp2	Non-canonical_RBP			TRUE				1
ENSMUSG00000002718	Cse1l	IBN_N						TRUE	1
ENSMUSG00000002731	Prkra	dsrm					TRUE		1
ENSMUSG00000002767	Mrpl2	Ribosomal_L2_C,Ribosomal_L2			TRUE	TRUE	TRUE		3
ENSMUSG00000002769	Gnmt	Methyltransf_31							0
ENSMUSG00000002825	Qtrt1	TGT							0
ENSMUSG00000002957	Ap2a2	Non-canonical_RBP	TRUE						1
ENSMUSG00000002963	Pnkp	Non-canonical_RBP	TRUE				TRUE		2
ENSMUSG00000002996	Hbp1	AXH							0
ENSMUSG00000003039	Fam32a	Non-canonical_RBP			TRUE				1
ENSMUSG00000003119	Cdk12	Non-canonical_RBP	TRUE						1
ENSMUSG00000003135	Cnot11	CNOT11							0
ENSMUSG00000003153	Slc2a3	Non-canonical_RBP	TRUE						1
ENSMUSG00000003226	Ranbp2	zf-RanBP						TRUE	1
ENSMUSG00000003235	Eif2b5	W2							0
ENSMUSG00000003269	Cyth2	Non-canonical_RBP	TRUE						1
ENSMUSG00000003299	Mrpl4	Ribosomal_L4					TRUE		1
ENSMUSG00000003308	Keap1	Non-canonical_RBP					TRUE		1
ENSMUSG00000003316	Glg1	Non-canonical_RBP	TRUE						1
ENSMUSG00000003360	Ddx23	DEAD	TRUE				TRUE		2
ENSMUSG00000003410	Elavl3	RRM_5,RRM_1				TRUE			1
ENSMUSG00000003421	Nosip	Non-canonical_RBP			TRUE				1
ENSMUSG00000003423	Pih1d1	PIH1							0
ENSMUSG00000003429	Rps11	Ribosomal_S17	TRUE	TRUE	TRUE	TRUE	TRUE		5
ENSMUSG00000003435	Supt5	KOW	TRUE				TRUE		2
ENSMUSG00000003527	Ess2	Es2							0
ENSMUSG00000003559	As3mt	Methyltransf_31							0
ENSMUSG00000003660	Snrnp200	ResIII,DEAD					TRUE		1
ENSMUSG00000003662	Ciao1	eIF2A							0
ENSMUSG00000003808	Farsa	tRNA-synt_2d							0
ENSMUSG00000003814	Calr	Calreticulin			TRUE				1
ENSMUSG00000003848	Nob1	NOB1_Zn_bind							0
ENSMUSG00000003865	Gys1	Non-canonical_RBP	TRUE						1
ENSMUSG00000003868	Ruvbl2	Non-canonical_RBP	TRUE						1
ENSMUSG00000003970	Rpl8	Ribosomal_L2_C,Ribosomal_L2		TRUE	TRUE	TRUE	TRUE	TRUE	5
ENSMUSG00000004040	Stat3	Non-canonical_RBP					TRUE		1
ENSMUSG00000004085	Map3k20	Non-canonical_RBP					TRUE		1
ENSMUSG00000004096	Cwc15	Cwf_Cwc_15	TRUE					TRUE	2
ENSMUSG00000004099	Dnmt1	Non-canonical_RBP			TRUE		TRUE		2
ENSMUSG00000004100	Ppan	Brix			TRUE	TRUE	TRUE		3
ENSMUSG00000004127	Trmt10a	tRNA_m1G_MT			TRUE				1
ENSMUSG00000004207	Psap	Non-canonical_RBP	TRUE		TRUE				2
ENSMUSG00000004233	Wars2	tRNA-synt_1b							0
ENSMUSG00000004264	Phb2	Non-canonical_RBP					TRUE		1
ENSMUSG00000004266	Ptpn6	Non-canonical_RBP			TRUE				1
ENSMUSG00000004268	Emg1	EMG1	TRUE			TRUE	TRUE		3
ENSMUSG00000004356	Utp20	DRIM		TRUE	TRUE	TRUE	TRUE		4
ENSMUSG00000004393	Ddx56	ResIII,DEAD	TRUE		TRUE	TRUE	TRUE		4
ENSMUSG00000004535	Tax1bp1	Non-canonical_RBP					TRUE		1
ENSMUSG00000004558	Ndrg2	Non-canonical_RBP						TRUE	1
ENSMUSG00000004561	Mettl17	Rsm22							0
ENSMUSG00000004610	Etfb	Non-canonical_RBP						TRUE	1
ENSMUSG00000004642	Slbp	SLBP_RNA_bind			TRUE				1
ENSMUSG00000004667	Polr2e	RNA_pol_Rpb5_N,RNA_pol_Rpb5_C	TRUE						1
ENSMUSG00000004768	Rab23	MMR_HSR1							0
ENSMUSG00000004771	Rab11a	MMR_HSR1					TRUE		1
ENSMUSG00000004788	Eif2b2	IF-2B							0
ENSMUSG00000004798	Ulk2	RIO1							0
ENSMUSG00000004846	Plod3	2OG-FeII_Oxy							0
ENSMUSG00000004865	Srpk1	Non-canonical_RBP				TRUE	TRUE		2
ENSMUSG00000004880	Lbr	Non-canonical_RBP	TRUE		TRUE		TRUE		3
ENSMUSG00000004891	Nes	Non-canonical_RBP	TRUE						1
ENSMUSG00000004895	Prcc	Non-canonical_RBP			TRUE				1
ENSMUSG00000004897	Hdgf	Non-canonical_RBP			TRUE				1
ENSMUSG00000004929	Thop1	Non-canonical_RBP	TRUE						1
ENSMUSG00000004951	Hspb1	Non-canonical_RBP					TRUE		1
ENSMUSG00000004980	Hnrnpa2b1	RRM_1,HnRNPA1	TRUE	TRUE	TRUE	TRUE	TRUE	TRUE	6
ENSMUSG00000004996	Mri1	IF-2B							0
ENSMUSG00000005045	Chd5	ResIII							0
ENSMUSG00000005054	Cstb	Non-canonical_RBP			TRUE				1
ENSMUSG00000005102	Eif2ak4	HGTP_anticodon2,tRNA-synt_His							0
ENSMUSG00000005103	Wdr1	Non-canonical_RBP	TRUE						1
ENSMUSG00000005148	Klf5	Non-canonical_RBP	TRUE						1
ENSMUSG00000005150	Wdr83	Non-canonical_RBP	TRUE						1
ENSMUSG00000005161	Prdx2	Non-canonical_RBP			TRUE		TRUE		2
ENSMUSG00000005198	Polr2a	RNA_pol_Rpb1_5,RNA_pol_Rpb1_R,RNA_pol_Rpb1_4,RNA_pol_Rpb1_2,RNA_pol_Rpb1_3,RNA_pol_Rpb1_1,RNA_pol_Rpb1_7,RNA_pol_Rpb1_6	TRUE				TRUE		2
ENSMUSG00000005204	Senp3	Non-canonical_RBP	TRUE						1
ENSMUSG00000005370	Msh6	Non-canonical_RBP	TRUE						1
ENSMUSG00000005371	Fbxo11	Non-canonical_RBP	TRUE						1
ENSMUSG00000005374	Tbl2	Non-canonical_RBP					TRUE		1
ENSMUSG00000005469	Prkaca	Non-canonical_RBP	TRUE						1
ENSMUSG00000005481	Ddx39	ResIII,DEAD	TRUE			TRUE	TRUE		3
ENSMUSG00000005483	Dnajb1	Non-canonical_RBP	TRUE						1
ENSMUSG00000005506	Celf1	RRM_1							0
ENSMUSG00000005510	Ndufs3	Non-canonical_RBP							0
ENSMUSG00000005575	Ube2m	Non-canonical_RBP						TRUE	1
ENSMUSG00000005609	Ctr9	Non-canonical_RBP	TRUE						1
ENSMUSG00000005610	Eif4g2	MA3,MIF4G,W2		TRUE	TRUE	TRUE	TRUE	TRUE	5
ENSMUSG00000005611	Mrvi1	Non-canonical_RBP						TRUE	1
ENSMUSG00000005625	Psmd4	Non-canonical_RBP			TRUE				1
ENSMUSG00000005667	Mthfd2	Non-canonical_RBP	TRUE						1
ENSMUSG00000005682	Pan2	RNase_T					TRUE		1
ENSMUSG00000005683	Cs	Non-canonical_RBP					TRUE		1
ENSMUSG00000005698	Ctcf	Non-canonical_RBP	TRUE						1
ENSMUSG00000005732	Ranbp1	Non-canonical_RBP							0
ENSMUSG00000005813	Metap1	Non-canonical_RBP			TRUE				1
ENSMUSG00000005846	Rsl1d1	Ribosomal_L1		TRUE	TRUE	TRUE	TRUE		4
ENSMUSG00000005958	Ephb3	Non-canonical_RBP	TRUE						1
ENSMUSG00000005980	Dnase1	Exo_endo_phos							0
ENSMUSG00000005981	Trap1	Non-canonical_RBP	TRUE						1
ENSMUSG00000006005	Tpr	Non-canonical_RBP	TRUE						1
ENSMUSG00000006019	Dhx34	HA2							0
ENSMUSG00000006050	Sra1	SRA1							0
ENSMUSG00000006127	Inpp5k	Exo_endo_phos							0
ENSMUSG00000006215	Zbtb17	zf-C2H2,zf-met							0
ENSMUSG00000006276	Eps15l1	Non-canonical_RBP	TRUE						1
ENSMUSG00000006281	Tep1	TROVE							0
ENSMUSG00000006310	Zbtb32	zf-C2H2,zf-met							0
ENSMUSG00000006333	Rps9	S4,Ribosomal_S4		TRUE	TRUE		TRUE		3
ENSMUSG00000006356	Crip2	Non-canonical_RBP					TRUE		1
ENSMUSG00000006456	Rbm14	RRM_5,RRM_1	TRUE	TRUE	TRUE	TRUE	TRUE	TRUE	6
ENSMUSG00000006457	Actn3	Non-canonical_RBP	TRUE						1
ENSMUSG00000006494	Pdk1	Non-canonical_RBP	TRUE						1
ENSMUSG00000006498	Ptbp1	RRM_5,RRM_1	TRUE	TRUE	TRUE	TRUE	TRUE		5
ENSMUSG00000006587	Snai3	zf-C2H2,zf-met							0
ENSMUSG00000006782	Cnp	CNPase							0
ENSMUSG00000006932	Ctnnb1	Non-canonical_RBP		TRUE				TRUE	2
ENSMUSG00000006941	Eif1b	SUI1							0
ENSMUSG00000007029	Vars	tRNA-synt_1g,Anticodon_1,tRNA-synt_1	TRUE				TRUE		2
ENSMUSG00000007041	Clic1	Non-canonical_RBP			TRUE				1
ENSMUSG00000007050	Lsm2	LSM			TRUE		TRUE		2
ENSMUSG00000007338	Mrpl49	Img2							0
ENSMUSG00000007603	Dus3l	Dus			TRUE		TRUE		2
ENSMUSG00000007610	Gtpbp3	MMR_HSR1							0
ENSMUSG00000007656	Arpp19	Non-canonical_RBP			TRUE				1
ENSMUSG00000007670	Khsrp	KH_1,KH_2,DUF1897	TRUE	TRUE	TRUE	TRUE	TRUE		5
ENSMUSG00000007721	Ccdc124	Non-canonical_RBP			TRUE		TRUE		2
ENSMUSG00000007739	Cct4	Non-canonical_RBP				TRUE			1
ENSMUSG00000007812	Zfp655	Non-canonical_RBP	TRUE						1
ENSMUSG00000007836	Hnrnpa0	RRM_1	TRUE	TRUE	TRUE	TRUE	TRUE		5
ENSMUSG00000007850	Hnrnph1	zf-RNPHF,RRM_1	TRUE	TRUE	TRUE	TRUE	TRUE		5
ENSMUSG00000007880	Arid1a	Non-canonical_RBP	TRUE						1
ENSMUSG00000007891	Ctsd	Non-canonical_RBP					TRUE		1
ENSMUSG00000007892	Rplp1	Ribosomal_60s							0
ENSMUSG00000008301	Phax	RNA_GG_bind			TRUE				1
ENSMUSG00000008333	Snrpb2	RRM_5,RRM_1	TRUE						1
ENSMUSG00000008348	Ubc	Non-canonical_RBP		TRUE		TRUE			2
ENSMUSG00000008373	Prpf31	Prp31_C,Nop	TRUE		TRUE	TRUE			3
ENSMUSG00000008393	Carhsp1	CSD							0
ENSMUSG00000008450	Nutf2	NTF2							0
ENSMUSG00000008489	Elavl2	RRM_5,RRM_1		TRUE		TRUE	TRUE		3
ENSMUSG00000008575	Nfib	Non-canonical_RBP					TRUE		1
ENSMUSG00000008601	Rab25	MMR_HSR1							0
ENSMUSG00000008658	Rbfox1	Fox-1_C,RRM_1							0
ENSMUSG00000008668	Rps18	Ribosomal_S13		TRUE	TRUE	TRUE	TRUE		4
ENSMUSG00000008682	Rpl10	Ribosomal_L16					TRUE		1
ENSMUSG00000008683	Rps15a	Ribosomal_S8					TRUE		1
ENSMUSG00000008892	Vdac3	Non-canonical_RBP					TRUE		1
ENSMUSG00000009076	Zmat5	zf-U1,zf-CCCH							0
ENSMUSG00000009079	Ewsr1	zf-RanBP,RRM_1		TRUE	TRUE	TRUE	TRUE		4
ENSMUSG00000009090	Ap1b1	Non-canonical_RBP	TRUE						1
ENSMUSG00000009145	Dqx1	HA2							0
ENSMUSG00000009470	Tnpo1	IBN_N	TRUE			TRUE	TRUE		3
ENSMUSG00000009535	Rnmt	Methyltransf_31,Pox_MCEL	TRUE						1
ENSMUSG00000009549	Srp14	SRP14	TRUE						1
ENSMUSG00000009569	Mkl2	SAP							0
ENSMUSG00000009575	Cbx5	Non-canonical_RBP	TRUE						1
ENSMUSG00000009585	Apobec3	APOBEC_N,APOBEC_C				TRUE	TRUE	TRUE	3
ENSMUSG00000009772	Nuak2	RIO1							0
ENSMUSG00000009907	Vps4b	Non-canonical_RBP			TRUE		TRUE		2
ENSMUSG00000009927	Rps25	Ribosomal_S25		TRUE	TRUE		TRUE		3
ENSMUSG00000009941	Nxf2	Tap-RNA_bind,TAP_C,NTF2							0
ENSMUSG00000010095	Slc3a2	Non-canonical_RBP	TRUE						1
ENSMUSG00000010097	Nxf1	Tap-RNA_bind,TAP_C,NTF2	TRUE			TRUE	TRUE		3
ENSMUSG00000010205	Raver1	RRM_1	TRUE	TRUE	TRUE	TRUE	TRUE		5
ENSMUSG00000010362	Rdm1	RRM_1							0
ENSMUSG00000010453	Kansl3	Non-canonical_RBP	TRUE						1
ENSMUSG00000010554	Mettl16	MTS		TRUE	TRUE	TRUE	TRUE		4
ENSMUSG00000010592	Dazl	RRM_1				TRUE			1
ENSMUSG00000010608	Rbm25	RRM_1,PWI	TRUE		TRUE		TRUE		3
ENSMUSG00000010751	Tnfrsf22	RNase_H							0
ENSMUSG00000010755	Cars	tRNA-synt_1e						TRUE	1
ENSMUSG00000011254	Thg1l	Thg1							0
ENSMUSG00000011257	Pabpc4	PABP,RRM_5,RRM_1	TRUE	TRUE	TRUE	TRUE	TRUE		5
ENSMUSG00000011267	Zfp296	Non-canonical_RBP	TRUE						1
ENSMUSG00000011306	Sugp1	Surp,G-patch			TRUE		TRUE		2
ENSMUSG00000011837	Snapc2	SnAPC_2_like							0
ENSMUSG00000011960	Ccnt1	Non-canonical_RBP	TRUE						1
ENSMUSG00000012405	Rpl15	Ribosomal_L15e			TRUE		TRUE		2
ENSMUSG00000012535	Tnpo3	Xpo1	TRUE						1
ENSMUSG00000012640	Zfp715	zf-C2H2,zf-met							0
ENSMUSG00000012848	Rps5	Ribosomal_S7		TRUE	TRUE	TRUE	TRUE		4
ENSMUSG00000013415	Igf2bp1	KH_1,RRM_1	TRUE	TRUE	TRUE	TRUE	TRUE		5
ENSMUSG00000013419	Zfp651	zf-C2H2,zf-met							0
ENSMUSG00000013736	Trnt1	PolyA_pol							0
ENSMUSG00000013787	Ehmt2	Non-canonical_RBP	TRUE						1
ENSMUSG00000014198	Zfp385c	zf-met,zf-C2H2_jaz							0
ENSMUSG00000014294	Ndufa2	L51_S25_CI-B8							0
ENSMUSG00000014329	Bicc1	KH_1					TRUE		1
ENSMUSG00000014355	Anapc1	Non-canonical_RBP	TRUE						1
ENSMUSG00000014504	Srp19	SRP19							0
ENSMUSG00000014551	Mrps25	L51_S25_CI-B8	TRUE						1
ENSMUSG00000014606	Slc25a11	Non-canonical_RBP					TRUE		1
ENSMUSG00000014846	Tppp3	Non-canonical_RBP		TRUE				TRUE	2
ENSMUSG00000014873	Surf2	Non-canonical_RBP			TRUE	TRUE			2
ENSMUSG00000014907	Naf1	Gar1							0
ENSMUSG00000014932	Yes1	Non-canonical_RBP	TRUE						1
ENSMUSG00000014980	Tsen15	Sen15							0
ENSMUSG00000015023	Ddx19a	DEAD					TRUE		1
ENSMUSG00000015092	Edf1	Non-canonical_RBP		TRUE	TRUE	TRUE	TRUE	TRUE	5
ENSMUSG00000015120	Ube2i	Non-canonical_RBP	TRUE						1
ENSMUSG00000015127	Unkl	zf-CCCH					TRUE		1
ENSMUSG00000015143	Actn1	Non-canonical_RBP				TRUE			1
ENSMUSG00000015165	Hnrnpl	RRM_5,RRM_1	TRUE	TRUE	TRUE	TRUE	TRUE		5
ENSMUSG00000015176	Nolc1	SRP40_C	TRUE		TRUE	TRUE	TRUE		4
ENSMUSG00000015217	Hmgb3	Non-canonical_RBP			TRUE				1
ENSMUSG00000015290	Ubl4a	Non-canonical_RBP		TRUE					1
ENSMUSG00000015312	Gadd45b	Ribosomal_L7Ae							0
ENSMUSG00000015337	Endog	Endonuclease_NS							0
ENSMUSG00000015357	Clpx	Non-canonical_RBP	TRUE						1
ENSMUSG00000015656	Hspa8	Non-canonical_RBP	TRUE	TRUE	TRUE	TRUE	TRUE		5
ENSMUSG00000015672	Mrpl32	Ribosomal_L32p			TRUE				1
ENSMUSG00000015697	Setdb1	MBD							0
ENSMUSG00000015748	Prpf3	PRP3,PWI	TRUE						1
ENSMUSG00000015749	Anp32e	Non-canonical_RBP			TRUE				1
ENSMUSG00000015757	Ppil4	RRM_1			TRUE	TRUE	TRUE		3
ENSMUSG00000015837	Sqstm1	Non-canonical_RBP			TRUE		TRUE		2
ENSMUSG00000015937	H2afy	Non-canonical_RBP						TRUE	1
ENSMUSG00000015943	Bola1	Non-canonical_RBP			TRUE				1
ENSMUSG00000015971	Actr8	Non-canonical_RBP	TRUE						1
ENSMUSG00000016018	Mtrex	rRNA_proc-arch,DEAD			TRUE	TRUE			2
ENSMUSG00000016181	Diexf	Non-canonical_RBP	TRUE				TRUE		2
ENSMUSG00000016319	Slc25a5	Non-canonical_RBP			TRUE		TRUE		2
ENSMUSG00000016349	Eef1a2	GTP_EFTU,GTP_EFTU_D2,GTP_EFTU_D3		TRUE			TRUE		2
ENSMUSG00000016409	Nkap	Non-canonical_RBP			TRUE				1
ENSMUSG00000016458	Wt1	zf-C2H2,WT1							0
ENSMUSG00000016487	Ppfibp1	Non-canonical_RBP	TRUE					TRUE	2
ENSMUSG00000016503	Gtf3a	zf-C2H2,zf-met							0
ENSMUSG00000016554	Eif3d	eIF-3_zeta		TRUE	TRUE	TRUE	TRUE		4
ENSMUSG00000016559	H3f3b	Non-canonical_RBP					TRUE		1
ENSMUSG00000016619	Nup50	Non-canonical_RBP	TRUE						1
ENSMUSG00000016664	Pacsin2	Non-canonical_RBP	TRUE				TRUE		2
ENSMUSG00000016833	Mrps18c	Ribosomal_S18				TRUE			1
ENSMUSG00000016921	Srsf6	RRM_1	TRUE	TRUE	TRUE	TRUE	TRUE	TRUE	6
ENSMUSG00000017009	Sdc4	Non-canonical_RBP						TRUE	1
ENSMUSG00000017264	Exosc10	HRDC,PMC2NT,DNA_pol_A_exo1	TRUE				TRUE		2
ENSMUSG00000017404	Rpl19	Ribosomal_L19e			TRUE	TRUE		TRUE	3
ENSMUSG00000017418	Arl5b	MMR_HSR1							0
ENSMUSG00000017421	Zfp207	Non-canonical_RBP	TRUE		TRUE		TRUE		3
ENSMUSG00000017478	Zc3h18	Non-canonical_RBP	TRUE			TRUE	TRUE		3
ENSMUSG00000017499	Cdc6	Non-canonical_RBP	TRUE						1
ENSMUSG00000017548	Suz12	Non-canonical_RBP	TRUE						1
ENSMUSG00000017667	Zfp334	zf-C2H2,zf-met							0
ENSMUSG00000017764	Zswim1	Non-canonical_RBP	TRUE						1
ENSMUSG00000017781	Pitpna	Non-canonical_RBP			TRUE				1
ENSMUSG00000017830	Dhx58	ResIII,RIG-I_C-RD,DEAD							0
ENSMUSG00000017831	Rab5a	MMR_HSR1							0
ENSMUSG00000017837	Nkiras2	MMR_HSR1							0
ENSMUSG00000017999	Ddx27	ResIII,DEAD	TRUE		TRUE	TRUE	TRUE	TRUE	5
ENSMUSG00000018040	Rrp7a	RRP7			TRUE	TRUE			2
ENSMUSG00000018042	Cyb5r3	Non-canonical_RBP					TRUE		1
ENSMUSG00000018068	Ints2	INTS2							0
ENSMUSG00000018102	Hist1h2bc	Non-canonical_RBP					TRUE		1
ENSMUSG00000018199	Trove2	TROVE							0
ENSMUSG00000018287	Spag7	R3H						TRUE	1
ENSMUSG00000018326	Ywhab	Non-canonical_RBP						TRUE	1
ENSMUSG00000018340	Anxa6	Non-canonical_RBP					TRUE		1
ENSMUSG00000018362	Kpna2	Non-canonical_RBP				TRUE	TRUE		2
ENSMUSG00000018379	Srsf1	RRM_1							0
ENSMUSG00000018398	Sept8	MMR_HSR1							0
ENSMUSG00000018405	Mrm1	SpoU_sub_bind,SpoU_methylase							0
ENSMUSG00000018412	Kansl1	Non-canonical_RBP	TRUE						1
ENSMUSG00000018425	Dhx40	DEAD,HA2	TRUE						1
ENSMUSG00000018428	Akap1	KH_1,TUDOR			TRUE	TRUE	TRUE		3
ENSMUSG00000018433	Nol11	NUC205	TRUE			TRUE	TRUE		3
ENSMUSG00000018442	Derl2	Non-canonical_RBP	TRUE						1
ENSMUSG00000018474	Chd3	ResIII							0
ENSMUSG00000018537	Pcgf2	Non-canonical_RBP	TRUE						1
ENSMUSG00000018541	Cwc25	CWC25							0
ENSMUSG00000018554	Ybx2	CSD				TRUE	TRUE		2
ENSMUSG00000018583	G3bp1	NTF2,RRM_1		TRUE	TRUE	TRUE			3
ENSMUSG00000018585	Atox1	Non-canonical_RBP		TRUE					1
ENSMUSG00000018666	Cbx1	Non-canonical_RBP	TRUE						1
ENSMUSG00000018697	Aatf	Non-canonical_RBP	TRUE	TRUE	TRUE	TRUE	TRUE		5
ENSMUSG00000018707	Dync1h1	Non-canonical_RBP					TRUE	TRUE	2
ENSMUSG00000018727	Cpsf4l	zf-CCCH							0
ENSMUSG00000018765	Fxr2	KH_1,Agenet,FXMRP1_C_core			TRUE	TRUE	TRUE	TRUE	4
ENSMUSG00000018845	Unc45b	Non-canonical_RBP					TRUE		1
ENSMUSG00000018848	Rars	Arg_tRNA_synt_N,tRNA-synt_1d,DALR_1	TRUE				TRUE		2
ENSMUSG00000018858	Mrpl58	RF-1							0
ENSMUSG00000018882	Mrpl45	Non-canonical_RBP					TRUE		1
ENSMUSG00000018906	P4ha2	2OG-FeII_Oxy							0
ENSMUSG00000018921	Pelp1	RIX1				TRUE			1
ENSMUSG00000018965	Ywhah	Non-canonical_RBP	TRUE			TRUE			2
ENSMUSG00000018974	Sart3	Lsm_interact,RRM_1					TRUE	TRUE	2
ENSMUSG00000018995	Nars2	tRNA_anti-codon,tRNA-synt_2							0
ENSMUSG00000019039	Dalrd3	DALR_1							0
ENSMUSG00000019055	Plod1	2OG-FeII_Oxy							0
ENSMUSG00000019088	Dnase1l1	Exo_endo_phos							0
ENSMUSG00000019143	Hars2	HGTP_anticodon,HGTP_anticodon2,tRNA-synt_His							0
ENSMUSG00000019173	Rab5c	MMR_HSR1							0
ENSMUSG00000019179	Mdh2	Non-canonical_RBP	TRUE				TRUE	TRUE	3
ENSMUSG00000019297	Nop9	Non-canonical_RBP			TRUE	TRUE	TRUE		3
ENSMUSG00000019302	Atp6v0a1	Non-canonical_RBP					TRUE		1
ENSMUSG00000019338	Zfp687	zf-C2H2,zf-met							0
ENSMUSG00000019432	Ddx39b	ResIII,DEAD		TRUE	TRUE	TRUE	TRUE		4
ENSMUSG00000019470	Xab2	Non-canonical_RBP	TRUE				TRUE		2
ENSMUSG00000019659	Ccdc12	cwf18	TRUE						1
ENSMUSG00000019710	Mrpl24	KOW							0
ENSMUSG00000019715	Gle1	GLE1							0
ENSMUSG00000019732	Calr3	Calreticulin							0
ENSMUSG00000019738	Polr2i	RNA_POL_M_15KD							0
ENSMUSG00000019774	Mtrf1l	RF-1							0
ENSMUSG00000019790	Stxbp5	Non-canonical_RBP					TRUE		1
ENSMUSG00000019791	Hint3	DcpS_C							0
ENSMUSG00000019792	Trmt11	UPF0020							0
ENSMUSG00000019802	Sec63	Non-canonical_RBP		TRUE		TRUE	TRUE		3
ENSMUSG00000019814	Ltv1	Non-canonical_RBP			TRUE				1
ENSMUSG00000019822	Smpd2	Exo_endo_phos							0
ENSMUSG00000019826	Zbtb24	zf-C2H2,zf-met							0
ENSMUSG00000019897	Ccdc59	rRNA_processing			TRUE	TRUE	TRUE		3
ENSMUSG00000019899	Lama2	Non-canonical_RBP						TRUE	1
ENSMUSG00000019907	Ppp1r12a	Non-canonical_RBP	TRUE						1
ENSMUSG00000019916	P4ha1	2OG-FeII_Oxy							0
ENSMUSG00000019917	Sept10	MMR_HSR1							0
ENSMUSG00000019927	Ube2d1	Non-canonical_RBP				TRUE			1
ENSMUSG00000019947	Arid5b	Non-canonical_RBP	TRUE						1
ENSMUSG00000019961	Tmpo	Non-canonical_RBP	TRUE				TRUE	TRUE	3
ENSMUSG00000019977	Hbs1l	GTP_EFTU,GTP_EFTU_D3							0
ENSMUSG00000019978	Epb41l2	Non-canonical_RBP	TRUE						1
ENSMUSG00000019989	Enpp3	Endonuclease_NS							0
ENSMUSG00000020003	Pex7	eIF2A							0
ENSMUSG00000020018	Snrpf	LSM		TRUE	TRUE		TRUE		3
ENSMUSG00000020022	Ndufa12	Non-canonical_RBP	TRUE						1
ENSMUSG00000020032	Nuak1	RIO1							0
ENSMUSG00000020048	Hsp90b1	Non-canonical_RBP			TRUE	TRUE	TRUE	TRUE	4
ENSMUSG00000020069	Hnrnph3	RRM_1	TRUE	TRUE	TRUE	TRUE	TRUE	TRUE	6
ENSMUSG00000020074	Ccar1	S1-like,SAP					TRUE		1
ENSMUSG00000020075	Ddx21	GUCT,ResIII,DEAD		TRUE	TRUE	TRUE	TRUE	TRUE	5
ENSMUSG00000020076	Ddx50	GUCT,ResIII,DEAD					TRUE		1
ENSMUSG00000020079	Supv3l1	SUV3_C					TRUE		1
ENSMUSG00000020086	H2afy2	Non-canonical_RBP	TRUE	TRUE				TRUE	3
ENSMUSG00000020088	Sar1a	MMR_HSR1							0
ENSMUSG00000020091	Eif4ebp2	eIF_4EBP							0
ENSMUSG00000020109	Dnajb12	Non-canonical_RBP		TRUE					1
ENSMUSG00000020116	Pno1	Non-canonical_RBP	TRUE						1
ENSMUSG00000020120	Plek	Non-canonical_RBP			TRUE				1
ENSMUSG00000020149	Rab1a	MMR_HSR1							0
ENSMUSG00000020166	Cnot2	NOT2_3_5					TRUE		1
ENSMUSG00000020171	Yeats4	Non-canonical_RBP	TRUE						1
ENSMUSG00000020173	Cobl	Non-canonical_RBP	TRUE						1
ENSMUSG00000020175	Rab36	MMR_HSR1							0
ENSMUSG00000020180	Snrpd3	LSM		TRUE	TRUE				2
ENSMUSG00000020184	Mdm2	zf-RanBP							0
ENSMUSG00000020186	Csrp2	Non-canonical_RBP						TRUE	1
ENSMUSG00000020196	Cabin1	Non-canonical_RBP	TRUE						1
ENSMUSG00000020211	Sf3a2	zf-met	TRUE						1
ENSMUSG00000020224	Llph	Non-canonical_RBP			TRUE	TRUE			2
ENSMUSG00000020230	Prmt2	MTS							0
ENSMUSG00000020238	Ncln	Non-canonical_RBP	TRUE						1
ENSMUSG00000020262	Adarb1	dsrm,A_deamin					TRUE		1
ENSMUSG00000020267	Hint1	DcpS_C			TRUE				1
ENSMUSG00000020271	Fbxw11	Non-canonical_RBP	TRUE						1
ENSMUSG00000020273	Papolg	PAP_RNA-bind							0
ENSMUSG00000020287	Mpg	Non-canonical_RBP	TRUE						1
ENSMUSG00000020290	Xpo1	CRM1_C,Xpo1,IBN_N				TRUE			1
ENSMUSG00000020300	Cpeb4	RRM_1		TRUE			TRUE		2
ENSMUSG00000020315	Sptbn1	Non-canonical_RBP	TRUE			TRUE	TRUE	TRUE	4
ENSMUSG00000020329	Polrmt	RNA_pol				TRUE	TRUE		2
ENSMUSG00000020330	Hmmr	Non-canonical_RBP	TRUE						1
ENSMUSG00000020358	Hnrnpab	CBFNT,RRM_1	TRUE	TRUE	TRUE	TRUE	TRUE	TRUE	6
ENSMUSG00000020362	Cnot6	Exo_endo_phos							0
ENSMUSG00000020364	Zfp354a	zf-C2H2,zf-met							0
ENSMUSG00000020368	Canx	Calreticulin	TRUE		TRUE		TRUE		3
ENSMUSG00000020372	Rack1	Non-canonical_RBP		TRUE	TRUE	TRUE	TRUE		4
ENSMUSG00000020386	Sar1b	MMR_HSR1							0
ENSMUSG00000020389	Cdkl3	RIO1							0
ENSMUSG00000020392	Cdkn2aipnl	Non-canonical_RBP	TRUE						1
ENSMUSG00000020402	Vdac1	Non-canonical_RBP					TRUE		1
ENSMUSG00000020409	Slu7	Slu7							0
ENSMUSG00000020430	Pes1	Pescadillo_N		TRUE	TRUE	TRUE	TRUE		4
ENSMUSG00000020440	Arf5	MMR_HSR1					TRUE		1
ENSMUSG00000020441	2310033P09Rik	Non-canonical_RBP			TRUE				1
ENSMUSG00000020453	Patz1	zf-C2H2,zf-met	TRUE						1
ENSMUSG00000020454	Eif4enif1	EIF4E-T				TRUE	TRUE	TRUE	3
ENSMUSG00000020456	Ogdh	Non-canonical_RBP	TRUE				TRUE		2
ENSMUSG00000020457	Drg1	MMR_HSR1					TRUE		1
ENSMUSG00000020458	Rtn4	Non-canonical_RBP			TRUE		TRUE		2
ENSMUSG00000020459	Mtif2	IF-2,GTP_EFTU,MMR_HSR1					TRUE		1
ENSMUSG00000020460	Rps27a	Ribosomal_S27			TRUE				1
ENSMUSG00000020464	Pnpt1	KH_1,RNase_PH,PNPase,S1,RNase_PH_C	TRUE				TRUE		2
ENSMUSG00000020477	Mrps24	MRP-S24							0
ENSMUSG00000020485	Supt4a	Spt4							0
ENSMUSG00000020486	Sept4	MMR_HSR1							0
ENSMUSG00000020514	Mrpl22	Ribosomal_L22					TRUE	TRUE	2
ENSMUSG00000020515	Cnot8	CAF1							0
ENSMUSG00000020537	Drg2	MMR_HSR1		TRUE					1
ENSMUSG00000020542	Myocd	SAP							0
ENSMUSG00000020547	Bzw2	W2			TRUE	TRUE	TRUE		3
ENSMUSG00000020549	Elac2	Lactamase_B_4,Lactamase_B				TRUE	TRUE	TRUE	3
ENSMUSG00000020561	Twistnb	SHS2_Rpb7-N	TRUE			TRUE			2
ENSMUSG00000020571	Pdia6	Non-canonical_RBP			TRUE	TRUE			2
ENSMUSG00000020594	Pum2	PUF		TRUE	TRUE	TRUE	TRUE		4
ENSMUSG00000020623	Map2k6	Non-canonical_RBP						TRUE	1
ENSMUSG00000020630	Rnaseh1	RNase_H							0
ENSMUSG00000020648	Dus4l	Dus							0
ENSMUSG00000020657	Dnajc27	MMR_HSR1							0
ENSMUSG00000020661	Dnmt3a	Non-canonical_RBP	TRUE						1
ENSMUSG00000020664	Dld	Non-canonical_RBP						TRUE	1
ENSMUSG00000020677	Ddx52	ResIII,DEAD				TRUE	TRUE		2
ENSMUSG00000020680	Taf15	zf-RanBP,RRM_1	TRUE	TRUE	TRUE	TRUE			4
ENSMUSG00000020691	Mettl2	MTS,Methyltransf_31							0
ENSMUSG00000020705	Ddx42	ResIII,DEAD	TRUE			TRUE	TRUE		3
ENSMUSG00000020706	Ftsj3	FtsJ			TRUE		TRUE		2
ENSMUSG00000020715	Ern1	Ribonuc_2-5A							0
ENSMUSG00000020717	Pecam1	Non-canonical_RBP	TRUE						1
ENSMUSG00000020718	Polg2	HGTP_anticodon							0
ENSMUSG00000020719	Ddx5	P68HR,DEAD	TRUE	TRUE	TRUE	TRUE	TRUE	TRUE	6
ENSMUSG00000020721	Helz	zf-CCCH,ResIII					TRUE		1
ENSMUSG00000020732	Rab37	MMR_HSR1							0
ENSMUSG00000020737	Jpt1	Non-canonical_RBP			TRUE				1
ENSMUSG00000020738	Sumo2	Non-canonical_RBP			TRUE		TRUE	TRUE	3
ENSMUSG00000020739	Nup85	Non-canonical_RBP	TRUE						1
ENSMUSG00000020741	Cluh	eIF3_p135							0
ENSMUSG00000020743	Mif4gd	MIF4G							0
ENSMUSG00000020745	Pafah1b1	Non-canonical_RBP	TRUE						1
ENSMUSG00000020752	Recql5	DEAD							0
ENSMUSG00000020770	Unk	zf-CCCH			TRUE		TRUE		2
ENSMUSG00000020777	Acox1	Non-canonical_RBP	TRUE						1
ENSMUSG00000020780	Srp68	Non-canonical_RBP						TRUE	1
ENSMUSG00000020781	Tsen54	tRNA_int_end_N2							0
ENSMUSG00000020783	Ncbp3	NCBP3	TRUE		TRUE	TRUE	TRUE		4
ENSMUSG00000020801	Med31	Non-canonical_RBP	TRUE						1
ENSMUSG00000020821	Kif1c	Non-canonical_RBP					TRUE		1
ENSMUSG00000020832	Eral1	KH_2,MMR_HSR1				TRUE	TRUE		2
ENSMUSG00000020849	Ywhae	Non-canonical_RBP	TRUE		TRUE		TRUE	TRUE	4
ENSMUSG00000020850	Prpf8	RRM_4,U5_2-snRNA_bdg,PRO8NT,U6-snRNA_bdg,PROCN,PRP8_domainIV,PROCT	TRUE	TRUE	TRUE		TRUE		4
ENSMUSG00000020859	Spag9	Non-canonical_RBP						TRUE	1
ENSMUSG00000020863	Luc7l3	LUC7	TRUE		TRUE		TRUE		3
ENSMUSG00000020869	Lrrc59	Non-canonical_RBP		TRUE	TRUE	TRUE	TRUE	TRUE	5
ENSMUSG00000020900	Myh10	Non-canonical_RBP	TRUE				TRUE		2
ENSMUSG00000020914	Top2a	Non-canonical_RBP	TRUE						1
ENSMUSG00000020917	Acly	Non-canonical_RBP					TRUE		1
ENSMUSG00000020922	Lsm12	AD							0
ENSMUSG00000020923	Ubtf	Non-canonical_RBP	TRUE				TRUE		2
ENSMUSG00000020925	Ccdc43	Non-canonical_RBP						TRUE	1
ENSMUSG00000020929	Eftud2	GTP_EFTU,GTP_EFTU_D2,EFG_IV	TRUE		TRUE		TRUE		3
ENSMUSG00000020935	Dcakd	Non-canonical_RBP	TRUE						1
ENSMUSG00000020936	Nmt1	Non-canonical_RBP			TRUE	TRUE	TRUE		3
ENSMUSG00000020949	Fkbp3	Non-canonical_RBP		TRUE	TRUE			TRUE	3
ENSMUSG00000020952	Scfd1	Non-canonical_RBP						TRUE	1
ENSMUSG00000020973	Dnaaf2	PIH1							0
ENSMUSG00000020982	Nemf	Non-canonical_RBP					TRUE		1
ENSMUSG00000020994	Pnn	Non-canonical_RBP	TRUE		TRUE		TRUE		3
ENSMUSG00000021012	Zc3h14	zf-CCCH_2	TRUE	TRUE	TRUE		TRUE	TRUE	5
ENSMUSG00000021018	Polr2h	RNA_pol_Rpb8							0
ENSMUSG00000021023	1110008L16Rik	Non-canonical_RBP					TRUE		1
ENSMUSG00000021036	Sptlc2	Non-canonical_RBP					TRUE		1
ENSMUSG00000021039	Snw1	Non-canonical_RBP			TRUE				1
ENSMUSG00000021040	Slirp	RRM_1		TRUE	TRUE	TRUE	TRUE		4
ENSMUSG00000021047	Nova1	KH_1,KH_2				TRUE	TRUE		2
ENSMUSG00000021062	Rab15	MMR_HSR1							0
ENSMUSG00000021079	Timm9	Non-canonical_RBP	TRUE						1
ENSMUSG00000021109	Hif1a	Non-canonical_RBP	TRUE						1
ENSMUSG00000021111	Papola	PAP_RNA-bind							0
ENSMUSG00000021116	Eif2s1	EIF_2_alpha,S1	TRUE		TRUE	TRUE	TRUE		4
ENSMUSG00000021127	Zfp36l1	zf-CCCH							0
ENSMUSG00000021134	Srsf5	RRM_1		TRUE	TRUE	TRUE	TRUE	TRUE	5
ENSMUSG00000021136	Smoc1	Non-canonical_RBP						TRUE	1
ENSMUSG00000021144	Mta1	Non-canonical_RBP	TRUE						1
ENSMUSG00000021149	Gtpbp4	NOG1,MMR_HSR1,NOGCT	TRUE		TRUE	TRUE	TRUE		4
ENSMUSG00000021179	Nrde2	NRDE-2							0
ENSMUSG00000021193	Pitrm1	Non-canonical_RBP	TRUE						1
ENSMUSG00000021194	Chga	Non-canonical_RBP						TRUE	1
ENSMUSG00000021196	Pfkp	Non-canonical_RBP					TRUE		1
ENSMUSG00000021218	Gdi2	Non-canonical_RBP			TRUE	TRUE			2
ENSMUSG00000021238	Aldh6a1	Non-canonical_RBP						TRUE	1
ENSMUSG00000021243	Fcf1	Fcf1							0
ENSMUSG00000021244	Ylpm1	Non-canonical_RBP	TRUE		TRUE				2
ENSMUSG00000021248	Tmed10	Non-canonical_RBP					TRUE		1
ENSMUSG00000021257	Angel1	Exo_endo_phos							0
ENSMUSG00000021266	Wars	tRNA-synt_1b							0
ENSMUSG00000021270	Hsp90aa1	Non-canonical_RBP			TRUE	TRUE	TRUE		3
ENSMUSG00000021278	Amn	Non-canonical_RBP						TRUE	1
ENSMUSG00000021282	Eif5	eIF-5_eIF-2B,W2					TRUE		1
ENSMUSG00000021313	Ryr2	Non-canonical_RBP			TRUE				1
ENSMUSG00000021327	Zkscan3	zf-C2H2,zf-met							0
ENSMUSG00000021374	Nup153	zf-RanBP	TRUE						1
ENSMUSG00000021377	Dek	Non-canonical_RBP	TRUE		TRUE				2
ENSMUSG00000021392	Nol8	RRM_1	TRUE		TRUE	TRUE	TRUE		4
ENSMUSG00000021413	Prpf4b	Non-canonical_RBP	TRUE				TRUE		2
ENSMUSG00000021418	Rpp40	Ribonuc_P_40							0
ENSMUSG00000021420	Fars2	tRNA-synt_2d,FDX-ACB							0
ENSMUSG00000021427	Ssr1	Non-canonical_RBP		TRUE	TRUE	TRUE	TRUE		4
ENSMUSG00000021428	Riok1	RIO1							0
ENSMUSG00000021431	Snrnp48	zf-U11-48K							0
ENSMUSG00000021453	Gadd45g	Ribosomal_L7Ae							0
ENSMUSG00000021470	Ercc6l2	ResIII,DEAD							0
ENSMUSG00000021476	Habp4	HABP4_PAI-RBP1					TRUE		1
ENSMUSG00000021481	Zfp346	zf-met							0
ENSMUSG00000021484	Lman2	Non-canonical_RBP	TRUE						1
ENSMUSG00000021488	Nsd1	Non-canonical_RBP	TRUE						1
ENSMUSG00000021494	Ddx41	DEAD					TRUE		1
ENSMUSG00000021500	Ddx46	DEAD	TRUE		TRUE	TRUE		TRUE	4
ENSMUSG00000021518	Ptdss1	Non-canonical_RBP					TRUE		1
ENSMUSG00000021519	Mterf3	mTERF							0
ENSMUSG00000021532	Fastkd3	RAP							0
ENSMUSG00000021546	Hnrnpk	KH_1,KH_2,ROKNT	TRUE	TRUE	TRUE	TRUE	TRUE		5
ENSMUSG00000021559	Dapk1	RIO1							0
ENSMUSG00000021573	Tppp	Non-canonical_RBP						TRUE	1
ENSMUSG00000021576	Pdcd6	Non-canonical_RBP	TRUE						1
ENSMUSG00000021577	Sdha	Non-canonical_RBP					TRUE		1
ENSMUSG00000021595	Nsun2	Methyltr_RsmB-F	TRUE	TRUE	TRUE	TRUE	TRUE		5
ENSMUSG00000021607	Mrpl36	Ribosomal_L36							0
ENSMUSG00000021611	Tert	RVT_1,Telomerase_RBD							0
ENSMUSG00000021613	Hapln1	Non-canonical_RBP		TRUE					1
ENSMUSG00000021621	Zcchc9	zf-CCHC			TRUE	TRUE			2
ENSMUSG00000021645	Smn1	SMN							0
ENSMUSG00000021650	Ptcd2	MRP-S27			TRUE	TRUE	TRUE		3
ENSMUSG00000021660	Btf3	Non-canonical_RBP			TRUE	TRUE		TRUE	3
ENSMUSG00000021666	Gfm2	GTP_EFTU,MMR_HSR1,EFG_IV							0
ENSMUSG00000021681	Aggf1	G-patch							0
ENSMUSG00000021692	Dimt1	RrnaAD	TRUE		TRUE	TRUE	TRUE		4
ENSMUSG00000021713	Ppwd1	Non-canonical_RBP	TRUE						1
ENSMUSG00000021725	Parp8	PARP							0
ENSMUSG00000021731	Mrps30	PDCD9		TRUE	TRUE	TRUE	TRUE		4
ENSMUSG00000021758	Ddx4	DEAD							0
ENSMUSG00000021771	Vdac2	Non-canonical_RBP					TRUE		1
ENSMUSG00000021772	Nkiras1	MMR_HSR1							0
ENSMUSG00000021794	Glud1	Non-canonical_RBP					TRUE		1
ENSMUSG00000021798	Ldb3	Non-canonical_RBP					TRUE		1
ENSMUSG00000021811	Dnajc9	Non-canonical_RBP						TRUE	1
ENSMUSG00000021814	Anxa7	Non-canonical_RBP					TRUE		1
ENSMUSG00000021819	Zswim8	Non-canonical_RBP					TRUE		1
ENSMUSG00000021823	Vcl	Non-canonical_RBP	TRUE						1
ENSMUSG00000021838	Samd4	Non-canonical_RBP					TRUE		1
ENSMUSG00000021843	Ktn1	Non-canonical_RBP	TRUE		TRUE	TRUE	TRUE		4
ENSMUSG00000021866	Anxa11	Non-canonical_RBP					TRUE		1
ENSMUSG00000021868	Ppif	Non-canonical_RBP						TRUE	1
ENSMUSG00000021872	Rnase10	RnaseA							0
ENSMUSG00000021876	Rnase4	RnaseA							0
ENSMUSG00000021880	Rnase6	RnaseA							0
ENSMUSG00000021911	Parg	Non-canonical_RBP					TRUE		1
ENSMUSG00000021932	Rnaseh2b	RNase_H2-Ydr279							0
ENSMUSG00000021938	Pspc1	RRM_1	TRUE	TRUE	TRUE	TRUE	TRUE		5
ENSMUSG00000021952	Xpo4	CRM1_C							0
ENSMUSG00000021957	Tkt	Non-canonical_RBP						TRUE	1
ENSMUSG00000021958	Pinx1	G-patch	TRUE						1
ENSMUSG00000021962	Dcp1a	DCP1							0
ENSMUSG00000021963	Sap18	SAP18				TRUE	TRUE		2
ENSMUSG00000021967	Mrpl57	MRP-63			TRUE		TRUE		2
ENSMUSG00000021975	Ints9	Beta-Casp	TRUE						1
ENSMUSG00000021998	Lcp1	Non-canonical_RBP			TRUE				1
ENSMUSG00000022000	Zc3h13	zf-CCCH	TRUE						1
ENSMUSG00000022009	Nufip1	zf-C2H2_jaz,NUFIP1							0
ENSMUSG00000022012	Enox1	RRM_1				TRUE			1
ENSMUSG00000022019	Tdrd3	TUDOR,SMN					TRUE		1
ENSMUSG00000022022	Mtrf1	RF-1							0
ENSMUSG00000022023	Wbp4	zf-U1							0
ENSMUSG00000022034	Esco2	Non-canonical_RBP	TRUE						1
ENSMUSG00000022048	Dpysl2	Non-canonical_RBP					TRUE	TRUE	2
ENSMUSG00000022100	Xpo7	IBN_N							0
ENSMUSG00000022119	Rbm26	PWI	TRUE		TRUE	TRUE	TRUE		4
ENSMUSG00000022139	Mbnl2	zf-CCCH		TRUE			TRUE		2
ENSMUSG00000022141	Nipbl	Non-canonical_RBP	TRUE						1
ENSMUSG00000022142	Nup155	Non-canonical_RBP	TRUE				TRUE		2
ENSMUSG00000022159	Rab2b	MMR_HSR1					TRUE		1
ENSMUSG00000022160	Mettl3	MT-A70							0
ENSMUSG00000022185	Acin1	SAP	TRUE		TRUE		TRUE		3
ENSMUSG00000022186	Oxct1	Non-canonical_RBP					TRUE		1
ENSMUSG00000022191	Drosha	Ribonuclease_3,dsrm,Ribonucleas_3_3					TRUE		1
ENSMUSG00000022194	Pabpn1	RRM_1	TRUE	TRUE	TRUE	TRUE	TRUE		5
ENSMUSG00000022201	Zfr	DZF,zf-met	TRUE			TRUE	TRUE		3
ENSMUSG00000022204	Ngdn	Sas10_Utp3	TRUE		TRUE	TRUE	TRUE		4
ENSMUSG00000022205	Sub1	PC4	TRUE		TRUE	TRUE	TRUE	TRUE	5
ENSMUSG00000022234	Cct5	Non-canonical_RBP	TRUE						1
ENSMUSG00000022241	Tars	tRNA_SAD,HGTP_anticodon,tRNA-synt_2b					TRUE	TRUE	2
ENSMUSG00000022246	Rai14	Non-canonical_RBP	TRUE						1
ENSMUSG00000022247	Brix1	Brix			TRUE	TRUE	TRUE		3
ENSMUSG00000022255	Mtdh	Non-canonical_RBP		TRUE	TRUE	TRUE	TRUE	TRUE	5
ENSMUSG00000022283	Pabpc1	PABP,RRM_5,RRM_1	TRUE	TRUE	TRUE	TRUE	TRUE		5
ENSMUSG00000022285	Ywhaz	Non-canonical_RBP			TRUE			TRUE	2
ENSMUSG00000022300	Dcaf13	Sof1							0
ENSMUSG00000022306	Zfpm2	zf-met							0
ENSMUSG00000022312	Eif3h	Non-canonical_RBP					TRUE		1
ENSMUSG00000022313	Utp23	Fcf1				TRUE			1
ENSMUSG00000022314	Rad21	Non-canonical_RBP	TRUE						1
ENSMUSG00000022323	Rida	Ribonuc_L-PSP							0
ENSMUSG00000022325	Pop1	POP1,POPLD							0
ENSMUSG00000022332	Khdrbs3	KH_1	TRUE				TRUE		2
ENSMUSG00000022336	Eif3e	eIF3_N				TRUE	TRUE		2
ENSMUSG00000022338	Eny2	Non-canonical_RBP	TRUE						1
ENSMUSG00000022350	Washc5	Non-canonical_RBP		TRUE					1
ENSMUSG00000022369	Mtbp	Non-canonical_RBP	TRUE						1
ENSMUSG00000022370	Mrpl13	Ribosomal_L13			TRUE	TRUE	TRUE		3
ENSMUSG00000022386	Trmu	tRNA_Me_trans							0
ENSMUSG00000022387	Brd1	Non-canonical_RBP	TRUE						1
ENSMUSG00000022390	Zc3h7b	zf-CCCH		TRUE			TRUE		2
ENSMUSG00000022391	Rangap1	Non-canonical_RBP	TRUE						1
ENSMUSG00000022401	Xpnpep3	Non-canonical_RBP	TRUE						1
ENSMUSG00000022403	St13	Non-canonical_RBP		TRUE				TRUE	2
ENSMUSG00000022408	Fam83f	FAM83							0
ENSMUSG00000022425	Enpp2	Endonuclease_NS							0
ENSMUSG00000022433	Csnk1e	Non-canonical_RBP					TRUE		1
ENSMUSG00000022443	Myh9	Non-canonical_RBP	TRUE						1
ENSMUSG00000022450	Ndufa6	Non-canonical_RBP	TRUE						1
ENSMUSG00000022451	Twf1	Non-canonical_RBP	TRUE						1
ENSMUSG00000022456	Sept3	MMR_HSR1							0
ENSMUSG00000022468	Endou	XendoU							0
ENSMUSG00000022471	Xrcc6	SAP							0
ENSMUSG00000022476	Polr3h	RNA_pol_Rbc25,SHS2_Rpb7-N	TRUE						1
ENSMUSG00000022477	Aco2	Aconitase,Aconitase_C	TRUE				TRUE	TRUE	3
ENSMUSG00000022487	Gtsf1	zf-U11-48K							0
ENSMUSG00000022508	Bcl6	zf-C2H2,zf-met							0
ENSMUSG00000022516	Nudt16l1	Non-canonical_RBP	TRUE						1
ENSMUSG00000022519	Srl	MMR_HSR1							0
ENSMUSG00000022526	Zfp251	zf-C2H2,zf-met							0
ENSMUSG00000022536	Glyr1	Non-canonical_RBP	TRUE						1
ENSMUSG00000022538	Lsg1	MMR_HSR1				TRUE			1
ENSMUSG00000022542	Sept12	MMR_HSR1							0
ENSMUSG00000022551	Cyc1	Non-canonical_RBP					TRUE		1
ENSMUSG00000022552	Sharpin	zf-RanBP							0
ENSMUSG00000022557	Bop1	BOP1NT	TRUE			TRUE	TRUE		3
ENSMUSG00000022565	Plec	S10_plectin		TRUE	TRUE		TRUE		3
ENSMUSG00000022601	Zbtb11	Non-canonical_RBP				TRUE			1
ENSMUSG00000022614	Lmf2	Non-canonical_RBP					TRUE		1
ENSMUSG00000022621	Rabl2	MMR_HSR1							0
ENSMUSG00000022634	Yaf2	zf-RanBP							0
ENSMUSG00000022635	Zcrb1	zf-CCHC,RRM_5,RRM_1			TRUE				1
ENSMUSG00000022668	Gtpbp8	MMR_HSR1							0
ENSMUSG00000022676	Snai2	zf-C2H2,zf-met							0
ENSMUSG00000022680	Pdxdc1	Non-canonical_RBP	TRUE						1
ENSMUSG00000022685	Parn	R3H,RNA_bind,CAF1							0
ENSMUSG00000022696	Sidt1	SID-1_RNA_chan							0
ENSMUSG00000022698	Naa50	Non-canonical_RBP			TRUE				1
ENSMUSG00000022704	Qtrt2	TGT							0
ENSMUSG00000022706	Mrpl40	MRP-L28							0
ENSMUSG00000022708	Zbtb20	zf-C2H2,zf-met							0
ENSMUSG00000022718	Dgcr8	dsrm							0
ENSMUSG00000022721	Trmt2a	MTS,tRNA_U5-meth_tr,Methyltransf_31							0
ENSMUSG00000022722	Arl6	MMR_HSR1							0
ENSMUSG00000022748	Cmss1	CMS1,DEAD	TRUE			TRUE			2
ENSMUSG00000022770	Dlg1	Non-canonical_RBP	TRUE					TRUE	2
ENSMUSG00000022774	Ncbp2	RRM_1	TRUE		TRUE				2
ENSMUSG00000022779	Top3b	Non-canonical_RBP					TRUE		1
ENSMUSG00000022789	Dnm1l	MMR_HSR1							0
ENSMUSG00000022792	Yars2	tRNA-synt_1b				TRUE	TRUE		2
ENSMUSG00000022797	Tfrc	Non-canonical_RBP	TRUE						1
ENSMUSG00000022800	Fyttd1	FYTT			TRUE	TRUE	TRUE		3
ENSMUSG00000022814	Umps	Non-canonical_RBP	TRUE						1
ENSMUSG00000022827	Rabl3	MMR_HSR1							0
ENSMUSG00000022831	Hcls1	Non-canonical_RBP			TRUE				1
ENSMUSG00000022836	Mylk	Non-canonical_RBP					TRUE		1
ENSMUSG00000022841	Ap2m1	Non-canonical_RBP	TRUE				TRUE		2
ENSMUSG00000022858	Tra2b	RRM_1	TRUE	TRUE	TRUE	TRUE	TRUE		5
ENSMUSG00000022884	Eif4a2	ResIII,DEAD							0
ENSMUSG00000022911	Arl13b	MMR_HSR1							0
ENSMUSG00000022945	Chaf1b	eIF2A							0
ENSMUSG00000022956	Atp5o	Non-canonical_RBP					TRUE		1
ENSMUSG00000022961	Son	dsrm,DND1_DSRM,G-patch	TRUE		TRUE				2
ENSMUSG00000022973	Synj1	Exo_endo_phos,DUF1866							0
ENSMUSG00000022982	Sod1	Non-canonical_RBP			TRUE				1
ENSMUSG00000022983	Scaf4	RRM_1	TRUE						1
ENSMUSG00000023018	Smarcd1	Non-canonical_RBP	TRUE						1
ENSMUSG00000023022	Lima1	Non-canonical_RBP	TRUE						1
ENSMUSG00000023025	Larp4	La		TRUE	TRUE	TRUE	TRUE	TRUE	5
ENSMUSG00000023027	Atf1	Non-canonical_RBP	TRUE						1
ENSMUSG00000023051	Tarbp2	dsrm,DND1_DSRM							0
ENSMUSG00000023064	Sncg	Non-canonical_RBP						TRUE	1
ENSMUSG00000023079	Gtf2ird1	Non-canonical_RBP	TRUE						1
ENSMUSG00000023087	Noct	Exo_endo_phos							0
ENSMUSG00000023092	Fhl1	Non-canonical_RBP					TRUE		1
ENSMUSG00000023104	Rfc2	Non-canonical_RBP	TRUE						1
ENSMUSG00000023106	Denr	SUI1			TRUE				1
ENSMUSG00000023118	Sympk	Symplekin_C							0
ENSMUSG00000023156	Rpp14	RNase_P_Rpp14							0
ENSMUSG00000023175	Bsg	Non-canonical_RBP					TRUE		1
ENSMUSG00000023186	Vwa5a	Non-canonical_RBP					TRUE		1
ENSMUSG00000023191	P3h3	2OG-FeII_Oxy							0
ENSMUSG00000023249	Parp3	PARP							0
ENSMUSG00000023277	Twf2	Non-canonical_RBP	TRUE		TRUE				2
ENSMUSG00000023345	Poc1a	eIF2A							0
ENSMUSG00000023403	Stk31	TUDOR							0
ENSMUSG00000023456	Tpi1	Non-canonical_RBP			TRUE	TRUE	TRUE		3
ENSMUSG00000023460	Rab12	MMR_HSR1							0
ENSMUSG00000023495	Pcbp4	KH_1,KH_2				TRUE	TRUE		2
ENSMUSG00000023723	Mrps23	MRP-S23							0
ENSMUSG00000023764	Sfi1	Non-canonical_RBP			TRUE				1
ENSMUSG00000023805	Synj2	Exo_endo_phos,DUF1866							0
ENSMUSG00000023830	Igf2r	Non-canonical_RBP	TRUE		TRUE				2
ENSMUSG00000023852	Chd1	ResIII							0
ENSMUSG00000023892	Zfp51	zf-C2H2,zf-met							0
ENSMUSG00000023902	Zscan10	zf-C2H2,zf-met							0
ENSMUSG00000023932	Cdc5l	Myb_Cef	TRUE					TRUE	2
ENSMUSG00000023938	Aars2	tRNA_SAD,tRNA-synt_2c							0
ENSMUSG00000023939	Mrpl14	Ribosomal_L14							0
ENSMUSG00000023944	Hsp90ab1	Non-canonical_RBP		TRUE	TRUE	TRUE	TRUE		4
ENSMUSG00000023952	Gtpbp2	GTP_EFTU							0
ENSMUSG00000023967	Mrps18a	Ribosomal_S18							0
ENSMUSG00000023971	Rrp36	RRP36			TRUE	TRUE			2
ENSMUSG00000023988	Bysl	Bystin			TRUE	TRUE	TRUE		3
ENSMUSG00000023991	Foxp4	Non-canonical_RBP	TRUE						1
ENSMUSG00000024002	Brd4	Non-canonical_RBP	TRUE						1
ENSMUSG00000024019	Cmtr1	FtsJ,G-patch							0
ENSMUSG00000024038	Ndufv3	Non-canonical_RBP	TRUE						1
ENSMUSG00000024045	Akap8	AKAP95	TRUE		TRUE	TRUE	TRUE		4
ENSMUSG00000024049	Myom1	Non-canonical_RBP					TRUE		1
ENSMUSG00000024050	Wiz	Non-canonical_RBP	TRUE						1
ENSMUSG00000024054	Smchd1	Non-canonical_RBP	TRUE						1
ENSMUSG00000024056	Ndc80	Non-canonical_RBP					TRUE		1
ENSMUSG00000024065	Ehd3	MMR_HSR1							0
ENSMUSG00000024079	Eif2ak2	dsrm			TRUE				1
ENSMUSG00000024081	Cebpz	CBF	TRUE	TRUE	TRUE		TRUE		4
ENSMUSG00000024091	Vapa	Non-canonical_RBP	TRUE				TRUE		2
ENSMUSG00000024095	Hnrnpll	RRM_5,RRM_1	TRUE	TRUE	TRUE	TRUE	TRUE		5
ENSMUSG00000024097	Srsf7	RRM_1		TRUE	TRUE	TRUE	TRUE	TRUE	5
ENSMUSG00000024120	Lrpprc	PPR		TRUE	TRUE	TRUE	TRUE	TRUE	5
ENSMUSG00000024132	Eci1	Non-canonical_RBP					TRUE		1
ENSMUSG00000024135	Srbd1	S1	TRUE						1
ENSMUSG00000024136	Dnase1l2	Exo_endo_phos							0
ENSMUSG00000024151	Msh2	Non-canonical_RBP	TRUE						1
ENSMUSG00000024158	Hagh	Lactamase_B							0
ENSMUSG00000024165	Jpt2	Non-canonical_RBP			TRUE				1
ENSMUSG00000024170	Telo2	Non-canonical_RBP	TRUE						1
ENSMUSG00000024181	Mrpl28	Ribosomal_L28							0
ENSMUSG00000024188	Luc7l	LUC7	TRUE			TRUE			2
ENSMUSG00000024217	Snrpc	zf-U1							0
ENSMUSG00000024234	Mtpap	Non-canonical_RBP				TRUE			1
ENSMUSG00000024238	Zeb1	zf-C2H2,zf-met							0
ENSMUSG00000024246	Thumpd2	THUMP,MTS,UPF0020,Methyltransf_31							0
ENSMUSG00000024258	Polr2d	RNA_pol_Rpb4	TRUE						1
ENSMUSG00000024266	Adad2	dsrm,A_deamin							0
ENSMUSG00000024268	Celf4	RRM_1							0
ENSMUSG00000024271	Elp2	Non-canonical_RBP	TRUE						1
ENSMUSG00000024287	Thoc1	efThoc1	TRUE						1
ENSMUSG00000024312	Wdr46	Non-canonical_RBP			TRUE	TRUE	TRUE		3
ENSMUSG00000024317	Rnf138	Non-canonical_RBP	TRUE						1
ENSMUSG00000024319	Vps52	Non-canonical_RBP					TRUE		1
ENSMUSG00000024335	Brd2	Non-canonical_RBP	TRUE					TRUE	2
ENSMUSG00000024359	Hspa9	Non-canonical_RBP	TRUE				TRUE	TRUE	3
ENSMUSG00000024360	Etf1	eRF1_2,eRF1_3,eRF1_1			TRUE	TRUE	TRUE		3
ENSMUSG00000024369	Nelfe	RRM_1							0
ENSMUSG00000024381	Bin1	Non-canonical_RBP						TRUE	1
ENSMUSG00000024382	Ercc3	ResIII							0
ENSMUSG00000024387	Csnk2b	Non-canonical_RBP					TRUE		1
ENSMUSG00000024392	Bag6	Non-canonical_RBP					TRUE		1
ENSMUSG00000024393	Prrc2a	Non-canonical_RBP		TRUE	TRUE		TRUE	TRUE	4
ENSMUSG00000024400	Wdr33	Non-canonical_RBP	TRUE		TRUE		TRUE		3
ENSMUSG00000024404	Riok3	RIO1			TRUE				1
ENSMUSG00000024406	Pou5f1	Non-canonical_RBP	TRUE						1
ENSMUSG00000024414	Mrpl27	Ribosomal_L27							0
ENSMUSG00000024422	Dhx16	DEAD,HA2					TRUE		1
ENSMUSG00000024429	Gnl1	MMR_HSR1							0
ENSMUSG00000024436	Mrps18b	Ribosomal_S18							0
ENSMUSG00000024446	Rpp21	Rpr2							0
ENSMUSG00000024472	Dcp2	DCP2							0
ENSMUSG00000024474	Ik	Non-canonical_RBP			TRUE		TRUE	TRUE	3
ENSMUSG00000024483	Ankhd1	KH_1					TRUE		1
ENSMUSG00000024491	Rbm27	zf-CCCH,PWI	TRUE		TRUE	TRUE	TRUE		4
ENSMUSG00000024493	Lars	tRNA-synt_1g,Anticodon_1,tRNA-synt_1,tRNA-synt_1e							0
ENSMUSG00000024498	Tcerg1	Non-canonical_RBP			TRUE		TRUE		2
ENSMUSG00000024507	Hsd17b4	Non-canonical_RBP	TRUE						1
ENSMUSG00000024513	Mbd2	MBD							0
ENSMUSG00000024527	Afg3l2	Non-canonical_RBP	TRUE						1
ENSMUSG00000024528	Srfbp1	BUD22			TRUE	TRUE	TRUE		3
ENSMUSG00000024538	Ppic	Non-canonical_RBP					TRUE		1
ENSMUSG00000024542	Cep192	Non-canonical_RBP	TRUE						1
ENSMUSG00000024561	Mbd1	MBD							0
ENSMUSG00000024565	Sall3	zf-C2H2,zf-met							0
ENSMUSG00000024576	Csnk1a1	Non-canonical_RBP					TRUE		1
ENSMUSG00000024583	Txnl1	Non-canonical_RBP			TRUE				1
ENSMUSG00000024587	Nars	tRNA_anti-codon,tRNA-synt_2							0
ENSMUSG00000024588	Fech	Non-canonical_RBP	TRUE						1
ENSMUSG00000024590	Lmnb1	Non-canonical_RBP	TRUE						1
ENSMUSG00000024604	Rbm22	RRM_1	TRUE	TRUE	TRUE	TRUE	TRUE	TRUE	6
ENSMUSG00000024608	Rps14	Ribosomal_S11		TRUE	TRUE	TRUE	TRUE	TRUE	5
ENSMUSG00000024613	Tcof1	Non-canonical_RBP	TRUE		TRUE	TRUE		TRUE	4
ENSMUSG00000024644	Cndp2	Non-canonical_RBP						TRUE	1
ENSMUSG00000024659	Anxa1	Non-canonical_RBP			TRUE				1
ENSMUSG00000024665	Fads2	Non-canonical_RBP					TRUE		1
ENSMUSG00000024683	Mrpl16	Ribosomal_L16							0
ENSMUSG00000024732	Ccdc86	Cgr1							0
ENSMUSG00000024735	Prpf19	Prp19	TRUE						1
ENSMUSG00000024740	Ddb1	CPSF_A	TRUE				TRUE		2
ENSMUSG00000024772	Ehd1	MMR_HSR1							0
ENSMUSG00000024785	Rcl1	RTC,RTC_insert	TRUE						1
ENSMUSG00000024795	Kif20b	Non-canonical_RBP	TRUE						1
ENSMUSG00000024800	Rpp30	RNase_P_p30	TRUE			TRUE	TRUE		3
ENSMUSG00000024811	Tnks2	PARP							0
ENSMUSG00000024812	Tjp2	Non-canonical_RBP	TRUE						1
ENSMUSG00000024826	Dpf2	Non-canonical_RBP	TRUE						1
ENSMUSG00000024829	Mrpl21	Ribosomal_L21p	TRUE						1
ENSMUSG00000024831	Ighmbp2	R3H,ResIII							0
ENSMUSG00000024835	Coro1b	Non-canonical_RBP							0
ENSMUSG00000024841	Eif1ad	eIF-1a			TRUE				1
ENSMUSG00000024853	Sf3b2	DUF382	TRUE		TRUE	TRUE	TRUE		4
ENSMUSG00000024870	Rab1b	MMR_HSR1							0
ENSMUSG00000024902	Mrpl11	Ribosomal_L11,Ribosomal_L11_N	TRUE			TRUE			2
ENSMUSG00000024921	Smarca2	ResIII,BRK							0
ENSMUSG00000024922	Ovol1	zf-C2H2,zf-met							0
ENSMUSG00000024925	Rnaseh2c	RNase_H2_suC							0
ENSMUSG00000024926	Kat5	Tudor-knot							0
ENSMUSG00000024941	Scyl1	Non-canonical_RBP					TRUE		1
ENSMUSG00000024943	Smc5	Non-canonical_RBP	TRUE						1
ENSMUSG00000024944	Arl2	MMR_HSR1							0
ENSMUSG00000024947	Men1	Non-canonical_RBP							0
ENSMUSG00000024949	Sf1	KH_1,zf-CCHC							0
ENSMUSG00000024960	Plcb3	Non-canonical_RBP	TRUE						1
ENSMUSG00000024966	Stip1	Non-canonical_RBP			TRUE				1
ENSMUSG00000024969	Mark2	RIO1							0
ENSMUSG00000024974	Smc3	Non-canonical_RBP	TRUE						1
ENSMUSG00000024975	Pdcd4	MA3							0
ENSMUSG00000024976	Shoc2	Non-canonical_RBP	TRUE						1
ENSMUSG00000024991	Eif3a	Non-canonical_RBP		TRUE	TRUE	TRUE	TRUE	TRUE	5
ENSMUSG00000024999	Noc3l	NOC3p,CBF				TRUE			1
ENSMUSG00000025001	Hells	ResIII							0
ENSMUSG00000025024	Smndc1	SMN			TRUE	TRUE			2
ENSMUSG00000025026	Add3	Non-canonical_RBP	TRUE						1
ENSMUSG00000025035	Arl3	MMR_HSR1							0
ENSMUSG00000025044	Msr1	Non-canonical_RBP			TRUE				1
ENSMUSG00000025047	Pdcd11	Suf,S1		TRUE	TRUE	TRUE	TRUE		4
ENSMUSG00000025081	Tdrd1	TUDOR							0
ENSMUSG00000025086	Trub1	TruB_N			TRUE				1
ENSMUSG00000025105	Bnc1	zf-met							0
ENSMUSG00000025130	P4hb	Non-canonical_RBP		TRUE	TRUE			TRUE	3
ENSMUSG00000025132	Arhgdia	Non-canonical_RBP			TRUE				1
ENSMUSG00000025134	Alyref	RRM_1		TRUE	TRUE	TRUE	TRUE	TRUE	5
ENSMUSG00000025151	Maged1	Non-canonical_RBP					TRUE		1
ENSMUSG00000025153	Fasn	Non-canonical_RBP					TRUE		1
ENSMUSG00000025155	Dus1l	Dus							0
ENSMUSG00000025156	Gps1	Non-canonical_RBP						TRUE	1
ENSMUSG00000025184	R3hcc1l	Non-canonical_RBP			TRUE				1
ENSMUSG00000025200	Cwf19l1	CwfJ_C_1,CwfJ_C_2							0
ENSMUSG00000025208	Mrpl43	L51_S25_CI-B8							0
ENSMUSG00000025217	Btrc	Non-canonical_RBP	TRUE						1
ENSMUSG00000025218	Poll	Non-canonical_RBP						TRUE	1
ENSMUSG00000025237	Parp6	PARP							0
ENSMUSG00000025255	Zfhx4	zf-C2H2,zf-met							0
ENSMUSG00000025260	Hsd17b10	Non-canonical_RBP					TRUE		1
ENSMUSG00000025261	Huwe1	Non-canonical_RBP	TRUE				TRUE		2
ENSMUSG00000025262	Fam120c	Non-canonical_RBP		TRUE			TRUE		2
ENSMUSG00000025264	Tsr2	WGG							0
ENSMUSG00000025266	Gnl3l	MMR_HSR1	TRUE			TRUE			2
ENSMUSG00000025269	Apex2	Exo_endo_phos							0
ENSMUSG00000025278	Flnb	Non-canonical_RBP	TRUE		TRUE			TRUE	3
ENSMUSG00000025279	Dnase1l3	Exo_endo_phos							0
ENSMUSG00000025280	Polr3a	RNA_pol_Rpb1_5,RNA_pol_Rpb1_4,RNA_pol_Rpb1_2,RNA_pol_Rpb1_3,RNA_pol_Rpb1_1							0
ENSMUSG00000025287	Acot9	Non-canonical_RBP	TRUE						1
ENSMUSG00000025289	Prdx4	Non-canonical_RBP			TRUE		TRUE		2
ENSMUSG00000025290	Rps24	Ribosomal_S24e		TRUE	TRUE	TRUE	TRUE		4
ENSMUSG00000025337	Sbds	SBDS,SBDS_C							0
ENSMUSG00000025347	Mettl7b	Methyltransf_31,Methyltransf_8							0
ENSMUSG00000025362	Rps26	Ribosomal_S26e		TRUE	TRUE	TRUE	TRUE	TRUE	5
ENSMUSG00000025364	Pa2g4	Non-canonical_RBP		TRUE	TRUE	TRUE	TRUE	TRUE	5
ENSMUSG00000025366	Esyt1	Non-canonical_RBP	TRUE						1
ENSMUSG00000025374	Nabp2	tRNA_anti-codon							0
ENSMUSG00000025393	Atp5b	Non-canonical_RBP	TRUE				TRUE		2
ENSMUSG00000025403	Shmt2	Non-canonical_RBP	TRUE						1
ENSMUSG00000025404	R3hdm2	R3H			TRUE	TRUE	TRUE		3
ENSMUSG00000025428	Atp5a1	Non-canonical_RBP	TRUE		TRUE		TRUE	TRUE	4
ENSMUSG00000025451	Paip1	PAM2,MIF4G							0
ENSMUSG00000025453	Nnt	Non-canonical_RBP	TRUE						1
ENSMUSG00000025465	Echs1	Non-canonical_RBP	TRUE						1
ENSMUSG00000025477	Inpp5a	Exo_endo_phos							0
ENSMUSG00000025499	Hras	MMR_HSR1							0
ENSMUSG00000025508	Rplp2	Ribosomal_60s			TRUE			TRUE	2
ENSMUSG00000025532	Crcp	RNA_pol_Rpb4							0
ENSMUSG00000025571	Tnrc6c	Ago_hook,RRM_1					TRUE		1
ENSMUSG00000025576	Rbfox3	Fox-1_C,RRM_1							0
ENSMUSG00000025580	Eif4a3	DEAD	TRUE			TRUE	TRUE		3
ENSMUSG00000025591	Tma16	Non-canonical_RBP			TRUE	TRUE			2
ENSMUSG00000025651	Uqcrc1	Non-canonical_RBP							0
ENSMUSG00000025732	Mcrip2	Non-canonical_RBP					TRUE		1
ENSMUSG00000025745	Hadha	Non-canonical_RBP	TRUE				TRUE		2
ENSMUSG00000025762	Larp1b	La			TRUE				1
ENSMUSG00000025764	Jade1	Non-canonical_RBP	TRUE						1
ENSMUSG00000025781	Atp5c1	Non-canonical_RBP	TRUE	TRUE			TRUE		3
ENSMUSG00000025785	Exosc7	RNase_PH,RNase_PH_C	TRUE						1
ENSMUSG00000025794	Rpl14	Ribosomal_L14e		TRUE	TRUE	TRUE	TRUE	TRUE	5
ENSMUSG00000025809	Itgb1	Non-canonical_RBP					TRUE		1
ENSMUSG00000025823	Pdia4	Non-canonical_RBP			TRUE	TRUE			2
ENSMUSG00000025869	Nop16	Nop16			TRUE	TRUE			2
ENSMUSG00000025870	Arl10	MMR_HSR1							0
ENSMUSG00000025872	Thoc3	eIF2A							0
ENSMUSG00000025889	Snca	Non-canonical_RBP						TRUE	1
ENSMUSG00000025898	Cwf19l2	CwfJ_C_1,CwfJ_C_2	TRUE						1
ENSMUSG00000025899	Alkbh8	RRM_1,2OG-FeII_Oxy_2,Methyltransf_8							0
ENSMUSG00000025920	Stau2	dsrm			TRUE		TRUE		2
ENSMUSG00000025937	Lactb2	Lactamase_B							0
ENSMUSG00000025950	Idh1	Non-canonical_RBP						TRUE	1
ENSMUSG00000025958	Creb1	Non-canonical_RBP	TRUE						1
ENSMUSG00000025962	Fastkd2	RAP		TRUE	TRUE	TRUE	TRUE		4
ENSMUSG00000025967	Eef1b2	EF1_GNE			TRUE				1
ENSMUSG00000025968	Ndufs1	Non-canonical_RBP	TRUE						1
ENSMUSG00000025977	Boll	RRM_1,RRM_3							0
ENSMUSG00000025980	Hspd1	Non-canonical_RBP	TRUE		TRUE			TRUE	3
ENSMUSG00000025982	Sf3b1	SF3b1	TRUE		TRUE		TRUE	TRUE	4
ENSMUSG00000025995	Wdr75	Non-canonical_RBP	TRUE		TRUE		TRUE		3
ENSMUSG00000026003	Acadl	Non-canonical_RBP					TRUE		1
ENSMUSG00000026020	Nop58	Nop,NOP5NT		TRUE	TRUE	TRUE	TRUE		4
ENSMUSG00000026021	Sumo1	Non-canonical_RBP			TRUE		TRUE		2
ENSMUSG00000026037	Orc2	Non-canonical_RBP	TRUE						1
ENSMUSG00000026058	Khdrbs2	KH_1							0
ENSMUSG00000026074	Map4k4	Non-canonical_RBP					TRUE		1
ENSMUSG00000026083	Eif5b	IF-2,GTP_EFTU,MMR_HSR1,GTP_EFTU_D2			TRUE		TRUE		2
ENSMUSG00000026087	Mrpl30	Ribosomal_L30							0
ENSMUSG00000026127	Imp4	Brix				TRUE			1
ENSMUSG00000026131	Dst	Non-canonical_RBP	TRUE				TRUE		2
ENSMUSG00000026179	Pnkd	Lactamase_B							0
ENSMUSG00000026192	Atic	Non-canonical_RBP					TRUE		1
ENSMUSG00000026193	Fn1	Non-canonical_RBP	TRUE	TRUE					2
ENSMUSG00000026199	Ankzf1	Non-canonical_RBP					TRUE		1
ENSMUSG00000026208	Des	Non-canonical_RBP					TRUE		1
ENSMUSG00000026211	Obsl1	Non-canonical_RBP					TRUE		1
ENSMUSG00000026219	Trip12	Non-canonical_RBP	TRUE				TRUE	TRUE	3
ENSMUSG00000026234	Ncl	RRM_1	TRUE	TRUE	TRUE	TRUE	TRUE	TRUE	6
ENSMUSG00000026245	Farsb	B3_4,B5				TRUE	TRUE		2
ENSMUSG00000026248	Mrpl44	Non-canonical_RBP		TRUE	TRUE	TRUE	TRUE		4
ENSMUSG00000026254	Eif4e2	IF4E					TRUE		1
ENSMUSG00000026260	Ndufa10	Non-canonical_RBP	TRUE						1
ENSMUSG00000026273	Mterf4	mTERF							0
ENSMUSG00000026276	Sept2	MMR_HSR1	TRUE				TRUE		2
ENSMUSG00000026288	Inpp5d	Exo_endo_phos							0
ENSMUSG00000026305	Lrrfip1	LRRFIP			TRUE				1
ENSMUSG00000026315	Serpinb8	Non-canonical_RBP			TRUE				1
ENSMUSG00000026341	Actr3	Non-canonical_RBP	TRUE						1
ENSMUSG00000026356	Dars	tRNA_anti-codon,tRNA-synt_2						TRUE	1
ENSMUSG00000026374	Tsn	Translin					TRUE		1
ENSMUSG00000026377	Nifk	RRM_1	TRUE	TRUE	TRUE	TRUE	TRUE		5
ENSMUSG00000026404	Ddx59	DEAD							0
ENSMUSG00000026413	Pkp1	Non-canonical_RBP			TRUE				1
ENSMUSG00000026421	Csrp1	Non-canonical_RBP					TRUE	TRUE	2
ENSMUSG00000026426	Arl8a	MMR_HSR1							0
ENSMUSG00000026427	Eif2d	SUI1				TRUE	TRUE		2
ENSMUSG00000026434	Nucks1	Non-canonical_RBP						TRUE	1
ENSMUSG00000026439	Rbbp5	Non-canonical_RBP	TRUE						1
ENSMUSG00000026466	Tor1aip1	Non-canonical_RBP	TRUE						1
ENSMUSG00000026478	Lamc1	Non-canonical_RBP	TRUE						1
ENSMUSG00000026491	Ahctf1	Non-canonical_RBP	TRUE						1
ENSMUSG00000026492	Tfb2m	RrnaAD					TRUE		1
ENSMUSG00000026496	Parp1	PARP	TRUE						1
ENSMUSG00000026511	Srp9	SRP9-21							0
ENSMUSG00000026516	Nvl	Non-canonical_RBP			TRUE	TRUE			2
ENSMUSG00000026520	Pycr2	Non-canonical_RBP						TRUE	1
ENSMUSG00000026547	Tagln2	Non-canonical_RBP			TRUE	TRUE		TRUE	3
ENSMUSG00000026553	Copa	Non-canonical_RBP	TRUE					TRUE	2
ENSMUSG00000026576	Atp1b1	Non-canonical_RBP					TRUE		1
ENSMUSG00000026605	Cenpf	Non-canonical_RBP	TRUE						1
ENSMUSG00000026615	Eprs	tRNA-synt_1c_C,HGTP_anticodon,tRNA-synt_1c,tRNA-synt_2b,ProRS-C_1					TRUE	TRUE	2
ENSMUSG00000026618	Iars2	tRNA-synt_1g,Anticodon_1,tRNA-synt_1							0
ENSMUSG00000026634	Angel2	Exo_endo_phos							0
ENSMUSG00000026667	Uhmk1	RRM_1							0
ENSMUSG00000026694	Mettl13	Methyltransf_31							0
ENSMUSG00000026701	Prdx6	Non-canonical_RBP	TRUE		TRUE				2
ENSMUSG00000026707	Nsun6	Methyltr_RsmB-F,Methyltransf_31,FtsJ							0
ENSMUSG00000026709	Dars2	tRNA_anti-codon,tRNA-synt_2,GAD							0
ENSMUSG00000026728	Vim	Non-canonical_RBP	TRUE		TRUE		TRUE	TRUE	4
ENSMUSG00000026740	Dnajc1	Non-canonical_RBP		TRUE				TRUE	2
ENSMUSG00000026764	Kif5c	Non-canonical_RBP			TRUE				1
ENSMUSG00000026775	Yme1l1	Non-canonical_RBP	TRUE						1
ENSMUSG00000026790	Odf2	Non-canonical_RBP	TRUE						1
ENSMUSG00000026806	Ddx31	ResIII,DEAD				TRUE	TRUE		2
ENSMUSG00000026843	Fubp3	KH_1,KH_2,DUF1897	TRUE	TRUE	TRUE	TRUE	TRUE	TRUE	6
ENSMUSG00000026851	BC005624	Non-canonical_RBP			TRUE				1
ENSMUSG00000026864	Hspa5	Non-canonical_RBP	TRUE	TRUE	TRUE	TRUE	TRUE	TRUE	6
ENSMUSG00000026872	Zeb2	zf-C2H2,zf-met							0
ENSMUSG00000026878	Rab14	MMR_HSR1	TRUE						1
ENSMUSG00000026887	Mrrf	RRF	TRUE						1
ENSMUSG00000026889	Rbm18	RRM_1							0
ENSMUSG00000026896	Ifih1	ResIII,RIG-I_C-RD,DEAD							0
ENSMUSG00000026915	Strbp	DZF,dsrm	TRUE				TRUE	TRUE	3
ENSMUSG00000026917	Wdr5	eIF2A							0
ENSMUSG00000026918	Brd3	Non-canonical_RBP	TRUE						1
ENSMUSG00000026925	Inpp5e	Exo_endo_phos							0
ENSMUSG00000026970	Rbms1	RRM_1		TRUE	TRUE	TRUE	TRUE	TRUE	5
ENSMUSG00000026987	Baz2b	MBD							0
ENSMUSG00000026999	Nup35	Nup35_RRM,Nup35_RRM_2							0
ENSMUSG00000027002	Nckap1	Non-canonical_RBP	TRUE						1
ENSMUSG00000027012	Dync1i2	Non-canonical_RBP						TRUE	1
ENSMUSG00000027014	Cwc22	MA3,MIF4G	TRUE				TRUE		2
ENSMUSG00000027016	Zfp385b	zf-met,zf-C2H2_jaz					TRUE		1
ENSMUSG00000027067	Ssrp1	Non-canonical_RBP	TRUE		TRUE				2
ENSMUSG00000027079	Clp1	Clp1							0
ENSMUSG00000027086	Fastkd1	RAP							0
ENSMUSG00000027091	Zc3h15	zf-CCCH			TRUE		TRUE		2
ENSMUSG00000027104	Atf2	Non-canonical_RBP	TRUE						1
ENSMUSG00000027108	Ola1	MMR_HSR1				TRUE			1
ENSMUSG00000027133	Nop10	Nop10p							0
ENSMUSG00000027162	Lin7c	Non-canonical_RBP						TRUE	1
ENSMUSG00000027176	Cstf3	Suf	TRUE						1
ENSMUSG00000027184	Caprin1	Caprin-1_C		TRUE	TRUE	TRUE	TRUE	TRUE	5
ENSMUSG00000027185	Nat10	tRNA_bind_2	TRUE			TRUE			2
ENSMUSG00000027193	Api5	Non-canonical_RBP	TRUE	TRUE	TRUE	TRUE			4
ENSMUSG00000027199	Gatm	Non-canonical_RBP						TRUE	1
ENSMUSG00000027201	Myef2	RRM_1	TRUE	TRUE	TRUE	TRUE	TRUE	TRUE	6
ENSMUSG00000027203	Dut	Non-canonical_RBP			TRUE	TRUE			2
ENSMUSG00000027204	Fbn1	Non-canonical_RBP		TRUE					1
ENSMUSG00000027206	Cops2	Non-canonical_RBP	TRUE						1
ENSMUSG00000027233	Patl2	PAT1							0
ENSMUSG00000027236	Eif3j1	eIF3_subunit				TRUE	TRUE		2
ENSMUSG00000027248	Pdia3	Non-canonical_RBP	TRUE		TRUE	TRUE	TRUE	TRUE	5
ENSMUSG00000027288	Zfp106	Non-canonical_RBP	TRUE						1
ENSMUSG00000027293	Ehd4	MMR_HSR1							0
ENSMUSG00000027304	Rtf1	Non-canonical_RBP						TRUE	1
ENSMUSG00000027306	Nusap1	Non-canonical_RBP			TRUE	TRUE			2
ENSMUSG00000027324	Rpusd2	PseudoU_synth_2							0
ENSMUSG00000027327	1700037H04Rik	Non-canonical_RBP			TRUE				1
ENSMUSG00000027331	Knstrn	Non-canonical_RBP			TRUE				1
ENSMUSG00000027349	Fam98b	DUF2465			TRUE	TRUE	TRUE		3
ENSMUSG00000027374	Mrps5	Ribosomal_S5_C,Ribosomal_S5				TRUE	TRUE		2
ENSMUSG00000027384	Ndufaf5	Methyltransf_31							0
ENSMUSG00000027387	Zc3h8	zf-CCCH,zf-CCCH_2	TRUE		TRUE				2
ENSMUSG00000027395	Polr1b	RNA_pol_Rpa2_4,RNA_pol_Rpb2_1,RNA_pol_Rpb2_2,RNA_pol_Rpb2_3,RNA_pol_Rpb2_7,RNA_pol_Rpb2_6							0
ENSMUSG00000027404	Snrpb	LSM	TRUE		TRUE				2
ENSMUSG00000027405	Nop56	Nop,NOP5NT		TRUE	TRUE	TRUE	TRUE		4
ENSMUSG00000027422	Rrbp1	Non-canonical_RBP		TRUE	TRUE		TRUE	TRUE	4
ENSMUSG00000027427	Polr3f	RNA_pol_Rpc34							0
ENSMUSG00000027430	Dtd1	Non-canonical_RBP						TRUE	1
ENSMUSG00000027433	Xrn2	XRN_N	TRUE		TRUE	TRUE	TRUE		4
ENSMUSG00000027439	Gzf1	zf-C2H2,zf-met							0
ENSMUSG00000027455	Nsfl1c	Non-canonical_RBP						TRUE	1
ENSMUSG00000027469	Tpx2	Non-canonical_RBP	TRUE						1
ENSMUSG00000027479	Mapre1	Non-canonical_RBP			TRUE				1
ENSMUSG00000027498	Cstf1	Non-canonical_RBP					TRUE		1
ENSMUSG00000027509	Rae1	Non-canonical_RBP	TRUE						1
ENSMUSG00000027510	Rbm38	RRM_1		TRUE	TRUE	TRUE	TRUE	TRUE	5
ENSMUSG00000027514	Zbp1	z-alpha							0
ENSMUSG00000027519	Rab22a	MMR_HSR1							0
ENSMUSG00000027520	Zdbf2	Non-canonical_RBP	TRUE						1
ENSMUSG00000027533	Fabp5	Non-canonical_RBP		TRUE					1
ENSMUSG00000027547	Sall4	zf-C2H2,zf-met							0
ENSMUSG00000027551	Zfp64	zf-C2H2,zf-met							0
ENSMUSG00000027562	Car2	Non-canonical_RBP			TRUE				1
ENSMUSG00000027580	Helz2	RNB		TRUE	TRUE				2
ENSMUSG00000027582	Zgpat	G-patch							0
ENSMUSG00000027593	Raly	RRM_1	TRUE	TRUE	TRUE	TRUE	TRUE	TRUE	6
ENSMUSG00000027620	Rbm39	RRM_1			TRUE	TRUE	TRUE		3
ENSMUSG00000027628	Aar2	AAR2							0
ENSMUSG00000027642	Rpn2	Non-canonical_RBP					TRUE		1
ENSMUSG00000027649	Ctnnbl1	Non-canonical_RBP	TRUE						1
ENSMUSG00000027651	Rprd1b	Non-canonical_RBP	TRUE						1
ENSMUSG00000027654	Fam83d	FAM83							0
ENSMUSG00000027655	Dhx35	HA2	TRUE						1
ENSMUSG00000027663	Zmat3	zf-met,zf-C2H2_jaz			TRUE	TRUE			2
ENSMUSG00000027668	Mfn1	MMR_HSR1							0
ENSMUSG00000027671	Actl6a	Non-canonical_RBP	TRUE						1
ENSMUSG00000027680	Fxr1	KH_1,Agenet,FXMRP1_C_core		TRUE	TRUE	TRUE	TRUE	TRUE	5
ENSMUSG00000027698	Nceh1	Non-canonical_RBP					TRUE		1
ENSMUSG00000027706	Sec62	Non-canonical_RBP						TRUE	1
ENSMUSG00000027709	Mccc1	RimK							0
ENSMUSG00000027710	Acad9	Non-canonical_RBP	TRUE						1
ENSMUSG00000027714	Exosc9	RNase_PH,RNase_PH_C			TRUE	TRUE			2
ENSMUSG00000027715	Ccna2	Non-canonical_RBP	TRUE						1
ENSMUSG00000027719	Adad1	dsrm,A_deamin							0
ENSMUSG00000027722	Spata5	Non-canonical_RBP	TRUE						1
ENSMUSG00000027739	Rab33b	MMR_HSR1							0
ENSMUSG00000027751	Supt20	Non-canonical_RBP			TRUE				1
ENSMUSG00000027752	Exosc8	RNase_PH,RNase_PH_C	TRUE						1
ENSMUSG00000027763	Mbnl1	zf-CCCH		TRUE	TRUE		TRUE		3
ENSMUSG00000027770	Dhx36	DEAD,HA2		TRUE			TRUE		2
ENSMUSG00000027774	Gfm1	GTP_EFTU,GTP_EFTU_D2,EFG_IV					TRUE		1
ENSMUSG00000027787	Nmd3	NMD3				TRUE			1
ENSMUSG00000027804	Ppid	Non-canonical_RBP			TRUE			TRUE	2
ENSMUSG00000027810	Eif2a	eIF2A	TRUE		TRUE		TRUE		3
ENSMUSG00000027823	Gmps	tRNA_Me_trans							0
ENSMUSG00000027829	Ccnl1	Non-canonical_RBP	TRUE						1
ENSMUSG00000027852	Nras	MMR_HSR1							0
ENSMUSG00000027879	Sec22b	Non-canonical_RBP						TRUE	1
ENSMUSG00000027881	Prpf38b	PRP38	TRUE		TRUE		TRUE		3
ENSMUSG00000027905	Ddx20	ResIII,DEAD	TRUE				TRUE		2
ENSMUSG00000027907	S100a11	Non-canonical_RBP			TRUE				1
ENSMUSG00000027933	Ints3	Ints3	TRUE						1
ENSMUSG00000027935	Rab13	MMR_HSR1							0
ENSMUSG00000027940	Tpm3	Non-canonical_RBP			TRUE				1
ENSMUSG00000027951	Adar	z-alpha,dsrm,A_deamin			TRUE		TRUE		2
ENSMUSG00000027968	Larp7	RRM_1,RRM_3,La			TRUE	TRUE	TRUE		3
ENSMUSG00000027981	Rnpc3	RRM_1					TRUE		1
ENSMUSG00000027993	Trim2	Non-canonical_RBP						TRUE	1
ENSMUSG00000027998	Plrg1	Non-canonical_RBP	TRUE						1
ENSMUSG00000028010	Gar1	Gar1			TRUE	TRUE	TRUE		3
ENSMUSG00000028018	Gstcd	GidB,Methyltransf_31							0
ENSMUSG00000028029	Aimp1	tRNA_bind						TRUE	1
ENSMUSG00000028034	Fubp1	KH_1,KH_2,DUF1897	TRUE	TRUE	TRUE	TRUE	TRUE		5
ENSMUSG00000028063	Lmna	Non-canonical_RBP			TRUE			TRUE	2
ENSMUSG00000028069	Gpatch4	G-patch			TRUE				1
ENSMUSG00000028081	Rps3a1	Ribosomal_S3Ae		TRUE	TRUE	TRUE	TRUE		4
ENSMUSG00000028085	Gatb	GatB_Yqey							0
ENSMUSG00000028089	Chd1l	ResIII							0
ENSMUSG00000028099	Polr3c	RNA_pol_Rpc82							0
ENSMUSG00000028104	Polr3gl	RNA_pol_3_Rpc31							0
ENSMUSG00000028106	Rprd2	Non-canonical_RBP	TRUE						1
ENSMUSG00000028107	Tars2	tRNA_SAD,HGTP_anticodon,tRNA-synt_2b	TRUE						1
ENSMUSG00000028114	Mettl14	MT-A70							0
ENSMUSG00000028124	Gclm	Non-canonical_RBP			TRUE				1
ENSMUSG00000028134	Ptbp2	RRM_5,RRM_1		TRUE	TRUE	TRUE	TRUE	TRUE	5
ENSMUSG00000028137	Celf3	RRM_1							0
ENSMUSG00000028140	Mrpl9	Ribosomal_L9_N			TRUE	TRUE	TRUE		3
ENSMUSG00000028156	Eif4e	IF4E			TRUE				1
ENSMUSG00000028165	Cisd2	Non-canonical_RBP		TRUE					1
ENSMUSG00000028180	Zranb2	zf-RanBP			TRUE	TRUE	TRUE		3
ENSMUSG00000028187	Rpf1	Brix			TRUE	TRUE	TRUE		3
ENSMUSG00000028223	Decr1	Non-canonical_RBP					TRUE		1
ENSMUSG00000028233	Tgs1	Methyltransf_15,UPF0020,Met_10							0
ENSMUSG00000028234	Rps20	Ribosomal_S10		TRUE	TRUE	TRUE	TRUE		4
ENSMUSG00000028247	Coq3	Methyltransf_31							0
ENSMUSG00000028248	Pnisr	Non-canonical_RBP	TRUE						1
ENSMUSG00000028273	Pdlim5	Non-canonical_RBP		TRUE					1
ENSMUSG00000028274	Rngtt	mRNA_cap_enzyme,mRNA_cap_C							0
ENSMUSG00000028287	1700009N14Rik	Non-canonical_RBP					TRUE		1
ENSMUSG00000028292	Rars2	tRNA-synt_1d,DALR_1							0
ENSMUSG00000028312	Smc2	Non-canonical_RBP	TRUE						1
ENSMUSG00000028318	Polr1e	RNA_pol_I_A49	TRUE			TRUE			2
ENSMUSG00000028330	Ncbp1	MIF4G_like,MIF4G_like_2,MIF4G					TRUE		1
ENSMUSG00000028333	Anp32b	Non-canonical_RBP			TRUE	TRUE			2
ENSMUSG00000028345	Tex10	Non-canonical_RBP				TRUE			1
ENSMUSG00000028358	Zfp618	Non-canonical_RBP			TRUE				1
ENSMUSG00000028367	Txn1	Non-canonical_RBP			TRUE	TRUE			2
ENSMUSG00000028382	Ptbp3	RRM_5,RRM_1	TRUE	TRUE	TRUE	TRUE	TRUE		5
ENSMUSG00000028383	Hsdl2	Non-canonical_RBP	TRUE						1
ENSMUSG00000028405	Aco1	Aconitase,Aconitase_C					TRUE		1
ENSMUSG00000028409	Smu1	Non-canonical_RBP	TRUE						1
ENSMUSG00000028410	Dnaja1	Non-canonical_RBP		TRUE			TRUE	TRUE	3
ENSMUSG00000028411	Aptx	DcpS_C							0
ENSMUSG00000028423	Nfx1	R3H			TRUE		TRUE		2
ENSMUSG00000028430	Nol6	Nrap	TRUE			TRUE	TRUE		3
ENSMUSG00000028431	Elp1	Non-canonical_RBP	TRUE						1
ENSMUSG00000028433	Ubap2	Non-canonical_RBP		TRUE	TRUE	TRUE	TRUE		4
ENSMUSG00000028452	Vcp	Non-canonical_RBP			TRUE			TRUE	2
ENSMUSG00000028455	Stoml2	Non-canonical_RBP	TRUE						1
ENSMUSG00000028465	Tln1	Non-canonical_RBP	TRUE		TRUE		TRUE		3
ENSMUSG00000028470	Hint2	DcpS_C							0
ENSMUSG00000028479	Gne	Non-canonical_RBP						TRUE	1
ENSMUSG00000028484	Psip1	Non-canonical_RBP	TRUE						1
ENSMUSG00000028487	Bnc2	zf-C2H2,zf-met							0
ENSMUSG00000028495	Rps6	Ribosomal_S6e		TRUE	TRUE	TRUE	TRUE	TRUE	5
ENSMUSG00000028514	Usp24	Non-canonical_RBP					TRUE		1
ENSMUSG00000028527	Ak4	Non-canonical_RBP	TRUE						1
ENSMUSG00000028546	Elavl4	RRM_5,RRM_1			TRUE	TRUE			2
ENSMUSG00000028556	Dock7	Non-canonical_RBP	TRUE						1
ENSMUSG00000028558	Calr4	Calreticulin							0
ENSMUSG00000028568	Btf3l4	Non-canonical_RBP			TRUE				1
ENSMUSG00000028580	Pum1	PUF							0
ENSMUSG00000028587	Orc1	Non-canonical_RBP	TRUE						1
ENSMUSG00000028603	Scp2	Non-canonical_RBP						TRUE	1
ENSMUSG00000028607	Cpt2	Non-canonical_RBP					TRUE		1
ENSMUSG00000028609	Magoh	Mago_nashi			TRUE		TRUE		2
ENSMUSG00000028614	Ndc1	Non-canonical_RBP	TRUE						1
ENSMUSG00000028622	Mrpl37	PDCD9		TRUE	TRUE		TRUE	TRUE	4
ENSMUSG00000028639	Ybx1	CSD		TRUE	TRUE	TRUE	TRUE	TRUE	5
ENSMUSG00000028641	P3h1	2OG-FeII_Oxy							0
ENSMUSG00000028649	Macf1	Non-canonical_RBP	TRUE		TRUE			TRUE	3
ENSMUSG00000028651	Ppie	RRM_1			TRUE	TRUE	TRUE	TRUE	4
ENSMUSG00000028653	Trit1	IPPT,zf-C2H2_jaz							0
ENSMUSG00000028668	Eloa	Non-canonical_RBP			TRUE			TRUE	2
ENSMUSG00000028676	Srsf10	RRM_1	TRUE	TRUE	TRUE	TRUE	TRUE	TRUE	6
ENSMUSG00000028683	Eif2b3	Non-canonical_RBP						TRUE	1
ENSMUSG00000028688	Toe1	zf-CCCH,CAF1							0
ENSMUSG00000028691	Prdx1	Non-canonical_RBP			TRUE	TRUE	TRUE		3
ENSMUSG00000028693	Nasp	Non-canonical_RBP	TRUE		TRUE	TRUE			3
ENSMUSG00000028702	Rad54l	ResIII,DEAD							0
ENSMUSG00000028706	Nsun4	Methyltr_RsmB-F					TRUE		1
ENSMUSG00000028729	Ebna1bp2	Ebp2	TRUE		TRUE	TRUE	TRUE		4
ENSMUSG00000028741	Mrto4	Ribosomal_L10	TRUE		TRUE	TRUE	TRUE		4
ENSMUSG00000028745	Capzb	Non-canonical_RBP			TRUE				1
ENSMUSG00000028759	Hp1bp3	Non-canonical_RBP					TRUE	TRUE	2
ENSMUSG00000028760	Eif4g3	MA3,MIF4G,W2			TRUE		TRUE		2
ENSMUSG00000028763	Hspg2	Non-canonical_RBP				TRUE	TRUE		2
ENSMUSG00000028772	Zcchc17	S1							0
ENSMUSG00000028790	Khdrbs1	KH_1	TRUE	TRUE	TRUE	TRUE	TRUE		5
ENSMUSG00000028798	Eif3i	Non-canonical_RBP	TRUE					TRUE	2
ENSMUSG00000028800	Hdac1	Non-canonical_RBP	TRUE						1
ENSMUSG00000028809	Srrm1	PWI	TRUE		TRUE	TRUE	TRUE		4
ENSMUSG00000028811	Yars	tRNA_bind,tRNA-synt_1b	TRUE		TRUE		TRUE	TRUE	4
ENSMUSG00000028820	Sfpq	RRM_1	TRUE	TRUE	TRUE	TRUE	TRUE	TRUE	6
ENSMUSG00000028821	Syf2	SYF2	TRUE		TRUE	TRUE			3
ENSMUSG00000028826	Maco1	Non-canonical_RBP					TRUE		1
ENSMUSG00000028832	Stmn1	Non-canonical_RBP			TRUE				1
ENSMUSG00000028840	Zfp593	zf-C2H2_jaz	TRUE		TRUE	TRUE			3
ENSMUSG00000028842	Ago3	PAZ,Piwi							0
ENSMUSG00000028850	Gpatch3	G-patch							0
ENSMUSG00000028851	Nudc	Non-canonical_RBP						TRUE	1
ENSMUSG00000028861	Mrps15	Ribosomal_S15			TRUE		TRUE		2
ENSMUSG00000028869	Gnl2	MMR_HSR1			TRUE	TRUE	TRUE		3
ENSMUSG00000028889	Yrdc	Sua5_yciO_yrdC							0
ENSMUSG00000028894	Inpp5b	Exo_endo_phos							0
ENSMUSG00000028898	Trnau1ap	RRM_1			TRUE	TRUE	TRUE		3
ENSMUSG00000028902	Sf3a3	SF3a60_bindingd	TRUE	TRUE	TRUE	TRUE	TRUE		5
ENSMUSG00000028907	Utp11	Utp11					TRUE		1
ENSMUSG00000028911	Srsf4	RRM_1	TRUE		TRUE		TRUE	TRUE	4
ENSMUSG00000028936	Rpl22	Ribosomal_L22e		TRUE	TRUE	TRUE	TRUE		4
ENSMUSG00000028945	Rheb	MMR_HSR1							0
ENSMUSG00000028953	Abcf2	Non-canonical_RBP			TRUE		TRUE		2
ENSMUSG00000028959	Fastk	RAP							0
ENSMUSG00000028962	Slc4a2	Non-canonical_RBP						TRUE	1
ENSMUSG00000028964	Park7	Non-canonical_RBP						TRUE	1
ENSMUSG00000029014	Dnajc2	Non-canonical_RBP		TRUE					1
ENSMUSG00000029020	Mfn2	MMR_HSR1							0
ENSMUSG00000029027	Dffb	Non-canonical_RBP						TRUE	1
ENSMUSG00000029028	Lrrc47	B3_4				TRUE	TRUE		2
ENSMUSG00000029034	Ints11	Beta-Casp,Lactamase_B,RMMBL							0
ENSMUSG00000029038	Ssu72	Ssu72	TRUE						1
ENSMUSG00000029048	Rer1	Non-canonical_RBP	TRUE						1
ENSMUSG00000029062	Cdk11b	Non-canonical_RBP	TRUE				TRUE	TRUE	3
ENSMUSG00000029066	Mrpl20	Ribosomal_L20							0
ENSMUSG00000029097	Trmt44	AdoMet_MTase							0
ENSMUSG00000029106	Add1	Non-canonical_RBP	TRUE						1
ENSMUSG00000029127	Zbtb49	zf-C2H2,zf-met							0
ENSMUSG00000029145	Eif2b4	IF-2B							0
ENSMUSG00000029152	Ociad1	Non-canonical_RBP	TRUE					TRUE	2
ENSMUSG00000029167	Ppargc1a	RRM_1							0
ENSMUSG00000029169	Dhx15	DEAD,HA2	TRUE			TRUE	TRUE	TRUE	4
ENSMUSG00000029190	D5Ertd579e	Non-canonical_RBP					TRUE		1
ENSMUSG00000029196	Tada2b	Non-canonical_RBP	TRUE						1
ENSMUSG00000029206	Nsun7	Methyltr_RsmB-F							0
ENSMUSG00000029208	Guf1	GTP_EFTU,MMR_HSR1,GTP_EFTU_D2					TRUE		1
ENSMUSG00000029227	Fip1l1	Fip1	TRUE		TRUE	TRUE	TRUE		4
ENSMUSG00000029250	Polr2b	RNA_pol_Rpb2_5,RNA_pol_Rpb2_1,RNA_pol_Rpb2_2,RNA_pol_Rpb2_4,RNA_pol_Rpb2_3,RNA_pol_Rpb2_7,RNA_pol_Rpb2_6					TRUE		1
ENSMUSG00000029253	Cenpc1	Non-canonical_RBP	TRUE						1
ENSMUSG00000029254	Stap1	Non-canonical_RBP						TRUE	1
ENSMUSG00000029275	Gfi1	zf-C2H2,zf-met							0
ENSMUSG00000029290	Zfp326	AKAP95	TRUE				TRUE	TRUE	3
ENSMUSG00000029304	Spp1	Non-canonical_RBP			TRUE				1
ENSMUSG00000029313	Aff1	AF-4							0
ENSMUSG00000029328	Hnrnpdl	RRM_1	TRUE	TRUE	TRUE	TRUE	TRUE		5
ENSMUSG00000029345	Tfip11	G-patch	TRUE						1
ENSMUSG00000029388	Eif2b1	IF-2B							0
ENSMUSG00000029389	Ddx55	ResIII,DEAD	TRUE						1
ENSMUSG00000029402	Snrnp35	RRM_1							0
ENSMUSG00000029404	Arl6ip4	SR-25							0
ENSMUSG00000029405	G3bp2	NTF2,RRM_1	TRUE	TRUE	TRUE	TRUE	TRUE		5
ENSMUSG00000029407	Uso1	Non-canonical_RBP						TRUE	1
ENSMUSG00000029415	Sdad1	Non-canonical_RBP				TRUE	TRUE		2
ENSMUSG00000029422	Rsrc2	Non-canonical_RBP	TRUE						1
ENSMUSG00000029423	Piwil1	PAZ,Piwi							0
ENSMUSG00000029427	Zcchc8	zf-CCHC	TRUE		TRUE	TRUE	TRUE		4
ENSMUSG00000029430	Ran	Non-canonical_RBP			TRUE				1
ENSMUSG00000029439	Sfswap	DRY_EERY,Surp	TRUE						1
ENSMUSG00000029455	Aldh2	Non-canonical_RBP	TRUE				TRUE	TRUE	3
ENSMUSG00000029465	Arpc3	Non-canonical_RBP	TRUE						1
ENSMUSG00000029467	Atp2a2	Non-canonical_RBP					TRUE	TRUE	2
ENSMUSG00000029478	Ncor2	Non-canonical_RBP						TRUE	1
ENSMUSG00000029480	Dhx37	DEAD,HA2							0
ENSMUSG00000029486	Mrpl1	Ribosomal_L1			TRUE		TRUE		2
ENSMUSG00000029504	Ddx51	ResIII,DEAD		TRUE	TRUE	TRUE	TRUE		4
ENSMUSG00000029505	Ep400	Non-canonical_RBP	TRUE						1
ENSMUSG00000029507	Pus1	PseudoU_synth_1							0
ENSMUSG00000029512	Ulk1	RIO1							0
ENSMUSG00000029518	Rab35	MMR_HSR1							0
ENSMUSG00000029536	Gatc	Glu-tRNAGln							0
ENSMUSG00000029538	Srsf9	RRM_1	TRUE	TRUE	TRUE	TRUE	TRUE		5
ENSMUSG00000029545	Acads	Non-canonical_RBP	TRUE						1
ENSMUSG00000029552	Tes	Non-canonical_RBP						TRUE	1
ENSMUSG00000029554	Mad1l1	Non-canonical_RBP	TRUE						1
ENSMUSG00000029557	Mrm2	FtsJ							0
ENSMUSG00000029559	2210016L21Rik	Non-canonical_RBP			TRUE	TRUE			2
ENSMUSG00000029561	Oasl2	OAS1_C							0
ENSMUSG00000029594	Rbm19	RRM_1	TRUE	TRUE	TRUE	TRUE	TRUE	TRUE	6
ENSMUSG00000029599	Ddx54	DBP10CT,ResIII,DEAD			TRUE	TRUE	TRUE		3
ENSMUSG00000029605	Oas1b	OAS1_C							0
ENSMUSG00000029614	Rpl6	Ribosomal_L6e_N,Ribosomal_L6e	TRUE	TRUE	TRUE	TRUE	TRUE		5
ENSMUSG00000029616	Erp29	Non-canonical_RBP	TRUE		TRUE				2
ENSMUSG00000029622	Arpc1b	Non-canonical_RBP	TRUE					TRUE	2
ENSMUSG00000029623	Pdap1	Non-canonical_RBP			TRUE			TRUE	2
ENSMUSG00000029624	Ptcd1	PPR	TRUE			TRUE	TRUE		3
ENSMUSG00000029625	Cpsf4	zf-CCCH,zf-CCHC					TRUE		1
ENSMUSG00000029632	Ndufa4	Non-canonical_RBP	TRUE				TRUE		2
ENSMUSG00000029641	Rasl11a	MMR_HSR1							0
ENSMUSG00000029642	Polr1d	RNA_pol_L_2,RNA_pol_L							0
ENSMUSG00000029657	Hsph1	Non-canonical_RBP	TRUE						1
ENSMUSG00000029676	Pot1a	Non-canonical_RBP	TRUE						1
ENSMUSG00000029687	Ezh2	Non-canonical_RBP	TRUE						1
ENSMUSG00000029701	Rbm28	RRM_1		TRUE	TRUE	TRUE	TRUE		4
ENSMUSG00000029703	Lrwd1	Non-canonical_RBP	TRUE						1
ENSMUSG00000029714	Gigyf1	Non-canonical_RBP					TRUE	TRUE	2
ENSMUSG00000029715	Pop7	Alba,Rpp20							0
ENSMUSG00000029726	Mepce	Bin3,Methyltransf_31					TRUE		1
ENSMUSG00000029729	Zkscan1	Non-canonical_RBP						TRUE	1
ENSMUSG00000029730	Mcm7	Non-canonical_RBP					TRUE		1
ENSMUSG00000029761	Cald1	Non-canonical_RBP						TRUE	1
ENSMUSG00000029772	Ahcyl2	Non-canonical_RBP						TRUE	1
ENSMUSG00000029776	Hibadh	Non-canonical_RBP						TRUE	1
ENSMUSG00000029777	Gars	HGTP_anticodon,tRNA-synt_2b						TRUE	1
ENSMUSG00000029782	Tmem209	Non-canonical_RBP	TRUE						1
ENSMUSG00000029814	Igf2bp3	KH_1,RRM_1		TRUE		TRUE			2
ENSMUSG00000029817	Tra2a	RRM_1	TRUE	TRUE	TRUE	TRUE	TRUE		5
ENSMUSG00000029823	Luc7l2	LUC7	TRUE		TRUE		TRUE		3
ENSMUSG00000029826	Zc3hav1	PARP			TRUE		TRUE	TRUE	3
ENSMUSG00000029833	Trim24	Non-canonical_RBP	TRUE						1
ENSMUSG00000029836	Cbx3	Non-canonical_RBP	TRUE						1
ENSMUSG00000029882	2210010C04Rik	Non-canonical_RBP		TRUE	TRUE				2
ENSMUSG00000029911	Ssbp1	Non-canonical_RBP					TRUE	TRUE	2
ENSMUSG00000029913	Prdm5	zf-C2H2,zf-met							0
ENSMUSG00000029918	Mrps33	MRP-S33							0
ENSMUSG00000029920	Smarcad1	ResIII							0
ENSMUSG00000029922	Mkrn1	zf-CCCH							0
ENSMUSG00000030002	Dusp11	Non-canonical_RBP					TRUE		1
ENSMUSG00000030016	Zfp638	Non-canonical_RBP	TRUE		TRUE		TRUE		3
ENSMUSG00000030034	Ino80b	Non-canonical_RBP	TRUE						1
ENSMUSG00000030036	Mogs	Non-canonical_RBP					TRUE		1
ENSMUSG00000030037	Mrpl53	MRP_L53	TRUE						1
ENSMUSG00000030045	Mrpl19	Ribosomal_L19			TRUE	TRUE	TRUE		3
ENSMUSG00000030056	Isy1	Isy1	TRUE		TRUE	TRUE	TRUE		4
ENSMUSG00000030057	Cnbp	zf-CCHC		TRUE	TRUE	TRUE	TRUE	TRUE	5
ENSMUSG00000030060	Hmces	Non-canonical_RBP	TRUE			TRUE			2
ENSMUSG00000030062	Rpn1	Non-canonical_RBP					TRUE	TRUE	2
ENSMUSG00000030079	Ruvbl1	Non-canonical_RBP	TRUE					TRUE	2
ENSMUSG00000030082	Sec61a1	Non-canonical_RBP				TRUE	TRUE		2
ENSMUSG00000030091	Nup210	Non-canonical_RBP	TRUE						1
ENSMUSG00000030105	Arl8b	MMR_HSR1							0
ENSMUSG00000030122	Ptms	Non-canonical_RBP						TRUE	1
ENSMUSG00000030138	Bms1	AARP2CN	TRUE	TRUE	TRUE	TRUE	TRUE	TRUE	6
ENSMUSG00000030188	Magohb	Mago_nashi							0
ENSMUSG00000030189	Ybx3	CSD		TRUE	TRUE	TRUE	TRUE	TRUE	5
ENSMUSG00000030204	Ddx47	ResIII,DEAD				TRUE			1
ENSMUSG00000030216	Wbp11	Non-canonical_RBP					TRUE		1
ENSMUSG00000030220	Arhgdib	Non-canonical_RBP			TRUE				1
ENSMUSG00000030224	Strap	Non-canonical_RBP			TRUE	TRUE	TRUE		3
ENSMUSG00000030232	Aebp2	Non-canonical_RBP	TRUE						1
ENSMUSG00000030243	Recql	ResIII,DEAD							0
ENSMUSG00000030246	Ldhb	Non-canonical_RBP						TRUE	1
ENSMUSG00000030254	Rad18	SAP	TRUE						1
ENSMUSG00000030264	Thumpd3	THUMP,UPF0020							0
ENSMUSG00000030265	Kras	GTP_EFTU,MMR_HSR1							0
ENSMUSG00000030279	C2cd5	Non-canonical_RBP						TRUE	1
ENSMUSG00000030282	Cmas	Non-canonical_RBP	TRUE						1
ENSMUSG00000030309	Caprin2	Caprin-1_C					TRUE		1
ENSMUSG00000030322	Mbd4	MBD							0
ENSMUSG00000030335	Mrpl51	MRP-L51							0
ENSMUSG00000030400	Ercc2	ResIII	TRUE						1
ENSMUSG00000030403	Vasp	Non-canonical_RBP						TRUE	1
ENSMUSG00000030411	Nova2	KH_1					TRUE		1
ENSMUSG00000030423	Pop4	UPF0086							0
ENSMUSG00000030432	Rpl28	Ribosomal_L28e			TRUE			TRUE	2
ENSMUSG00000030435	U2af2	RRM_1	TRUE	TRUE	TRUE	TRUE	TRUE	TRUE	6
ENSMUSG00000030486	Zfp108	zf-C2H2,zf-met							0
ENSMUSG00000030491	Tdrd12	TUDOR,DEAD							0
ENSMUSG00000030498	Gas2	Non-canonical_RBP						TRUE	1
ENSMUSG00000030505	Prmt3	MTS,Methyltransf_31							0
ENSMUSG00000030512	Snrpa1	Non-canonical_RBP				TRUE		TRUE	2
ENSMUSG00000030515	Tarsl2	tRNA_SAD,HGTP_anticodon,tRNA-synt_2b							0
ENSMUSG00000030516	Tjp1	Non-canonical_RBP					TRUE		1
ENSMUSG00000030521	Mphosph10	Mpp10	TRUE	TRUE	TRUE	TRUE	TRUE		5
ENSMUSG00000030528	Blm	HRDC,BDHCT,DEAD							0
ENSMUSG00000030536	Iqgap1	Non-canonical_RBP	TRUE		TRUE				2
ENSMUSG00000030541	Idh2	Non-canonical_RBP					TRUE	TRUE	2
ENSMUSG00000030590	Fam98c	DUF2465							0
ENSMUSG00000030605	Mfge8	Non-canonical_RBP					TRUE		1
ENSMUSG00000030607	Acan	Non-canonical_RBP		TRUE					1
ENSMUSG00000030609	Aen	RNase_T			TRUE	TRUE			2
ENSMUSG00000030611	Mrps11	Ribosomal_S11			TRUE		TRUE		2
ENSMUSG00000030612	Mrpl46	MRP-L46							0
ENSMUSG00000030619	Eed	Non-canonical_RBP				TRUE			1
ENSMUSG00000030643	Rab30	MMR_HSR1							0
ENSMUSG00000030655	Smg1	Non-canonical_RBP					TRUE		1
ENSMUSG00000030662	Ipo5	Non-canonical_RBP				TRUE	TRUE		2
ENSMUSG00000030663	1110004F10Rik	Non-canonical_RBP			TRUE			TRUE	2
ENSMUSG00000030678	Maz	zf-C2H2,zf-met			TRUE				1
ENSMUSG00000030681	Mvp	Vault							0
ENSMUSG00000030695	Aldoa	Non-canonical_RBP	TRUE				TRUE		2
ENSMUSG00000030704	Rab6a	MMR_HSR1	TRUE						1
ENSMUSG00000030706	Mrpl48	Ribosomal_S10	TRUE						1
ENSMUSG00000030714	Sgf29	DUF1325	TRUE						1
ENSMUSG00000030738	Eif3c	eIF-3c_N		TRUE	TRUE	TRUE	TRUE	TRUE	5
ENSMUSG00000030744	Rps3	KH_2,Ribosomal_S3_C		TRUE	TRUE	TRUE	TRUE	TRUE	5
ENSMUSG00000030779	Rbbp6	zf-CCHC_2,zf-CCHC	TRUE		TRUE		TRUE		3
ENSMUSG00000030795	Fus	zf-RanBP,RRM_1	TRUE			TRUE	TRUE		3
ENSMUSG00000030801	Kat8	Tudor-knot							0
ENSMUSG00000030823	9130019O22Rik	zf-C2H2,zf-met							0
ENSMUSG00000030824	Nucb1	Non-canonical_RBP	TRUE						1
ENSMUSG00000030835	Nomo1	Non-canonical_RBP			TRUE	TRUE	TRUE		3
ENSMUSG00000030846	Tial1	RRM_1	TRUE	TRUE	TRUE	TRUE	TRUE	TRUE	6
ENSMUSG00000030847	Bag3	Non-canonical_RBP					TRUE		1
ENSMUSG00000030866	Ern2	Ribonuc_2-5A							0
ENSMUSG00000030871	Ears2	tRNA-synt_1c							0
ENSMUSG00000030879	Mrpl17	Ribosomal_L17							0
ENSMUSG00000030884	Uqcrc2	Non-canonical_RBP	TRUE						1
ENSMUSG00000030888	Rrp8	Methyltransf_8			TRUE		TRUE		2
ENSMUSG00000030924	Rexo5	RRM_1							0
ENSMUSG00000030929	Eri2	RNase_T							0
ENSMUSG00000030942	Thumpd1	THUMP			TRUE	TRUE			2
ENSMUSG00000030960	Eef1akmt2	Methyltransf_31							0
ENSMUSG00000030967	Zranb1	zf-RanBP							0
ENSMUSG00000030980	Knop1	Non-canonical_RBP			TRUE	TRUE			2
ENSMUSG00000030986	Dhx32	HA2							0
ENSMUSG00000031004	Mki67	Non-canonical_RBP	TRUE		TRUE		TRUE		3
ENSMUSG00000031010	Usp9x	Non-canonical_RBP						TRUE	1
ENSMUSG00000031015	Swap70	Non-canonical_RBP	TRUE						1
ENSMUSG00000031060	Rbm10	zf-RanBP,RRM_1,G-patch	TRUE	TRUE	TRUE	TRUE	TRUE	TRUE	6
ENSMUSG00000031078	Cttn	Non-canonical_RBP	TRUE						1
ENSMUSG00000031095	Cul4b	Non-canonical_RBP	TRUE						1
ENSMUSG00000031099	Smarca1	ResIII,DEAD							0
ENSMUSG00000031104	Rab33a	MMR_HSR1							0
ENSMUSG00000031107	Rbmx2	RRM_1			TRUE				1
ENSMUSG00000031109	Enox2	RRM_1							0
ENSMUSG00000031134	Rbmx	RBM1CTR,RRM_1		TRUE			TRUE		2
ENSMUSG00000031148	Gpkow	KOW,G-patch							0
ENSMUSG00000031157	Pqbp1	Non-canonical_RBP				TRUE			1
ENSMUSG00000031167	Rbm3	RRM_1	TRUE	TRUE	TRUE	TRUE	TRUE	TRUE	6
ENSMUSG00000031171	Ftsj1	FtsJ							0
ENSMUSG00000031189	Aff2	AF-4							0
ENSMUSG00000031202	Rab39b	MMR_HSR1							0
ENSMUSG00000031207	Msn	Non-canonical_RBP	TRUE		TRUE		TRUE	TRUE	4
ENSMUSG00000031227	Magee1	Non-canonical_RBP					TRUE		1
ENSMUSG00000031229	Atrx	Non-canonical_RBP	TRUE						1
ENSMUSG00000031246	Sh3bgrl	Non-canonical_RBP			TRUE				1
ENSMUSG00000031256	Cstf2	RRM_1	TRUE	TRUE	TRUE	TRUE	TRUE		5
ENSMUSG00000031299	Pdha1	Non-canonical_RBP					TRUE		1
ENSMUSG00000031309	Rps6ka3	Non-canonical_RBP						TRUE	1
ENSMUSG00000031311	Nono	RRM_1	TRUE	TRUE	TRUE	TRUE	TRUE		5
ENSMUSG00000031320	Rps4x	S4,RS4NT,KOW,Ribosomal_S4e		TRUE	TRUE	TRUE	TRUE		4
ENSMUSG00000031328	Flna	Non-canonical_RBP	TRUE		TRUE	TRUE	TRUE	TRUE	5
ENSMUSG00000031330	Zcchc13	zf-CCHC							0
ENSMUSG00000031333	Abcb7	Non-canonical_RBP					TRUE		1
ENSMUSG00000031353	Rbbp7	Non-canonical_RBP	TRUE						1
ENSMUSG00000031358	Msl3	Tudor-knot							0
ENSMUSG00000031370	Zrsr2	zf-CCCH,RRM_1					TRUE		1
ENSMUSG00000031372	Trex2	RNase_T							0
ENSMUSG00000031386	Hcfc1	Non-canonical_RBP	TRUE						1
ENSMUSG00000031393	Mecp2	MBD						TRUE	1
ENSMUSG00000031403	Dkc1	TruB_N,PUA,DKCLD	TRUE			TRUE	TRUE		3
ENSMUSG00000031410	Nxf7	Tap-RNA_bind,TAP_C,NTF2					TRUE	TRUE	2
ENSMUSG00000031433	Rbm41	RRM_1							0
ENSMUSG00000031447	Lamp1	Non-canonical_RBP			TRUE				1
ENSMUSG00000031490	Eif4ebp1	eIF_4EBP							0
ENSMUSG00000031527	Eri1	RNase_T,SAP					TRUE		1
ENSMUSG00000031529	Tnks	PARP							0
ENSMUSG00000031533	Mrps31	MRP-S31			TRUE	TRUE	TRUE		3
ENSMUSG00000031551	Ido1	Non-canonical_RBP			TRUE				1
ENSMUSG00000031578	Mak16	Ribosomal_L28e	TRUE			TRUE	TRUE		3
ENSMUSG00000031583	Wrn	HRDC,DEAD,DNA_pol_A_exo1							0
ENSMUSG00000031586	Rbpms	RRM_1				TRUE	TRUE	TRUE	3
ENSMUSG00000031590	Frg1	FRG1			TRUE	TRUE			2
ENSMUSG00000031601	Cnot7	CAF1							0
ENSMUSG00000031626	Sorbs2	Non-canonical_RBP						TRUE	1
ENSMUSG00000031633	Slc25a4	Non-canonical_RBP					TRUE		1
ENSMUSG00000031636	Pdlim3	Non-canonical_RBP					TRUE		1
ENSMUSG00000031652	N4bp1	RNase_Zc3h12a							0
ENSMUSG00000031660	Brd7	Non-canonical_RBP	TRUE						1
ENSMUSG00000031665	Sall1	zf-C2H2,zf-met							0
ENSMUSG00000031672	Got2	Non-canonical_RBP					TRUE	TRUE	2
ENSMUSG00000031683	Lsm6	LSM			TRUE	TRUE	TRUE		3
ENSMUSG00000031691	Tnpo2	IBN_N					TRUE		1
ENSMUSG00000031696	Vps35	Non-canonical_RBP	TRUE						1
ENSMUSG00000031715	Smarca5	ResIII,DEAD	TRUE						1
ENSMUSG00000031754	Nudt21	NUDIX_2			TRUE	TRUE	TRUE		3
ENSMUSG00000031765	Mt1	Non-canonical_RBP						TRUE	1
ENSMUSG00000031783	Polr2c	RNA_pol_A_bac,RNA_pol_L							0
ENSMUSG00000031792	Usb1	HVSL							0
ENSMUSG00000031816	Mthfsd	Non-canonical_RBP			TRUE				1
ENSMUSG00000031818	Cox4i1	Non-canonical_RBP					TRUE		1
ENSMUSG00000031826	Usp10	PAM2				TRUE	TRUE		2
ENSMUSG00000031843	Mphosph6	MPP6							0
ENSMUSG00000031848	Lsm4	LSM							0
ENSMUSG00000031851	Ntpcr	Non-canonical_RBP					TRUE		1
ENSMUSG00000031858	Mau2	Non-canonical_RBP	TRUE						1
ENSMUSG00000031862	Atp13a1	Non-canonical_RBP					TRUE		1
ENSMUSG00000031864	Ints10	Non-canonical_RBP	TRUE						1
ENSMUSG00000031901	Dus2	dsrm,Dus							0
ENSMUSG00000031917	Nip7	UPF0113				TRUE			1
ENSMUSG00000031924	Cyb5b	Non-canonical_RBP					TRUE		1
ENSMUSG00000031935	Med17	Non-canonical_RBP	TRUE						1
ENSMUSG00000031948	Kars	tRNA_anti-codon,tRNA-synt_2	TRUE				TRUE		2
ENSMUSG00000031949	Adat1	A_deamin							0
ENSMUSG00000031954	Cfdp1	Non-canonical_RBP			TRUE				1
ENSMUSG00000031960	Aars	tRNA_SAD,tRNA-synt_2c,DHHA1							0
ENSMUSG00000031967	Afg3l1	Non-canonical_RBP	TRUE						1
ENSMUSG00000031976	Urb2	Urb2	TRUE			TRUE	TRUE		3
ENSMUSG00000032026	Rexo2	RNase_T							0
ENSMUSG00000032040	Dcps	DcpS,DcpS_C							0
ENSMUSG00000032042	Srpr	SRP54,SRP54_N					TRUE		1
ENSMUSG00000032044	Rpusd4	PseudoU_synth_2					TRUE		1
ENSMUSG00000032046	Abhd12	Non-canonical_RBP	TRUE						1
ENSMUSG00000032050	Rdx	Non-canonical_RBP	TRUE		TRUE			TRUE	3
ENSMUSG00000032058	Ppp2r1b	Non-canonical_RBP	TRUE						1
ENSMUSG00000032060	Cryab	Non-canonical_RBP					TRUE		1
ENSMUSG00000032076	Cadm1	Non-canonical_RBP						TRUE	1
ENSMUSG00000032077	Bud13	Bud13							0
ENSMUSG00000032085	Tagln	Non-canonical_RBP					TRUE		1
ENSMUSG00000032096	Arcn1	Non-canonical_RBP	TRUE					TRUE	2
ENSMUSG00000032097	Ddx6	DEAD	TRUE			TRUE	TRUE		3
ENSMUSG00000032101	Ddx25	DEAD							0
ENSMUSG00000032103	Pus3	PseudoU_synth_1							0
ENSMUSG00000032115	Hyou1	Non-canonical_RBP					TRUE		1
ENSMUSG00000032127	Vps11	Non-canonical_RBP	TRUE						1
ENSMUSG00000032135	Mcam	Non-canonical_RBP	TRUE						1
ENSMUSG00000032178	Ilf3	DZF,dsrm	TRUE	TRUE	TRUE	TRUE	TRUE	TRUE	6
ENSMUSG00000032185	Carm1	MTS							0
ENSMUSG00000032187	Smarca4	ResIII,BRK	TRUE						1
ENSMUSG00000032212	Sltm	RRM_5,RRM_1,SAP	TRUE		TRUE		TRUE		3
ENSMUSG00000032215	Rsl24d1	Ribosomal_L24e							0
ENSMUSG00000032216	Nedd4	Non-canonical_RBP					TRUE		1
ENSMUSG00000032231	Anxa2	Non-canonical_RBP		TRUE	TRUE				2
ENSMUSG00000032235	Ice2	Non-canonical_RBP	TRUE						1
ENSMUSG00000032253	Phip	Non-canonical_RBP	TRUE						1
ENSMUSG00000032265	Tent5a	NTP_transf_7							0
ENSMUSG00000032279	Idh3a	Non-canonical_RBP					TRUE	TRUE	2
ENSMUSG00000032280	Tle3	Non-canonical_RBP	TRUE						1
ENSMUSG00000032288	Imp3	S4,Ribosomal_S4				TRUE	TRUE		2
ENSMUSG00000032293	Ireb2	Aconitase,Aconitase_C					TRUE		1
ENSMUSG00000032294	Pkm	Non-canonical_RBP	TRUE		TRUE	TRUE			3
ENSMUSG00000032297	Celf6	RRM_1			TRUE				1
ENSMUSG00000032314	Etfa	Non-canonical_RBP						TRUE	1
ENSMUSG00000032342	Mto1	GIDA_assoc							0
ENSMUSG00000032358	Fam83b	FAM83							0
ENSMUSG00000032374	Plod2	2OG-FeII_Oxy							0
ENSMUSG00000032376	Usp3	Non-canonical_RBP	TRUE						1
ENSMUSG00000032380	Dapk2	RIO1							0
ENSMUSG00000032383	Ppib	Non-canonical_RBP	TRUE						1
ENSMUSG00000032386	Trip4	ASCH							0
ENSMUSG00000032387	Rbpms2	RRM_1	TRUE			TRUE	TRUE		3
ENSMUSG00000032392	Parp16	PARP							0
ENSMUSG00000032396	Dis3l	RNB							0
ENSMUSG00000032399	Rpl4	Ribosomal_L4		TRUE	TRUE		TRUE		3
ENSMUSG00000032407	U2surp	cwf21,RRM_1,Surp	TRUE			TRUE	TRUE	TRUE	4
ENSMUSG00000032410	Xrn1	XRN_N			TRUE		TRUE		2
ENSMUSG00000032423	Syncrip	RRM_5,RRM_1		TRUE	TRUE	TRUE	TRUE	TRUE	5
ENSMUSG00000032459	Mrps22	MRP-S22							0
ENSMUSG00000032469	Dbr1	DBR1							0
ENSMUSG00000032470	Mras	GTP_EFTU							0
ENSMUSG00000032479	Map4	Non-canonical_RBP			TRUE		TRUE	TRUE	3
ENSMUSG00000032480	Dhx30	DEAD,HA2		TRUE	TRUE		TRUE		3
ENSMUSG00000032497	Lrrfip2	LRRFIP							0
ENSMUSG00000032503	Arpp21	R3H							0
ENSMUSG00000032504	Pdcd6ip	Non-canonical_RBP					TRUE		1
ENSMUSG00000032514	Ttc21a	PPR							0
ENSMUSG00000032518	Rpsa	Ribosomal_S2		TRUE	TRUE	TRUE	TRUE		4
ENSMUSG00000032549	Rab6b	MMR_HSR1							0
ENSMUSG00000032553	Srprb	MMR_HSR1							0
ENSMUSG00000032560	Dnajc13	Non-canonical_RBP	TRUE						1
ENSMUSG00000032562	Gnai2	Non-canonical_RBP	TRUE						1
ENSMUSG00000032563	Mrpl3	Ribosomal_L3							0
ENSMUSG00000032575	Manf	Non-canonical_RBP		TRUE				TRUE	2
ENSMUSG00000032579	Hemk1	MTS,Methyltransf_31							0
ENSMUSG00000032580	Rbm5	zf-RanBP,RRM_1,G-patch			TRUE	TRUE	TRUE		3
ENSMUSG00000032582	Rbm6	Non-canonical_RBP			TRUE	TRUE	TRUE		3
ENSMUSG00000032602	Slc25a20	Non-canonical_RBP	TRUE						1
ENSMUSG00000032604	Qars	tRNA-synt_1c_C,tRNA_synt_1c_R2,tRNA_synt_1c_R1,tRNA-synt_1c							0
ENSMUSG00000032607	Amt	Non-canonical_RBP	TRUE						1
ENSMUSG00000032621	Srek1	RRM_1	TRUE						1
ENSMUSG00000032623	Oas1d	OAS1_C							0
ENSMUSG00000032637	Atxn2l	PAM2,LsmAD,SM-ATX		TRUE	TRUE		TRUE		3
ENSMUSG00000032648	Pygm	Non-canonical_RBP					TRUE		1
ENSMUSG00000032661	Oas3	OAS1_C			TRUE				1
ENSMUSG00000032690	Oas2	OAS1_C							0
ENSMUSG00000032705	Exd2	DNA_pol_A_exo1					TRUE		1
ENSMUSG00000032737	Inppl1	Exo_endo_phos							0
ENSMUSG00000032745	Gpbp1	Non-canonical_RBP					TRUE		1
ENSMUSG00000032803	Cdv3	Non-canonical_RBP			TRUE		TRUE		2
ENSMUSG00000032834	Pwp2	Utp12	TRUE	TRUE	TRUE	TRUE	TRUE		5
ENSMUSG00000032883	Acsl3	Non-canonical_RBP	TRUE						1
ENSMUSG00000032939	Nup93	Non-canonical_RBP	TRUE						1
ENSMUSG00000032940	Rbm11	RRM_1							0
ENSMUSG00000032959	Pebp1	Non-canonical_RBP			TRUE		TRUE		2
ENSMUSG00000032966	Fkbp1a	Non-canonical_RBP			TRUE			TRUE	2
ENSMUSG00000032977	Fam207a	Non-canonical_RBP				TRUE			1
ENSMUSG00000033020	Polr2f	RNA_pol_Rpb6							0
ENSMUSG00000033047	Eif3l	Paf67					TRUE		1
ENSMUSG00000033059	Pygb	Non-canonical_RBP					TRUE		1
ENSMUSG00000033060	Lmo7	Non-canonical_RBP	TRUE						1
ENSMUSG00000033065	Pfkm	Non-canonical_RBP					TRUE		1
ENSMUSG00000033099	Nol12	Nop25							0
ENSMUSG00000033161	Atp1a1	Non-canonical_RBP	TRUE				TRUE	TRUE	3
ENSMUSG00000033166	Dis3	RNB,PIN_4				TRUE			1
ENSMUSG00000033216	Eefsec	GTP_EFTU,MMR_HSR1,GTP_EFTU_D2							0
ENSMUSG00000033222	Ttf2	ResIII							0
ENSMUSG00000033228	Scaf11	Non-canonical_RBP			TRUE				1
ENSMUSG00000033285	Wdr3	Utp12			TRUE	TRUE	TRUE		3
ENSMUSG00000033294	Noc4l	CBF							0
ENSMUSG00000033307	Mif	Non-canonical_RBP			TRUE		TRUE		2
ENSMUSG00000033308	Dpyd	Dus							0
ENSMUSG00000033335	Dnm2	Non-canonical_RBP					TRUE		1
ENSMUSG00000033355	Rtp4	Non-canonical_RBP			TRUE				1
ENSMUSG00000033356	Pus7l	TruD							0
ENSMUSG00000033365	Ipo13	Xpo1,IBN_N							0
ENSMUSG00000033392	Clasp2	Non-canonical_RBP	TRUE					TRUE	2
ENSMUSG00000033423	Eri3	RNase_T							0
ENSMUSG00000033434	Gtpbp6	MMR_HSR1							0
ENSMUSG00000033436	Armcx2	Non-canonical_RBP					TRUE		1
ENSMUSG00000033439	Trmt13	TRM13,zf-U11-48K,zf-TRM13_CCCH							0
ENSMUSG00000033444	Specc1l	Non-canonical_RBP	TRUE						1
ENSMUSG00000033499	Larp4b	La			TRUE	TRUE	TRUE		3
ENSMUSG00000033565	Rbfox2	Fox-1_C,RRM_1	TRUE	TRUE		TRUE	TRUE		4
ENSMUSG00000033581	Igf2bp2	KH_1,RRM_1		TRUE		TRUE	TRUE		3
ENSMUSG00000033644	Piwil2	PAZ,Piwi							0
ENSMUSG00000033658	Ddx19b	DEAD							0
ENSMUSG00000033712	Ccar2	S1-like	TRUE		TRUE	TRUE	TRUE		4
ENSMUSG00000033732	Sf3b3	CPSF_A	TRUE				TRUE		2
ENSMUSG00000033760	Rbm4b	zf-CCHC,RRM_5,RRM_1			TRUE	TRUE	TRUE		3
ENSMUSG00000033762	Recql4	zf-CCHC,DEAD					TRUE		1
ENSMUSG00000033813	Tcea1	Non-canonical_RBP		TRUE	TRUE	TRUE	TRUE	TRUE	5
ENSMUSG00000033845	Mrpl15	Ribosomal_L27A					TRUE		1
ENSMUSG00000033871	Ppargc1b	RRM_1							0
ENSMUSG00000033882	Rbm46	DND1_DSRM,RRM_1							0
ENSMUSG00000033909	Usp36	Non-canonical_RBP			TRUE		TRUE		2
ENSMUSG00000033931	Rbm34	RRM_1	TRUE		TRUE	TRUE	TRUE		4
ENSMUSG00000033943	Mga	Non-canonical_RBP	TRUE						1
ENSMUSG00000033964	Zbtb41	zf-C2H2,zf-met							0
ENSMUSG00000033970	Rfc3	Non-canonical_RBP	TRUE						1
ENSMUSG00000034007	Scaper	zf-met					TRUE		1
ENSMUSG00000034021	Pds5b	Non-canonical_RBP	TRUE						1
ENSMUSG00000034022	Cpsf1	CPSF_A	TRUE						1
ENSMUSG00000034024	Cct2	Non-canonical_RBP						TRUE	1
ENSMUSG00000034064	Poglut1	Non-canonical_RBP	TRUE						1
ENSMUSG00000034088	Hdlbp	KH_1	TRUE	TRUE	TRUE	TRUE	TRUE	TRUE	6
ENSMUSG00000034101	Ctnnd1	Non-canonical_RBP	TRUE		TRUE			TRUE	3
ENSMUSG00000034120	Srsf2	RRM_1		TRUE	TRUE	TRUE	TRUE	TRUE	5
ENSMUSG00000034154	Ino80	ResIII							0
ENSMUSG00000034163	Zfc3h1	zf-C3H1	TRUE						1
ENSMUSG00000034192	Lsm3	LSM		TRUE	TRUE				2
ENSMUSG00000034194	R3hcc1	R3H							0
ENSMUSG00000034206	Polq	DEAD							0
ENSMUSG00000034211	Mrps17	Ribosomal_S17					TRUE		1
ENSMUSG00000034235	Usp54	Non-canonical_RBP	TRUE						1
ENSMUSG00000034259	Exosc4	RNase_PH,RNase_PH_C			TRUE	TRUE	TRUE		3
ENSMUSG00000034274	Thoc5	Non-canonical_RBP	TRUE						1
ENSMUSG00000034278	Dnajc17	RRM_1							0
ENSMUSG00000034321	Exosc1	EXOSC1,ECR1_N			TRUE	TRUE			2
ENSMUSG00000034379	Wdr5b	eIF2A							0
ENSMUSG00000034422	Parp14	PARP							0
ENSMUSG00000034442	Trmt5	Met_10							0
ENSMUSG00000034453	Polr3b	RNA_pol_Rpb2_5,RNA_pol_Rpb2_1,RNA_pol_Rpb2_2,RNA_pol_Rpb2_4,RNA_pol_Rpb2_3,RNA_pol_Rpb2_7,RNA_pol_Rpb2_6							0
ENSMUSG00000034518	Hmgxb4	Non-canonical_RBP	TRUE						1
ENSMUSG00000034525	Ice1	Non-canonical_RBP	TRUE						1
ENSMUSG00000034570	Inpp5j	Exo_endo_phos							0
ENSMUSG00000034575	Tent4a	PAP_assoc							0
ENSMUSG00000034593	Myo5a	Non-canonical_RBP	TRUE						1
ENSMUSG00000034610	Tut4	zf-CCHC,PAP_assoc					TRUE		1
ENSMUSG00000034621	Gpatch8	zf-C2H2_jaz,G-patch							0
ENSMUSG00000034640	Tiparp	PARP							0
ENSMUSG00000034653	Ythdc2	R3H,DEAD,YTH,HA2					TRUE		1
ENSMUSG00000034667	Xpot	Xpo1,IBN_N							0
ENSMUSG00000034681	Rnps1	RRM_1	TRUE				TRUE		2
ENSMUSG00000034708	Grn	Non-canonical_RBP			TRUE				1
ENSMUSG00000034724	Cnot6l	Exo_endo_phos							0
ENSMUSG00000034729	Mrps10	Ribosomal_S10					TRUE		1
ENSMUSG00000034732	Pabpc5	RRM_5,RRM_1					TRUE		1
ENSMUSG00000034761	Map4k5	Non-canonical_RBP					TRUE		1
ENSMUSG00000034800	Zfp661	zf-C2H2,zf-met							0
ENSMUSG00000034818	Celf5	RRM_1				TRUE			1
ENSMUSG00000034820	Cpsf7	RRM_1	TRUE				TRUE	TRUE	3
ENSMUSG00000034826	Nup54	Non-canonical_RBP	TRUE						1
ENSMUSG00000034839	Larp6	La							0
ENSMUSG00000034868	Myl12b	Non-canonical_RBP	TRUE						1
ENSMUSG00000034880	Mrpl34	Ribosomal_L34							0
ENSMUSG00000034889	Cactin	Non-canonical_RBP					TRUE		1
ENSMUSG00000034892	Rps29	Ribosomal_S14							0
ENSMUSG00000034908	Sidt2	SID-1_RNA_chan							0
ENSMUSG00000034926	Dhcr24	Non-canonical_RBP	TRUE						1
ENSMUSG00000034931	Dhx8	S1,HA2	TRUE		TRUE		TRUE	TRUE	4
ENSMUSG00000034932	Mrpl54	Ribosomal_L37							0
ENSMUSG00000034936	Arl4d	MMR_HSR1							0
ENSMUSG00000034949	Zfr2	DZF,zf-met,zf-C2H2_jaz							0
ENSMUSG00000034974	Dapk3	RIO1							0
ENSMUSG00000034994	Eef2	GTP_EFTU,MMR_HSR1,GTP_EFTU_D2,EFG_IV		TRUE	TRUE	TRUE	TRUE	TRUE	5
ENSMUSG00000035011	Zbtb7a	Non-canonical_RBP	TRUE						1
ENSMUSG00000035045	Zc3h12b	RNase_Zc3h12a							0
ENSMUSG00000035047	Kri1	Non-canonical_RBP	TRUE		TRUE		TRUE		3
ENSMUSG00000035049	Rrp12	NUC173			TRUE	TRUE	TRUE		3
ENSMUSG00000035051	Dhx57	zf-CCCH,DEAD,HA2					TRUE		1
ENSMUSG00000035093	Secisbp2l	Ribosomal_L7Ae					TRUE		1
ENSMUSG00000035139	Secisbp2	Ribosomal_L7Ae					TRUE		1
ENSMUSG00000035150	Eif2s3x	GTP_EFTU,GTP_EFTU_D2,eIF2_C	TRUE						1
ENSMUSG00000035161	Ints6	INT_SG_DDX_CT_C							0
ENSMUSG00000035164	Zc3h12c	RNase_Zc3h12a							0
ENSMUSG00000035177	Nlrp2	Non-canonical_RBP		TRUE					1
ENSMUSG00000035198	Tubg1	Non-canonical_RBP	TRUE						1
ENSMUSG00000035202	Lars2	tRNA-synt_1g,Anticodon_1,tRNA-synt_1							0
ENSMUSG00000035215	Lsm7	LSM	TRUE						1
ENSMUSG00000035227	Spcs2	Non-canonical_RBP					TRUE	TRUE	2
ENSMUSG00000035232	Pdk3	Non-canonical_RBP					TRUE		1
ENSMUSG00000035247	Hectd1	Non-canonical_RBP					TRUE		1
ENSMUSG00000035248	Tut7	zf-CCHC,PAP_assoc					TRUE		1
ENSMUSG00000035266	Helq	ResIII,DEAD							0
ENSMUSG00000035275	Raver2	RRM_1							0
ENSMUSG00000035325	Sec31a	Non-canonical_RBP						TRUE	1
ENSMUSG00000035378	Shq1	SHQ1							0
ENSMUSG00000035401	Emsy	Non-canonical_RBP	TRUE						1
ENSMUSG00000035478	Mbd3	MBD	TRUE						1
ENSMUSG00000035513	Ntng2	Non-canonical_RBP		TRUE					1
ENSMUSG00000035517	Tdrd7	TUDOR					TRUE		1
ENSMUSG00000035529	Prdm4	zf-C2H2,zf-met							0
ENSMUSG00000035530	Eif1	SUI1			TRUE				1
ENSMUSG00000035545	Leng8	Non-canonical_RBP					TRUE		1
ENSMUSG00000035547	Capn5	Non-canonical_RBP	TRUE						1
ENSMUSG00000035575	Utp6	U3_assoc_6			TRUE	TRUE	TRUE		3
ENSMUSG00000035585	Tsen34	tRNA_int_endo							0
ENSMUSG00000035601	Trmt10b	tRNA_m1G_MT							0
ENSMUSG00000035614	Togaram1	Non-canonical_RBP			TRUE				1
ENSMUSG00000035623	Rsf1	Non-canonical_RBP	TRUE						1
ENSMUSG00000035632	Cnot3	Not3,NOT2_3_5	TRUE						1
ENSMUSG00000035649	Zcchc7	zf-CCHC							0
ENSMUSG00000035666	Gtf3c4	Non-canonical_RBP	TRUE						1
ENSMUSG00000035673	Sbno2	ResIII							0
ENSMUSG00000035692	Isg15	Non-canonical_RBP		TRUE					1
ENSMUSG00000035726	Supt16	Non-canonical_RBP	TRUE					TRUE	2
ENSMUSG00000035770	Dync1li2	Non-canonical_RBP		TRUE				TRUE	2
ENSMUSG00000035772	Mrps2	Ribosomal_S2					TRUE		1
ENSMUSG00000035781	R3hdm4	R3H							0
ENSMUSG00000035783	Acta2	Non-canonical_RBP					TRUE		1
ENSMUSG00000035834	Polr3g	RNA_pol_3_Rpc31							0
ENSMUSG00000035851	Ythdc1	YTH	TRUE			TRUE	TRUE		3
ENSMUSG00000035896	Rnase1	RnaseA							0
ENSMUSG00000035941	Ibtk	Non-canonical_RBP					TRUE		1
ENSMUSG00000035958	Tdp2	Exo_endo_phos							0
ENSMUSG00000035960	Apex1	Exo_endo_phos	TRUE						1
ENSMUSG00000035967	Ints6l	INT_SG_DDX_CT_C							0
ENSMUSG00000036023	Parp2	PARP							0
ENSMUSG00000036054	Sugp2	Surp,G-patch							0
ENSMUSG00000036086	Zranb3	ResIII							0
ENSMUSG00000036093	Arl5a	MMR_HSR1							0
ENSMUSG00000036109	Mbnl3	zf-CCCH,zf-CCCH_2					TRUE		1
ENSMUSG00000036112	Metap2	Non-canonical_RBP					TRUE		1
ENSMUSG00000036114	Rpp25l	Alba							0
ENSMUSG00000036138	Acaa1a	Non-canonical_RBP	TRUE						1
ENSMUSG00000036160	Surf6	SURF6			TRUE	TRUE		TRUE	3
ENSMUSG00000036167	Pphln1	Non-canonical_RBP			TRUE				1
ENSMUSG00000036180	Gatad2a	Non-canonical_RBP	TRUE						1
ENSMUSG00000036202	Rif1	Rif1_N	TRUE						1
ENSMUSG00000036270	Edc4	Non-canonical_RBP					TRUE		1
ENSMUSG00000036285	Noa1	MMR_HSR1				TRUE	TRUE		2
ENSMUSG00000036323	Srp72	SRP72							0
ENSMUSG00000036371	Serbp1	HABP4_PAI-RBP1		TRUE	TRUE	TRUE	TRUE	TRUE	5
ENSMUSG00000036376	Abt1	Non-canonical_RBP	TRUE		TRUE	TRUE	TRUE		4
ENSMUSG00000036390	Gadd45a	Ribosomal_L7Ae							0
ENSMUSG00000036427	Gpi1	Non-canonical_RBP					TRUE		1
ENSMUSG00000036537	Rnf113a1	zf-CCCH							0
ENSMUSG00000036550	Cnot1	Not1				TRUE	TRUE		2
ENSMUSG00000036564	Ndrg4	Non-canonical_RBP						TRUE	1
ENSMUSG00000036572	Upf3b	Smg4_UPF3							0
ENSMUSG00000036617	Etl4	Non-canonical_RBP	TRUE						1
ENSMUSG00000036693	Nop14	Nop14			TRUE		TRUE		2
ENSMUSG00000036698	Ago2	PAZ,Piwi	TRUE	TRUE		TRUE	TRUE		4
ENSMUSG00000036733	Rbm42	RRM_1			TRUE		TRUE		2
ENSMUSG00000036751	Cox6b1	Non-canonical_RBP	TRUE						1
ENSMUSG00000036752	Tubb4b	Non-canonical_RBP			TRUE		TRUE		2
ENSMUSG00000036777	Anln	Non-canonical_RBP	TRUE						1
ENSMUSG00000036779	Tent4b	PAP_assoc	TRUE				TRUE		2
ENSMUSG00000036781	Rps27l	Ribosomal_S27e			TRUE	TRUE			2
ENSMUSG00000036817	Sun1	MRP	TRUE						1
ENSMUSG00000036850	Mrpl41	MRP-L27			TRUE	TRUE	TRUE		3
ENSMUSG00000036860	Mrpl55	Mitoc_L55							0
ENSMUSG00000036873	2410004B18Rik	Non-canonical_RBP			TRUE		TRUE		2
ENSMUSG00000036912	Piwil4	PAZ,Piwi							0
ENSMUSG00000036941	Elac1	Lactamase_B_4,Lactamase_B							0
ENSMUSG00000036980	Taf6	Non-canonical_RBP	TRUE						1
ENSMUSG00000036983	Tfb1m	RrnaAD					TRUE		1
ENSMUSG00000036990	Otud4	Non-canonical_RBP			TRUE		TRUE		2
ENSMUSG00000036992	Nxt1	NTF2							0
ENSMUSG00000037058	Paip2	PAM2							0
ENSMUSG00000037070	Rbmxl1	RBM1CTR,RRM_1		TRUE	TRUE	TRUE	TRUE		4
ENSMUSG00000037085	Trmt12	Met_10							0
ENSMUSG00000037138	Aff3	AF-4							0
ENSMUSG00000037149	Ddx1	DEAD		TRUE	TRUE	TRUE	TRUE		4
ENSMUSG00000037169	Mycn	Non-canonical_RBP	TRUE						1
ENSMUSG00000037197	Rbm17	RRM_1,G-patch	TRUE						1
ENSMUSG00000037210	Fam193a	Non-canonical_RBP					TRUE		1
ENSMUSG00000037236	Matr3	RRM_5	TRUE	TRUE	TRUE		TRUE	TRUE	5
ENSMUSG00000037253	Mex3c	KH_1			TRUE	TRUE	TRUE		3
ENSMUSG00000037262	Kin	Kin17_mid							0
ENSMUSG00000037275	Gemin5	Non-canonical_RBP			TRUE				1
ENSMUSG00000037279	Ovol2	zf-C2H2,zf-met							0
ENSMUSG00000037296	Lsm1	LSM							0
ENSMUSG00000037326	Capn15	zf-RanBP							0
ENSMUSG00000037331	Larp1	La		TRUE	TRUE	TRUE	TRUE	TRUE	5
ENSMUSG00000037361	Sf3b6	RRM_1				TRUE	TRUE		2
ENSMUSG00000037364	Srrt	ARS2	TRUE		TRUE	TRUE	TRUE		4
ENSMUSG00000037370	Enpp1	Endonuclease_NS							0
ENSMUSG00000037376	Trmt6	Gcd10p							0
ENSMUSG00000037405	Icam1	Non-canonical_RBP	TRUE						1
ENSMUSG00000037415	Ranbp10	Non-canonical_RBP						TRUE	1
ENSMUSG00000037461	Ints7	Non-canonical_RBP	TRUE						1
ENSMUSG00000037475	Thoc2	Tho2,Thoc2	TRUE						1
ENSMUSG00000037486	Asxl2	HARE-HTH							0
ENSMUSG00000037487	Ubr5	PABP							0
ENSMUSG00000037492	Zmat4	zf-met,zf-C2H2_jaz							0
ENSMUSG00000037525	Bcdin3d	Bin3							0
ENSMUSG00000037531	Mrpl47	MRP-L47							0
ENSMUSG00000037563	Rps16	Ribosomal_S9		TRUE	TRUE	TRUE	TRUE		4
ENSMUSG00000037601	Nme1	Non-canonical_RBP			TRUE			TRUE	2
ENSMUSG00000037608	Bclaf1	THRAP3_BCLAF1	TRUE		TRUE	TRUE	TRUE		4
ENSMUSG00000037643	Prkci	Non-canonical_RBP	TRUE						1
ENSMUSG00000037692	Ahdc1	Non-canonical_RBP	TRUE						1
ENSMUSG00000037710	Cisd1	Non-canonical_RBP		TRUE				TRUE	2
ENSMUSG00000037730	Mynn	zf-C2H2,zf-met							0
ENSMUSG00000037740	Mrps26	MRP-S26							0
ENSMUSG00000037742	Eef1a1	GTP_EFTU,GTP_EFTU_D2,GTP_EFTU_D3			TRUE	TRUE	TRUE		3
ENSMUSG00000037761	Actr5	Non-canonical_RBP	TRUE						1
ENSMUSG00000037772	Mrpl23	Ribosomal_L23					TRUE		1
ENSMUSG00000037795	N4bp2	Non-canonical_RBP					TRUE		1
ENSMUSG00000037798	Mat1a	Non-canonical_RBP						TRUE	1
ENSMUSG00000037805	Rpl10a	Ribosomal_L1	TRUE	TRUE	TRUE	TRUE	TRUE	TRUE	6
ENSMUSG00000037815	Ctnna1	Non-canonical_RBP	TRUE			TRUE			2
ENSMUSG00000037820	Tgm2	Non-canonical_RBP					TRUE		1
ENSMUSG00000037845	Fdxacb1	FDX-ACB							0
ENSMUSG00000037851	Iars	tRNA-synt_1g,Anticodon_1,tRNA-synt_1							0
ENSMUSG00000037857	Nufip2	NUFIP2			TRUE	TRUE	TRUE		3
ENSMUSG00000037860	Aim2	Non-canonical_RBP	TRUE						1
ENSMUSG00000037921	Ddx60	ResIII,DEAD							0
ENSMUSG00000037935	Smarce1	Non-canonical_RBP	TRUE						1
ENSMUSG00000037958	Nsrp1	DUF2040							0
ENSMUSG00000037965	Zc3h7a	Non-canonical_RBP		TRUE			TRUE		2
ENSMUSG00000037993	Dhx38	DEAD,HA2							0
ENSMUSG00000037997	Parp11	PARP							0
ENSMUSG00000038000	Acd	TPP1							0
ENSMUSG00000038014	Fam120a	Non-canonical_RBP		TRUE	TRUE	TRUE	TRUE	TRUE	5
ENSMUSG00000038046	Mrm3	SpoU_methylase							0
ENSMUSG00000038047	Haus6	Non-canonical_RBP	TRUE						1
ENSMUSG00000038095	Sbno1	ResIII							0
ENSMUSG00000038116	Phf20	Non-canonical_RBP	TRUE						1
ENSMUSG00000038127	Ccdc50	Non-canonical_RBP			TRUE				1
ENSMUSG00000038132	Rbm24	RRM_1					TRUE		1
ENSMUSG00000038168	P3h2	2OG-FeII_Oxy							0
ENSMUSG00000038274	Fau	Ribosomal_S30		TRUE	TRUE		TRUE	TRUE	4
ENSMUSG00000038279	Nop2	Methyltr_RsmB-F	TRUE		TRUE	TRUE	TRUE		4
ENSMUSG00000038290	Smg6	EST1,EST1_DNA_bind,PIN_4					TRUE		1
ENSMUSG00000038299	Wdr36	Utp21	TRUE		TRUE	TRUE	TRUE		4
ENSMUSG00000038305	Spats2l	DUF1387					TRUE		1
ENSMUSG00000038335	Tsr1	AARP2CN							0
ENSMUSG00000038346	Zfp384	zf-C2H2,zf-met	TRUE						1
ENSMUSG00000038352	Arl5c	MMR_HSR1							0
ENSMUSG00000038366	Lasp1	Non-canonical_RBP						TRUE	1
ENSMUSG00000038374	Rbm8a	RRM_1,RRM_3							0
ENSMUSG00000038384	Setd1b	RRM_1							0
ENSMUSG00000038398	Upf3a	Smg4_UPF3							0
ENSMUSG00000038406	Scaf1	Non-canonical_RBP	TRUE		TRUE				2
ENSMUSG00000038429	Usp5	Non-canonical_RBP						TRUE	1
ENSMUSG00000038446	Cdc40	Non-canonical_RBP	TRUE						1
ENSMUSG00000038467	Chmp4b	Non-canonical_RBP			TRUE			TRUE	2
ENSMUSG00000038489	Polr2l	RNA_pol_N							0
ENSMUSG00000038500	Prr3	zf-CCCH			TRUE				1
ENSMUSG00000038507	Parp12	zf-CCCH,PARP		TRUE	TRUE		TRUE		3
ENSMUSG00000038510	Rpf2	Brix			TRUE		TRUE		2
ENSMUSG00000038542	Pcid2	Non-canonical_RBP	TRUE						1
ENSMUSG00000038563	Efl1	GTP_EFTU							0
ENSMUSG00000038628	Polr3k	RNA_POL_M_15KD							0
ENSMUSG00000038646	Ramac	RAM			TRUE				1
ENSMUSG00000038671	Arfrp1	MMR_HSR1							0
ENSMUSG00000038683	Pak1ip1	Non-canonical_RBP			TRUE	TRUE			2
ENSMUSG00000038685	Rtel1	ResIII							0
ENSMUSG00000038690	Atp5j2	Non-canonical_RBP					TRUE		1
ENSMUSG00000038759	Nup205	Non-canonical_RBP	TRUE						1
ENSMUSG00000038762	Abcf1	Non-canonical_RBP				TRUE	TRUE		2
ENSMUSG00000038774	Ascc3	ResIII,DEAD					TRUE	TRUE	2
ENSMUSG00000038784	Cnot4	RRM_1			TRUE	TRUE	TRUE		3
ENSMUSG00000038806	Sde2	Non-canonical_RBP			TRUE				1
ENSMUSG00000038807	Rap1gap2	Non-canonical_RBP						TRUE	1
ENSMUSG00000038812	Trmt112	Trm112p							0
ENSMUSG00000038827	Fam206a	Non-canonical_RBP			TRUE				1
ENSMUSG00000038828	Tmem214	Non-canonical_RBP					TRUE		1
ENSMUSG00000038838	Vars2	tRNA-synt_1g,Anticodon_1,tRNA-synt_1							0
ENSMUSG00000038845	Phb	Non-canonical_RBP	TRUE				TRUE	TRUE	3
ENSMUSG00000038848	Ythdf1	YTH			TRUE		TRUE		2
ENSMUSG00000038866	Zcchc2	zf-CCHC							0
ENSMUSG00000038872	Zfhx3	zf-C2H2,zf-met							0
ENSMUSG00000038884	A230050P20Rik	Non-canonical_RBP			TRUE				1
ENSMUSG00000038900	Rpl12	Ribosomal_L11,Ribosomal_L11_N			TRUE		TRUE		2
ENSMUSG00000038902	Pogz	Non-canonical_RBP	TRUE						1
ENSMUSG00000038909	Kat7	Non-canonical_RBP	TRUE						1
ENSMUSG00000038914	Dido1	Non-canonical_RBP	TRUE					TRUE	2
ENSMUSG00000038943	Prc1	Non-canonical_RBP	TRUE						1
ENSMUSG00000038957	Edc3	FDF,LSM14					TRUE		1
ENSMUSG00000038965	Ube2l3	Non-canonical_RBP			TRUE	TRUE			2
ENSMUSG00000038976	Ppp1r9b	Non-canonical_RBP	TRUE						1
ENSMUSG00000039001	Rps21	Ribosomal_S21e						TRUE	1
ENSMUSG00000039016	Timm8b	Non-canonical_RBP	TRUE						1
ENSMUSG00000039018	Mtg1	MMR_HSR1							0
ENSMUSG00000039069	Mtg2	MMR_HSR1							0
ENSMUSG00000039087	Rreb1	Non-canonical_RBP	TRUE						1
ENSMUSG00000039108	Lsm14b	FDF,SM-ATX,LSM14			TRUE	TRUE	TRUE		3
ENSMUSG00000039117	Taf4	Non-canonical_RBP	TRUE						1
ENSMUSG00000039130	Zc3hc1	zf-C3HC,Rsm1							0
ENSMUSG00000039148	Sart1	SART-1	TRUE					TRUE	2
ENSMUSG00000039166	Akap7	AKAP7_NLS							0
ENSMUSG00000039205	Ciz1	zf-C2H2_jaz							0
ENSMUSG00000039209	Rpl39l	Ribosomal_L39							0
ENSMUSG00000039210	Gpatch2	G-patch							0
ENSMUSG00000039218	Srrm2	cwf21	TRUE		TRUE		TRUE		3
ENSMUSG00000039219	Arid4b	Tudor-knot	TRUE						1
ENSMUSG00000039220	Ppp1r10	zf-CCCH	TRUE			TRUE	TRUE		3
ENSMUSG00000039221	Rpl22l1	Ribosomal_L22e		TRUE	TRUE	TRUE	TRUE		4
ENSMUSG00000039224	D1Pas1	DEAD							0
ENSMUSG00000039236	Isg20	RNase_T							0
ENSMUSG00000039262	Prrc2b	Non-canonical_RBP					TRUE		1
ENSMUSG00000039264	Gimap3	MMR_HSR1							0
ENSMUSG00000039278	Pcsk1n	ProSAAS							0
ENSMUSG00000039286	Fndc3b	Non-canonical_RBP		TRUE			TRUE		2
ENSMUSG00000039356	Exosc2	ECR1_N				TRUE			1
ENSMUSG00000039361	Picalm	Non-canonical_RBP					TRUE		1
ENSMUSG00000039367	Sec24c	Non-canonical_RBP	TRUE						1
ENSMUSG00000039396	Neil3	zf-RanBP					TRUE		1
ENSMUSG00000039449	Prpf18	PRP4,Prp18							0
ENSMUSG00000039456	Morc3	Non-canonical_RBP	TRUE						1
ENSMUSG00000039501	Znfx1	Non-canonical_RBP			TRUE		TRUE		2
ENSMUSG00000039536	Stau1	dsrm		TRUE	TRUE		TRUE	TRUE	4
ENSMUSG00000039607	Rbms3	RRM_1		TRUE			TRUE	TRUE	3
ENSMUSG00000039620	Trmt9b	Methyltransf_31,Methyltransf_8							0
ENSMUSG00000039630	Hnrnpu	SAP							0
ENSMUSG00000039640	Mrpl12	Ribosomal_L12		TRUE					1
ENSMUSG00000039652	Cpeb3	RRM_1							0
ENSMUSG00000039660	Spout1	Methyltrn_RNA_3	TRUE		TRUE	TRUE	TRUE		4
ENSMUSG00000039671	Zmynd8	Non-canonical_RBP	TRUE						1
ENSMUSG00000039680	Mrps6	Ribosomal_S6							0
ENSMUSG00000039717	Ralyl	RRM_1							0
ENSMUSG00000039725	Trp53rka	RIO1							0
ENSMUSG00000039737	Prkrip1	Non-canonical_RBP			TRUE				1
ENSMUSG00000039756	Dnttip2	Fcf2			TRUE	TRUE	TRUE		3
ENSMUSG00000039771	Polr2j	RNA_pol_L_2,RNA_pol_L	TRUE						1
ENSMUSG00000039782	Cpeb2	RRM_1			TRUE		TRUE		2
ENSMUSG00000039804	Ncoa5	Non-canonical_RBP	TRUE						1
ENSMUSG00000039810	Zc3h10	zf-CCCH,zf-CCCH_2			TRUE	TRUE	TRUE	TRUE	4
ENSMUSG00000039826	Trub2	TruB_N					TRUE		1
ENSMUSG00000039841	Zfp800	zf-C2H2,zf-met							0
ENSMUSG00000039850	Endov	Endonuclease_5							0
ENSMUSG00000039860	Srrm3	cwf21,SRRM_C							0
ENSMUSG00000039879	Heca	Non-canonical_RBP					TRUE		1
ENSMUSG00000039929	Urb1	Npa1	TRUE			TRUE	TRUE		3
ENSMUSG00000039958	Etfbkmt	MTS,Met_10							0
ENSMUSG00000039959	Hip1	Non-canonical_RBP	TRUE						1
ENSMUSG00000039981	Zc3h12d	RNase_Zc3h12a							0
ENSMUSG00000039985	Sinhcaf	Non-canonical_RBP	TRUE						1
ENSMUSG00000040025	Ythdf2	YTH		TRUE	TRUE	TRUE	TRUE		4
[truncated: 996 more rows]

## Sheet: Danio rerio
Ensembl_gene_id	GeneSymbol	RBD	preZGA_Despic2017	ZGA_Despic2017	Times_Listed_as_RBP
ENSDARG00000000394	matr3l1.1	Non-canonical_RBP	TRUE	TRUE	2
ENSDARG00000000489	upf3b	Smg4_UPF3			0
ENSDARG00000000887	zgc:56699	zf-U11-48K			0
ENSDARG00000000935	unk	zf-CCCH			0
ENSDARG00000001015	znf384l	zf-C2H2,zf-met			0
ENSDARG00000001057	bysl	Bystin			0
ENSDARG00000001129	dicer1	Ribonuclease_3,PAZ,Ribonucleas_3_3,ResIII,DEAD,Dicer_dimer			0
ENSDARG00000001241	puf60b	RRM_1			0
ENSDARG00000001244	srrm1	PWI			0
ENSDARG00000001442	inppl1b	Exo_endo_phos			0
ENSDARG00000001754	noc2l	Noc2			0
ENSDARG00000001829	zgc:112982	THRAP3_BCLAF1			0
ENSDARG00000001857	aff4	AF-4			0
ENSDARG00000002026	qkib	KH_1			0
ENSDARG00000002128	cwf19l1	CwfJ_C_1,CwfJ_C_2			0
ENSDARG00000002131	celf2	RRM_1			0
ENSDARG00000002168	tra2b	RRM_1			0
ENSDARG00000002215	rtca	RTC,RTC_insert			0
ENSDARG00000002264	mrpl41	MRP-L27			0
ENSDARG00000002267	dcaf13	Sof1			0
ENSDARG00000002293	si:ch211-197g15.6	MMR_HSR1			0
ENSDARG00000002339	sgf29	DUF1325			0
ENSDARG00000002344	tubb4b	Non-canonical_RBP		TRUE	1
ENSDARG00000002402	ercc3	ResIII			0
ENSDARG00000002479	ercc6l	ResIII,DEAD			0
ENSDARG00000002487	noc3l	NOC3p,CBF			0
ENSDARG00000002549	eif3eb	eIF3_N			0
ENSDARG00000002597	pabpc1l	PABP,RRM_1	TRUE	TRUE	2
ENSDARG00000002710	ncl	RRM_1	TRUE	TRUE	2
ENSDARG00000002720	utp15	UTP15_C			0
ENSDARG00000002830	trmt2a	MTS,Methyltransf_15,tRNA_U5-meth_tr,RRM_1,Methyltransf_31	TRUE		1
ENSDARG00000002968	a1cf	DND1_DSRM,RRM_1			0
ENSDARG00000003032	eif4a1b	ResIII,DEAD			0
ENSDARG00000003153	nudt21	NUDIX_2			0
ENSDARG00000003207	mterf3	mTERF			0
ENSDARG00000003217	urb2	Urb2			0
ENSDARG00000003257	zgc:101559	MMR_HSR1			0
ENSDARG00000003382	cwc25	CWC25			0
ENSDARG00000003421	igf2bp2a	KH_1,RRM_1		TRUE	1
ENSDARG00000003429	hnrnpdl	RRM_1	TRUE	TRUE	2
ENSDARG00000003527	mak16	Ribosomal_L28e			0
ENSDARG00000003544	adarb1b	dsrm,A_deamin			0
ENSDARG00000003599	rpl3	Ribosomal_L3	TRUE		1
ENSDARG00000003681	eif5	eIF-5_eIF-2B,W2			0
ENSDARG00000003693	hars	HGTP_anticodon,HGTP_anticodon2,tRNA-synt_His			0
ENSDARG00000003841	usb1	HVSL			0
ENSDARG00000003846	mrpl21	Ribosomal_L21p			0
ENSDARG00000003938	rpa1	tRNA_anti-codon		TRUE	1
ENSDARG00000003941	rrs1	RRS1			0
ENSDARG00000003961	parp3	PARP			0
ENSDARG00000003968	larp6b	La			0
ENSDARG00000004151	rab23	MMR_HSR1			0
ENSDARG00000004174	cnot1	Not1			0
ENSDARG00000004328	LIN28A	CSD,zf-CCHC			0
ENSDARG00000004343	nelfe	RRM_1			0
ENSDARG00000004452	tardbpl	RRM_1	TRUE	TRUE	2
ENSDARG00000004587	kat5b	Tudor-knot			0
ENSDARG00000004594	znf800a	zf-C2H2,zf-met			0
ENSDARG00000004696	eefsec	GTP_EFTU,MMR_HSR1,GTP_EFTU_D2			0
ENSDARG00000004706	syf2	SYF2			0
ENSDARG00000004735	hnrnpub	SAP		TRUE	1
ENSDARG00000004757	ybx1	CSD	TRUE	TRUE	2
ENSDARG00000004774	wdr36	Utp21			0
ENSDARG00000004851	hinfp	zf-C2H2,zf-met			0
ENSDARG00000004956	zmat2	zf-U1,zf-met,zf-C2H2_jaz			0
ENSDARG00000005010	si:dkeyp-2e4.8	zf-C2H2,zf-met			0
ENSDARG00000005049	rab20	MMR_HSR1			0
ENSDARG00000005057	dimt1l	RrnaAD			0
ENSDARG00000005078	eif4e3	IF4E			0
ENSDARG00000005128	rnaseh2b	RNase_H2-Ydr279			0
ENSDARG00000005271	zc3h12a	RNase_Zc3h12a			0
ENSDARG00000005315	celf1	RRM_1	TRUE	TRUE	2
ENSDARG00000005355	larp6a	La			0
ENSDARG00000005464	dnase1l1	Exo_endo_phos			0
ENSDARG00000005540	xpo7	IBN_N			0
ENSDARG00000005551	hnrnph1l	zf-RNPHF,RRM_1	TRUE	TRUE	2
ENSDARG00000005561	gfm2	GTP_EFTU,MMR_HSR1,GTP_EFTU_D2,EFG_IV			0
ENSDARG00000005586	zbtb20	zf-C2H2,zf-met			0
ENSDARG00000005651	hrasb	MMR_HSR1			0
ENSDARG00000005699	ddx19	DEAD			0
ENSDARG00000005713	ethe1	Lactamase_B			0
ENSDARG00000005738	rpf1	Brix			0
ENSDARG00000005772	tsr2	WGG			0
ENSDARG00000005774	ddx3xb	DEAD	TRUE	TRUE	2
ENSDARG00000005791	rpl28	Ribosomal_L28e		TRUE	1
ENSDARG00000005827	eif2s1a	EIF_2_alpha,S1			0
ENSDARG00000005945	sart1	SART-1			0
ENSDARG00000005980	sfswap	DRY_EERY,Surp			0
ENSDARG00000006062	akap1b	KH_1,TUDOR			0
ENSDARG00000006065	znf385b	zf-met,zf-C2H2_jaz			0
ENSDARG00000006200	eif4g1a	MA3,MIF4G,W2	TRUE	TRUE	2
ENSDARG00000006219	gnl3	GN3L_Grn1,MMR_HSR1			0
ENSDARG00000006225	ddx39aa	ResIII,DEAD			0
ENSDARG00000006288	prdm5	zf-C2H2,zf-met			0
ENSDARG00000006316	rpl23a	Ribosomal_L23,Ribosomal_L23eN			0
ENSDARG00000006392	exosc9	RNase_PH,RNase_PH_C			0
ENSDARG00000006395	rbm25b	RRM_1,PWI			0
ENSDARG00000006413	rpl38	Ribosomal_L38e			0
ENSDARG00000006434	polr1e	RNA_pol_I_A49			0
ENSDARG00000006524	supt6h	S1			0
ENSDARG00000006553	rras	GTP_EFTU			0
ENSDARG00000006567	dus4l	Dus			0
ENSDARG00000006600	lsm14aa	FDF,SM-ATX,LSM14	TRUE	TRUE	2
ENSDARG00000006621	pspc1	RRM_1			0
ENSDARG00000006642	drg2	MMR_HSR1			0
ENSDARG00000006666	si:dkeyp-69c1.6	Bud13			0
ENSDARG00000006691	rpl12	Ribosomal_L11,Ribosomal_L11_N			0
ENSDARG00000006766	snd1	TUDOR,SNase	TRUE	TRUE	2
ENSDARG00000006838	eef1a2	GTP_EFTU,GTP_EFTU_D2,GTP_EFTU_D3			0
ENSDARG00000006840	gnmt	Methyltransf_31			0
ENSDARG00000006848	parp9	PARP			0
ENSDARG00000006915	arl8ba	MMR_HSR1			0
ENSDARG00000006963	cse1l	IBN_N			0
ENSDARG00000006983	celf3b	RRM_1			0
ENSDARG00000007034	hnrpkl	KH_1,ROKNT			0
ENSDARG00000007045	cnot4a	RRM_1			0
ENSDARG00000007065	mrps18b	Ribosomal_S18			0
ENSDARG00000007130	mrto4	Ribosomal_L10			0
ENSDARG00000007135	cnot3a	Not3,NOT2_3_5			0
ENSDARG00000007175	recql	DEAD			0
ENSDARG00000007184	zbtb16a	zf-C2H2,zf-met			0
ENSDARG00000007257	rab5ab	MMR_HSR1			0
ENSDARG00000007285	mrpl57	MRP-63			0
ENSDARG00000007294	aco2	Aconitase,Aconitase_C			0
ENSDARG00000007320	rpl7	Ribosomal_L30_N,Ribosomal_L30		TRUE	1
ENSDARG00000007430	prdm12b	zf-C2H2,zf-met			0
ENSDARG00000007465	tdrd1	TUDOR,SMN			0
ENSDARG00000007531	zcchc9	zf-CCHC			0
ENSDARG00000007630	mkrn2	zf-CCCH,zf-CCCH_2		TRUE	1
ENSDARG00000007639	cnot4b	RRM_1			0
ENSDARG00000007708	nsa2	Ribosomal_S8e			0
ENSDARG00000007720	sub1b	PC4			0
ENSDARG00000007734	stn1	tRNA_anti-codon			0
ENSDARG00000007744	tsr1	AARP2CN			0
ENSDARG00000007863	tra2a	RRM_1			0
ENSDARG00000007869	ehd3	MMR_HSR1			0
ENSDARG00000007901	crnkl1	HAT			0
ENSDARG00000007955	iars	Anticodon_1,tRNA-synt_1			0
ENSDARG00000007960	hnrnpaba	CBFNT,RRM_1	TRUE	TRUE	2
ENSDARG00000007990	wt1b	zf-C2H2,WT1			0
ENSDARG00000008032	sart3	RRM_1			0
ENSDARG00000008097	srsf9	RRM_1	TRUE	TRUE	2
ENSDARG00000008105	mettl2a	Methyltransf_31			0
ENSDARG00000008188	sf1	KH_1,zf-CCHC			0
ENSDARG00000008237	sars	Seryl_tRNA_N,tRNA-synt_2b			0
ENSDARG00000008255	cnot6a	Exo_endo_phos			0
ENSDARG00000008292	eif2s3	GTP_EFTU,GTP_EFTU_D2,eIF2_C			0
ENSDARG00000008333	znfl2a	zf-C2H2,zf-met			0
ENSDARG00000008395	snupn	Snurportin1			0
ENSDARG00000008454	cpeb1b	Non-canonical_RBP	TRUE	TRUE	2
ENSDARG00000008472	apex2	Exo_endo_phos			0
ENSDARG00000008480	trmt61a	GCD14			0
ENSDARG00000008560	brap	RRM_1			0
ENSDARG00000008706	paip2b	PAM2			0
ENSDARG00000008740	esf1	NUC153			0
ENSDARG00000008904	smarca2	BRK			0
ENSDARG00000008906	si:ch211-241e1.5	zf-C2H2,zf-met			0
ENSDARG00000008920	mrpl53	MRP_L53			0
ENSDARG00000009218	mars2	tRNA-synt_1g,tRNA-synt_1,tRNA-synt_1e			0
ENSDARG00000009285	rpl15	Ribosomal_L15e			0
ENSDARG00000009315	clgn	Calreticulin			0
ENSDARG00000009346	caprin1a	Caprin-1_C		TRUE	1
ENSDARG00000009443	zgc:92137	Non-canonical_RBP		TRUE	1
ENSDARG00000009484	arf1	MMR_HSR1			0
ENSDARG00000009525	tial1	RRM_1	TRUE	TRUE	2
ENSDARG00000009585	papola	PAP_RNA-bind			0
ENSDARG00000009673	si:ch211-197g15.6	MMR_HSR1			0
ENSDARG00000009753	sf3b6	RRM_1			0
ENSDARG00000009764	srek1	RRM_1			0
ENSDARG00000009806	smfn	RNase_T			0
ENSDARG00000009830	hdlbpa	KH_1	TRUE	TRUE	2
ENSDARG00000009862	dcps	DcpS,DcpS_C			0
ENSDARG00000009864	ddx55	ResIII,DEAD			0
ENSDARG00000009871	snrpc	zf-U1			0
ENSDARG00000009899	znf385a	zf-met,zf-C2H2_jaz			0
ENSDARG00000009950	edf1	Non-canonical_RBP	TRUE	TRUE	2
ENSDARG00000010018	qki2	KH_1			0
ENSDARG00000010083	rbfox3a	Fox-1_C,RRM_1			0
ENSDARG00000010085	p4ha2	2OG-FeII_Oxy			0
ENSDARG00000010160	rps15a	Ribosomal_S8			0
ENSDARG00000010194	eif4bb	RRM_1	TRUE	TRUE	2
ENSDARG00000010238	rbm22	RRM_1			0
ENSDARG00000010244	rpl22l1	Ribosomal_L22e			0
ENSDARG00000010246	prmt1	MTS	TRUE		1
ENSDARG00000010266	igf2bp3	KH_1,RRM_1	TRUE	TRUE	2
ENSDARG00000010267	dpydb	Dus			0
ENSDARG00000010281	xpo4	CRM1_C			0
ENSDARG00000010316	qars	tRNA-synt_1c_C,tRNA_synt_1c_R2,tRNA_synt_1c_R1,tRNA-synt_1c			0
ENSDARG00000010385	sept4a	MMR_HSR1			0
ENSDARG00000010400	lrrfip2	LRRFIP			0
ENSDARG00000010437	tent5c	NTP_transf_7			0
ENSDARG00000010481	bzw1a	W2			0
ENSDARG00000010516	rpl21	Ribosomal_L21e			0
ENSDARG00000010710	msi1	RRM_1			0
ENSDARG00000010721	sept6	MMR_HSR1			0
ENSDARG00000010729	CABZ01073795.1	MMR_HSR1			0
ENSDARG00000010752	acsl4b	Cwf_Cwc_15			0
ENSDARG00000010844	kras	GTP_EFTU,MMR_HSR1			0
ENSDARG00000010873	DDX17	DEAD			0
ENSDARG00000010905	mettl13	Methyltransf_31			0
ENSDARG00000010977	rab34b	MMR_HSR1			0
ENSDARG00000010978	trmt1	TRM			0
ENSDARG00000011020	hnrnpa1a	RRM_1	TRUE	TRUE	2
ENSDARG00000011079	wdr3	Utp12			0
ENSDARG00000011125	snrpb	LSM			0
ENSDARG00000011152	rpp14	RNase_P_Rpp14			0
ENSDARG00000011201	rplp2l	Ribosomal_60s			0
ENSDARG00000011245	esrp1	RRM_1			0
ENSDARG00000011247	rnpc3	RRM_1			0
ENSDARG00000011257	enpp2	Endonuclease_NS			0
ENSDARG00000011376	dnase1l4.2	Exo_endo_phos			0
ENSDARG00000011405	rps9	S4,Ribosomal_S4	TRUE		1
ENSDARG00000011555	spag7	R3H			0
ENSDARG00000011564	sfpq	RRM_1	TRUE	TRUE	2
ENSDARG00000011597	atxn2l	PAM2,LsmAD,SM-ATX	TRUE	TRUE	2
ENSDARG00000011613	rbm39a	RRM_1			0
ENSDARG00000011648	snrpd1	LSM			0
ENSDARG00000011740	u2af2b	RRM_1		TRUE	1
ENSDARG00000011797	tent5bb	NTP_transf_7			0
ENSDARG00000011801	wars2	tRNA-synt_1b			0
ENSDARG00000011821	plod2	2OG-FeII_Oxy			0
ENSDARG00000011884	MFN1	MMR_HSR1			0
ENSDARG00000011885	mrpl19	Ribosomal_L19			0
ENSDARG00000012044	polr3gla	RNA_pol_3_Rpc31			0
ENSDARG00000012141	papolg	PAP_RNA-bind			0
ENSDARG00000012222	nup35	Nup35_RRM,Nup35_RRM_2			0
ENSDARG00000012261	eftud2	GTP_EFTU,GTP_EFTU_D2,EFG_IV			0
ENSDARG00000012274	eif4e1c	IF4E			0
ENSDARG00000012389	adar	z-alpha,dsrm,A_deamin			0
ENSDARG00000012403	ercc6l2	ResIII,DEAD			0
ENSDARG00000012446	zgc:113057	RNB			0
ENSDARG00000012495	mphosph10	Mpp10			0
ENSDARG00000012505	u2af2a	Transformer,RRM_1			0
ENSDARG00000012539	dnase1	Exo_endo_phos			0
ENSDARG00000012572	polr3f	RNA_pol_Rpc34			0
ENSDARG00000012600	si:dkey-97a13.6	RNB			0
ENSDARG00000012603	eif3ja	eIF3_subunit			0
ENSDARG00000012642	si:ch211-266d19.4	zf-C2H2,zf-met			0
ENSDARG00000012674	rpusd4	PseudoU_synth_2	TRUE		1
ENSDARG00000012688	eif1b	SUI1			0
ENSDARG00000012723	rbm14a	RRM_5,RRM_1			0
ENSDARG00000012763	arl13b	MMR_HSR1			0
ENSDARG00000012776	smarca1	ResIII,DEAD			0
ENSDARG00000012820	nop56	Nop,NOP5NT			0
ENSDARG00000012827	mettl3	MT-A70			0
ENSDARG00000012899	ddx49	DEAD			0
ENSDARG00000012929	eif2d	SUI1,PUA			0
ENSDARG00000013023	nsun3	Methyltr_RsmB-F			0
ENSDARG00000013025	ints6	INT_SG_DDX_CT_C			0
ENSDARG00000013075	mrpl11	Ribosomal_L11,Ribosomal_L11_N			0
ENSDARG00000013150	dhx16	DEAD,HA2			0
ENSDARG00000013161	zgc:55558	MMR_HSR1			0
ENSDARG00000013250	tars	tRNA_SAD,HGTP_anticodon,tRNA-synt_2b			0
ENSDARG00000013274	eif4eb	IF4E			0
ENSDARG00000013307	rpl19	Ribosomal_L19e		TRUE	1
ENSDARG00000013351	cirbpb	RRM_1	TRUE	TRUE	2
ENSDARG00000013382	cwc15	Cwf_Cwc_15			0
ENSDARG00000013453	tdrd9	TUDOR,DEAD,HA2			0
ENSDARG00000013457	mtrex	rRNA_proc-arch,DEAD			0
ENSDARG00000013478	rrp15	Rrp15p			0
ENSDARG00000013492	zbtb34	zf-C2H2,zf-met			0
ENSDARG00000013576	gadd45bb	Ribosomal_L7Ae			0
ENSDARG00000013729	srsf6a	RRM_1		TRUE	1
ENSDARG00000013734	polr3glb	RNA_pol_3_Rpc31			0
ENSDARG00000013800	snrpd3	LSM			0
ENSDARG00000013843	sept5a	MMR_HSR1			0
ENSDARG00000013997	ern1	Ribonuc_2-5A			0
ENSDARG00000014004	eif2b4	IF-2B			0
ENSDARG00000014008	cwc22	MA3,MIF4G			0
ENSDARG00000014039	si:dkeyp-93d12.1	TUDOR			0
ENSDARG00000014041	smarcad1a	ResIII			0
ENSDARG00000014058	rab36	MMR_HSR1			0
ENSDARG00000014139	srp72	SRP72			0
ENSDARG00000014218	mecp2	MBD			0
ENSDARG00000014233	sept8b	MMR_HSR1			0
ENSDARG00000014244	rbmx	RBM1CTR,RRM_1	TRUE	TRUE	2
ENSDARG00000014329	npm1a	Nucleoplasmin			0
ENSDARG00000014340	rab11al	MMR_HSR1			0
ENSDARG00000014366	luc7l3	LUC7			0
ENSDARG00000014373	ddx4	DEAD			0
ENSDARG00000014420	elavl3	RRM_5,RRM_1			0
ENSDARG00000014427	mxe	MMR_HSR1			0
ENSDARG00000014498	ythdf2	YTH		TRUE	1
ENSDARG00000014499	nutf2l	NTF2			0
ENSDARG00000014565	eif4e1b	IF4E	TRUE		1
ENSDARG00000014569	hnrnpr	RRM_1	TRUE	TRUE	2
ENSDARG00000014591	ilf2	DZF	TRUE	TRUE	2
ENSDARG00000014690	rps4x	S4,RS4NT,KOW,Ribosomal_S4e	TRUE	TRUE	2
ENSDARG00000014692	znf622	zf-met,zf-C2H2_jaz			0
ENSDARG00000014746	rbfox1	Fox-1_C,RRM_1			0
ENSDARG00000014763	arf2a	MMR_HSR1			0
ENSDARG00000014775	zgc:113220	zf-C2H2,zf-met			0
ENSDARG00000014790	g3bp2	NTF2,RRM_1			0
ENSDARG00000014793	ehd1b	MMR_HSR1			0
ENSDARG00000014849	pih1d2	PIH1			0
ENSDARG00000014867	rpl8	Ribosomal_L2_C,Ribosomal_L2	TRUE	TRUE	2
ENSDARG00000014898	ncbp2	RRM_1			0
ENSDARG00000014975	irge1	MMR_HSR1			0
ENSDARG00000015006	dnm1l	MMR_HSR1			0
ENSDARG00000015111	ddx39ab	ResIII,DEAD			0
ENSDARG00000015123	dnase1l4.1	Exo_endo_phos			0
ENSDARG00000015128	rpl27	Ribosomal_L27e,KOW		TRUE	1
ENSDARG00000015201	pcmt	GCD14			0
ENSDARG00000015206	hnrnpua	SAP	TRUE	TRUE	2
ENSDARG00000015221	nsrp1	DUF2040			0
ENSDARG00000015239	prpf19	Prp19			0
ENSDARG00000015325	u2af1	zf-CCCH,RRM_1			0
ENSDARG00000015352	lsg1	MMR_HSR1			0
ENSDARG00000015392	dhx15	DEAD,HA2			0
ENSDARG00000015394	thoc7	THOC7			0
ENSDARG00000015404	arl3l2	MMR_HSR1			0
ENSDARG00000015471	chd1l	ResIII,DEAD			0
ENSDARG00000015482	zgc:113518	zf-C2H2,zf-met			0
ENSDARG00000015611	rasl11b	MMR_HSR1			0
ENSDARG00000015638	gemin2	SIP1			0
ENSDARG00000015676	nmd3	NMD3			0
ENSDARG00000015678	si:dkeyp-75b4.9	MMR_HSR1			0
ENSDARG00000015734	aicda	APOBEC_N,APOBEC_C			0
ENSDARG00000015747	aarsd1	tRNA_SAD			0
ENSDARG00000015807	rab22a	MMR_HSR1			0
ENSDARG00000015829	mov10a	ResIII	TRUE	TRUE	2
ENSDARG00000015835	eif4e2rs1	IF4E			0
ENSDARG00000015889	zc3h15	zf-CCCH			0
ENSDARG00000015901	ptbp2b	RRM_5,RRM_1			0
ENSDARG00000015966	yaf2	zf-RanBP			0
ENSDARG00000015998	wdhd1	eIF2A			0
ENSDARG00000016080	nob1	NOB1_Zn_bind			0
ENSDARG00000016085	mbnl3	zf-CCCH,zf-CCCH_2			0
ENSDARG00000016093	qtrt2	TGT			0
ENSDARG00000016117	exd2	DNA_pol_A_exo1			0
ENSDARG00000016122	ptrhd1	PTH2			0
ENSDARG00000016154	zfp36l1a	zf-CCCH			0
ENSDARG00000016177	eif4enif1	EIF4E-T	TRUE	TRUE	2
ENSDARG00000016188	SBNO2	ResIII			0
ENSDARG00000016260	fxr2	KH_1,Agenet,FXMRP1_C_core		TRUE	1
ENSDARG00000016280	eif1ad	eIF-1a			0
ENSDARG00000016302	upf1	UPF1_Zn_bind,ResIII	TRUE	TRUE	2
ENSDARG00000016307	mrpl46	MRP-L46			0
ENSDARG00000016345	ncoa5	Non-canonical_RBP	TRUE	TRUE	2
ENSDARG00000016393	arf2b	MMR_HSR1			0
ENSDARG00000016399	riok1	RIO1			0
ENSDARG00000016443	eif3c	eIF-3c_N	TRUE	TRUE	2
ENSDARG00000016447	ythdf1	YTH		TRUE	1
ENSDARG00000016477	eif4a2	ResIII,DEAD			0
ENSDARG00000016484	dkc1	TruB_N,PUA,DKCLD			0
ENSDARG00000016516	rbm8a	RRM_1			0
ENSDARG00000016527	helz2	RNB			0
ENSDARG00000016543	mrm3a	SpoU_methylase			0
ENSDARG00000016548	eif5b	IF-2,GTP_EFTU,MMR_HSR1,GTP_EFTU_D2			0
ENSDARG00000016725	gadd45gb.1	Ribosomal_L7Ae			0
ENSDARG00000016743	angel2	Exo_endo_phos			0
ENSDARG00000016753	ipo9	IBN_N			0
ENSDARG00000016775	aqr	ResIII			0
ENSDARG00000016783	srsf6b	RRM_1			0
ENSDARG00000016788	zeb1a	zf-C2H2,zf-met			0
ENSDARG00000016811	ints3	Ints3			0
ENSDARG00000016830	rimkla	RimK			0
ENSDARG00000016855	sf3b5	SF3b10			0
ENSDARG00000016864	farsb	B3_4,B5			0
ENSDARG00000016889	eif3g	eIF3g,RRM_1	TRUE	TRUE	2
ENSDARG00000016903	wdr5	eIF2A			0
ENSDARG00000016999	lin28a	CSD,zf-CCHC			0
ENSDARG00000017038	zgc:152670	2OG-FeII_Oxy			0
ENSDARG00000017140	zgc:63587	MMR_HSR1			0
ENSDARG00000017219	pabpc1a	PABP,RRM_5,RRM_1	TRUE	TRUE	2
ENSDARG00000017235	eif5a	eIF-5a			0
ENSDARG00000017244	chd6	ResIII,BRK			0
ENSDARG00000017315	larp7	RRM_1,RRM_3,La			0
ENSDARG00000017359	mettl8	Methyltransf_31			0
ENSDARG00000017423	patl1	PAT1			0
ENSDARG00000017439	eif4ba	RRM_1			0
ENSDARG00000017605	rpp40	Ribonuc_P_40			0
ENSDARG00000017673	nova2	KH_1			0
ENSDARG00000017741	g3bp1	NTF2,RRM_1	TRUE	TRUE	2
ENSDARG00000017762	srrt	ARS2			0
ENSDARG00000017843	srsf1b	RRM_1	TRUE	TRUE	2
ENSDARG00000017931	ints6l	INT_SG_DDX_CT_C			0
ENSDARG00000017994	tssk6	RIO1			0
ENSDARG00000018049	sf3b2	DUF382			0
ENSDARG00000018073	mrps22	MRP-S22			0
ENSDARG00000018107	rab3da	MMR_HSR1			0
ENSDARG00000018192	ubr5	PABP			0
ENSDARG00000018272	wdr33	Non-canonical_RBP	TRUE	TRUE	2
ENSDARG00000018334	rpl35	Ribosomal_L29			0
ENSDARG00000018425	ddx61	DEAD	TRUE	TRUE	2
ENSDARG00000018460	mbnl2	zf-CCCH,zf-CCCH_2			0
ENSDARG00000018494	smn1	TUDOR,SMN			0
ENSDARG00000018553	ifih1	ResIII,RIG-I_C-RD,DEAD			0
ENSDARG00000018574	sf3b4	RRM_1			0
ENSDARG00000018587	zgc:152658	MMR_HSR1			0
ENSDARG00000018593	parp16	PARP			0
ENSDARG00000018602	rab5aa	MMR_HSR1			0
ENSDARG00000018618	cpsf6	RRM_1	TRUE	TRUE	2
ENSDARG00000018623	rad54l	ResIII,DEAD			0
ENSDARG00000018627	arl5a	MMR_HSR1			0
ENSDARG00000018650	gtpbp3	MMR_HSR1			0
ENSDARG00000018658	aar2	AAR2			0
ENSDARG00000018698	carm1	MTS			0
ENSDARG00000018814	esrp2	RRM_1	TRUE	TRUE	2
ENSDARG00000018854	scaf4b	RRM_1			0
ENSDARG00000018881	apobec2a	APOBEC_N,APOBEC_C			0
ENSDARG00000018890	snrpa	RRM_5,RRM_1			0
ENSDARG00000018891	rnaseh2a	RNase_HII			0
ENSDARG00000018902	pes	Pescadillo_N			0
ENSDARG00000018904	cstf3	Suf			0
ENSDARG00000018914	hnrnpk	KH_1,KH_2,ROKNT	TRUE	TRUE	2
ENSDARG00000018936	zcchc17	S1			0
ENSDARG00000018961	gtpbp4	NOG1,MMR_HSR1,NOGCT			0
ENSDARG00000019181	rpsa	Ribosomal_S2			0
ENSDARG00000019191	sept12	MMR_HSR1			0
ENSDARG00000019205	fam120c	Non-canonical_RBP		TRUE	1
ENSDARG00000019222	mrpl24	KOW			0
ENSDARG00000019230	rpl7a	Ribosomal_L7Ae	TRUE	TRUE	2
ENSDARG00000019280	larsb	tRNA-synt_1g,Anticodon_1,tRNA-synt_1,tRNA-synt_1e			0
ENSDARG00000019312	rab39ba	MMR_HSR1			0
ENSDARG00000019345	mark3a	RIO1			0
ENSDARG00000019362	ptbp1a	RRM_5,RRM_1	TRUE	TRUE	2
ENSDARG00000019406	zgc:63470	DUF1917			0
ENSDARG00000019417	gadd45ga	Ribosomal_L7Ae			0
ENSDARG00000019529	parp1	PARP			0
ENSDARG00000019651	zgc:162239	MMR_HSR1			0
ENSDARG00000019707	spout1	Methyltrn_RNA_3			0
ENSDARG00000019765	zgc:158803	LUC7			0
ENSDARG00000019778	rps6	Ribosomal_S6e	TRUE	TRUE	2
ENSDARG00000019791	prmt3	MTS,Methyltransf_31			0
ENSDARG00000019842	cnot3b	Not3,NOT2_3_5			0
ENSDARG00000019941	sgta	Non-canonical_RBP	TRUE	TRUE	2
ENSDARG00000020015	mrps33	MRP-S33			0
ENSDARG00000020043	cnot8	CAF1			0
ENSDARG00000020077	nol10	NUC153			0
ENSDARG00000020079	neil3	zf-RanBP			0
ENSDARG00000020086	nuak1a	RIO1			0
ENSDARG00000020122	endou2	XendoU			0
ENSDARG00000020178	nova1	KH_1			0
ENSDARG00000020217	cpsf4	zf-CCCH,zf-CCHC	TRUE	TRUE	2
ENSDARG00000020235	sept9a	MMR_HSR1			0
ENSDARG00000020258	ewsr1a	zf-RanBP,RRM_1			0
ENSDARG00000020261	rab2a	MMR_HSR1			0
ENSDARG00000020377	eif4g2a	MA3,MIF4G,W2			0
ENSDARG00000020465	ewsr1b	zf-RanBP,RRM_1	TRUE	TRUE	2
ENSDARG00000020467	safb	RRM_5,RRM_1,SAP		TRUE	1
ENSDARG00000020482	nono	RRM_1			0
ENSDARG00000020497	rab7a	MMR_HSR1			0
ENSDARG00000020573	ddx3xa	DEAD	TRUE	TRUE	2
ENSDARG00000020595	gnl3l	GN3L_Grn1,MMR_HSR1			0
ENSDARG00000020746	gfi1aa	zf-C2H2,zf-met			0
ENSDARG00000020749	caprin2	Caprin-1_C			0
ENSDARG00000020841	rbm7	RRM_1			0
ENSDARG00000020850	eef1a1l1	GTP_EFTU,GTP_EFTU_D2,GTP_EFTU_D3			0
ENSDARG00000020913	ddx56	ResIII,DEAD			0
ENSDARG00000021107	sf3a2	zf-met			0
ENSDARG00000021112	c1d	Sas10_Utp3			0
ENSDARG00000021140	pabpc1b	PABP,RRM_5,RRM_1			0
ENSDARG00000021184	rbfox1l	Fox-1_C,RRM_1			0
ENSDARG00000021242	mvp	Vault			0
ENSDARG00000021257	eif3d	eIF-3_zeta		TRUE	1
ENSDARG00000021287	rab7b	MMR_HSR1			0
ENSDARG00000021324	nsun4	Methyltr_RsmB-F			0
ENSDARG00000021402	mcm3ap	RRM_1			0
ENSDARG00000021405	chd3	ResIII			0
ENSDARG00000021443	zfp36l1b	zf-CCCH			0
ENSDARG00000021455	strbp	DZF,dsrm			0
ENSDARG00000021466	ireb2	Aconitase,Aconitase_C			0
ENSDARG00000021702	pdcd4a	MA3			0
ENSDARG00000021806	zfp36l2	zf-CCCH			0
ENSDARG00000021811	calm3a	Non-canonical_RBP		TRUE	1
ENSDARG00000021812	cherp	Surp,G-patch			0
ENSDARG00000021838	rps23	Ribosom_S12_S23			0
ENSDARG00000021864	rplp1	Ribosomal_60s			0
ENSDARG00000021945	ddx23	DEAD			0
ENSDARG00000021984	ndufa2	L51_S25_CI-B8			0
ENSDARG00000022129	rbm4.3	RRM_5,RRM_1	TRUE	TRUE	2
ENSDARG00000022177	ddx59	ResIII,DEAD			0
ENSDARG00000022232	ppan	Brix			0
ENSDARG00000022410	rrp12	NUC173			0
ENSDARG00000022614	ddx43	KH_1,DEAD			0
ENSDARG00000022813	dnd1	DND1_DSRM,RRM_1			0
ENSDARG00000022952	zgc:66448	zf-C2H2,zf-met			0
ENSDARG00000022968	fxr1	KH_1,Agenet,FXMRP1_C_core			0
ENSDARG00000022996	setx	SEN1_N			0
ENSDARG00000023003	ccdc12	cwf18			0
ENSDARG00000023104	scaper	zf-met			0
ENSDARG00000023298	rps27.1	Ribosomal_S27e		TRUE	1
ENSDARG00000023299	snu13b	Ribosomal_L7Ae			0
ENSDARG00000023532	pinx1	G-patch			0
ENSDARG00000023645	kyat1	SURF6			0
ENSDARG00000023852	lsm4	LSM			0
ENSDARG00000023861	dnase1l1l	Exo_endo_phos			0
ENSDARG00000024276	pcbp4	KH_1,KH_2			0
ENSDARG00000024416	twistnb	SHS2_Rpb7-N			0
ENSDARG00000024465	mrps18a	Ribosomal_S18			0
ENSDARG00000024561	nolc1	SRP40_C			0
ENSDARG00000024687	polr3g	RNA_pol_3_Rpc31			0
ENSDARG00000024789	mxc	MMR_HSR1			0
ENSDARG00000025011	synj1	Exo_endo_phos,DUF1866			0
ENSDARG00000025046	AL935186.1	MMR_HSR1			0
ENSDARG00000025073	rpl18a	Ribosomal_L18A	TRUE	TRUE	2
ENSDARG00000025174	zgc:103482	HABP4_PAI-RBP1	TRUE	TRUE	2
ENSDARG00000025212	ints11	Beta-Casp,Lactamase_B,RMMBL			0
ENSDARG00000025332	rbm28	RRM_1			0
ENSDARG00000025335	nek10	RIO1			0
ENSDARG00000025338	hagh	Lactamase_B			0
ENSDARG00000025386	lsm14b	FDF,SM-ATX,LSM14	TRUE	TRUE	2
ENSDARG00000025397	srsf3a	RRM_1			0
ENSDARG00000025421	tdrd3	TUDOR,SMN	TRUE	TRUE	2
ENSDARG00000025581	rpl10	Ribosomal_L16		TRUE	1
ENSDARG00000025699	mbd1b	MBD			0
ENSDARG00000025789	chd4b	ResIII			0
ENSDARG00000025850	rps21	Ribosomal_S21e			0
ENSDARG00000025854	ddx51	ResIII,DEAD			0
ENSDARG00000025972	mcts1	PUA			0
ENSDARG00000026098	si:dkey-13a21.4	MMR_HSR1			0
ENSDARG00000026180	prpf8	RRM_4,U5_2-snRNA_bdg,PRO8NT,U6-snRNA_bdg,PROCN,PRP8_domainIV,PROCT			0
ENSDARG00000026183	polr2eb	RNA_pol_Rpb5_N,RNA_pol_Rpb5_C			0
ENSDARG00000026225	nsd2	Non-canonical_RBP	TRUE		1
ENSDARG00000026376	aco1	Aconitase,Aconitase_C			0
ENSDARG00000026453	zgc:66474	zf-C2H2,zf-met			0
ENSDARG00000026476	tia1l	RRM_1	TRUE	TRUE	2
ENSDARG00000026484	rab15	MMR_HSR1			0
ENSDARG00000026489	khsrp	KH_1,KH_2,DUF1897	TRUE	TRUE	2
ENSDARG00000026723	syncripl	RRM_5,RRM_1	TRUE	TRUE	2
ENSDARG00000026801	stau2	dsrm	TRUE	TRUE	2
ENSDARG00000026842	acin1b	SAP			0
ENSDARG00000026892	gpatch11	G-patch			0
ENSDARG00000026972	si:ch211-119o8.6	zf-C2H2,zf-met			0
ENSDARG00000027079	znf804a	zf-C2H2_jaz			0
ENSDARG00000027109	zfr	DZF,zf-met			0
ENSDARG00000027143	aptx	DcpS_C			0
ENSDARG00000027187	kat8	Tudor-knot			0
ENSDARG00000027403	zgpat	G-patch			0
ENSDARG00000027428	rpp30	RNase_P_p30			0
ENSDARG00000027572	as3mt	MTS,Methyltransf_31,Methyltransf_8			0
ENSDARG00000027590	sept2	MMR_HSR1			0
ENSDARG00000027649	cpsf3	CPSF73-100_C,Beta-Casp,Lactamase_B,RMMBL			0
ENSDARG00000027734	srsf5b	RRM_1			0
ENSDARG00000027744	gadd45ba	Ribosomal_L7Ae			0
ENSDARG00000027803	sbds	SBDS,SBDS_C			0
ENSDARG00000027938	rad18	SAP			0
ENSDARG00000028086	zbtb2b	zf-C2H2,zf-met			0
ENSDARG00000028228	zbtb18	zf-C2H2,zf-met			0
ENSDARG00000028295	mkrn4	zf-CCCH		TRUE	1
ENSDARG00000028379	trub2	TruB_N			0
ENSDARG00000028478	si:ch211-173n18.3	Methyltransf_31,Methyltransf_8			0
ENSDARG00000028517	hbp1	AXH			0
ENSDARG00000028676	nuak1b	RIO1			0
ENSDARG00000028688	exosc2	ECR1_N			0
ENSDARG00000028848	lsm12a	AD			0
ENSDARG00000028949	ZBTB26	zf-C2H2,zf-met			0
ENSDARG00000028971	cpsf2	Beta-Casp,Lactamase_B,RMMBL			0
ENSDARG00000028976	pus3	PseudoU_synth_1			0
ENSDARG00000029003	eif1axa	eIF-1a			0
ENSDARG00000029088	guf1	GTP_EFTU,MMR_HSR1			0
ENSDARG00000029248	fubp1	KH_1,KH_2,DUF1897	TRUE	TRUE	2
ENSDARG00000029252	ssb	RRM_1,RRM_3,La	TRUE	TRUE	2
ENSDARG00000029445	zgc:56676	SUI1			0
ENSDARG00000029500	rpl34	Ribosomal_L34e	TRUE	TRUE	2
ENSDARG00000029533	rpl18	Non-canonical_RBP		TRUE	1
ENSDARG00000029612	gpkow	KOW,G-patch			0
ENSDARG00000029663	rab1ab	MMR_HSR1			0
ENSDARG00000029720	si:dkeyp-9d4.2	MMR_HSR1			0
ENSDARG00000029818	srsf5a	RRM_5,RRM_1,RRM_3		TRUE	1
ENSDARG00000029885	rab41	MMR_HSR1			0
ENSDARG00000029911	casc3	Btz			0
ENSDARG00000030012	lrrfip1a	LRRFIP			0
ENSDARG00000030053	eef1db	EF1_GNE			0
ENSDARG00000030335	zc3h10	zf-CCCH			0
ENSDARG00000030408	rps26l	Ribosomal_S26e	TRUE	TRUE	2
ENSDARG00000030560	helz	zf-CCCH			0
ENSDARG00000030602	rps19	Ribosomal_S19e			0
ENSDARG00000030656	sept3	MMR_HSR1			0
ENSDARG00000030789	ddx18	DEAD			0
ENSDARG00000030830	cmtr1	FtsJ,G-patch			0
ENSDARG00000030913	cluha	eIF3_p135			0
ENSDARG00000030949	srprb	MMR_HSR1			0
ENSDARG00000030964	pde12	Exo_endo_phos			0
ENSDARG00000031048	gspt1	PAM2,GTP_EFTU,GTP_EFTU_D3			0
ENSDARG00000031216	ssu72	Ssu72			0
ENSDARG00000031243	snai3	zf-C2H2,zf-met			0
ENSDARG00000031343	rab6bb	MMR_HSR1			0
ENSDARG00000031346	rbm17	RRM_1,G-patch			0
ENSDARG00000031420	wt1a	zf-C2H2,WT1			0
ENSDARG00000031494	prrc2a	Non-canonical_RBP		TRUE	1
ENSDARG00000031637	pan3	zf-CCCH			0
ENSDARG00000031774	pus7	TruD			0
ENSDARG00000031809	rbm24b	RRM_1			0
ENSDARG00000031819	eif4ebp2	eIF_4EBP			0
ENSDARG00000031907	ptbp1b	RRM_5,RRM_1			0
ENSDARG00000032056	arl6	MMR_HSR1			0
ENSDARG00000032116	cnot7	CAF1			0
ENSDARG00000032117	ddx1	DEAD			0
ENSDARG00000032175	puf60a	RRM_1			0
ENSDARG00000032261	rngtt	mRNA_cap_enzyme,mRNA_cap_C			0
ENSDARG00000032277	rars2	tRNA-synt_1d,DALR_1			0
ENSDARG00000032516	rrp36	RRP36			0
ENSDARG00000032606	sept8a	MMR_HSR1			0
ENSDARG00000032614	msi2b	RRM_1			0
ENSDARG00000032651	ppp1r10	zf-CCCH			0
ENSDARG00000032708	arl4cb	MMR_HSR1			0
ENSDARG00000032725	rps27a	Ribosomal_S27		TRUE	1
ENSDARG00000032808	tdrd7a	TUDOR			0
ENSDARG00000032876	trit1	IPPT,zf-C2H2_jaz			0
ENSDARG00000032985	mrpl27	Ribosomal_L27			0
ENSDARG00000033056	zgc:171927	MMR_HSR1			0
ENSDARG00000033175	snrpe	LSM			0
ENSDARG00000033182	arl4ab	MMR_HSR1			0
ENSDARG00000033259	dis3l2	RNB			0
ENSDARG00000033320	sar1ab	MMR_HSR1			0
ENSDARG00000033418	gpatch1	DUF1604,G-patch			0
ENSDARG00000033537	p4ha1a	2OG-FeII_Oxy			0
ENSDARG00000033579	mtrf1	RF-1			0
ENSDARG00000033596	polr2c	RNA_pol_A_bac,RNA_pol_L			0
ENSDARG00000033597	api5	Non-canonical_RBP		TRUE	1
ENSDARG00000033901	msi2a	RRM_1			0
ENSDARG00000033957	trmt44	AdoMet_MTase			0
ENSDARG00000033967	trmt2b	tRNA_U5-meth_tr,Methyltransf_31			0
ENSDARG00000033973	mrps23	MRP-S23			0
ENSDARG00000034060	elac2	Lactamase_B_4			0
ENSDARG00000034174	mrrf	RRF			0
ENSDARG00000034178	cpsf1	PARP,CPSF_A			0
ENSDARG00000034210	si:dkey-240h12.4	RIO1			0
ENSDARG00000034215	rab42a	MMR_HSR1			0
ENSDARG00000034291	rpl37	Ribosomal_L37e			0
ENSDARG00000034396	mars	tRNA-synt_1g			0
ENSDARG00000034522	rab6ba	MMR_HSR1			0
ENSDARG00000034668	celf3a	RRM_1			0
ENSDARG00000034771	rab13	MMR_HSR1			0
ENSDARG00000034897	rps10	S10_plectin			0
ENSDARG00000035088	si:ch211-254c8.3	MMR_HSR1			0
ENSDARG00000035137	ehd2a	MMR_HSR1			0
ENSDARG00000035146	polr2j	RNA_pol_L_2,RNA_pol_L			0
ENSDARG00000035167	mrpl48	Ribosomal_S10			0
ENSDARG00000035171	btg4	Non-canonical_RBP	TRUE		1
ENSDARG00000035188	rab14l	MMR_HSR1			0
ENSDARG00000035256	eef2l2	GTP_EFTU,MMR_HSR1,GTP_EFTU_D2,EFG_IV			0
ENSDARG00000035264	riok2	RIO1			0
ENSDARG00000035324	hnrnpl	RRM_5,RRM_1	TRUE	TRUE	2
ENSDARG00000035325	srsf7a	zf-CCHC,RRM_1	TRUE	TRUE	2
ENSDARG00000035390	tnpo1	IBN_N			0
ENSDARG00000035391	ptcd2	MRP-S27			0
ENSDARG00000035427	surf6	SURF6			0
ENSDARG00000035434	zmat5	zf-U1,zf-CCCH			0
ENSDARG00000035507	ddx31	ResIII,DEAD			0
ENSDARG00000035564	dgcr8	dsrm			0
ENSDARG00000035618	coq5	Methyltransf_31			0
ENSDARG00000035678	zgc:91910	zf-met			0
ENSDARG00000035692	rps3a	Ribosomal_S3Ae	TRUE	TRUE	2
ENSDARG00000035699	srp19	SRP19			0
ENSDARG00000035719	arl5c	MMR_HSR1			0
ENSDARG00000035751	ipo7	IBN_N			0
ENSDARG00000035771	MEPCE	Bin3,Methyltransf_31			0
ENSDARG00000035860	rps28	Ribosomal_S28e	TRUE	TRUE	2
ENSDARG00000035871	rpl30	Ribosomal_L7Ae			0
ENSDARG00000035882	rida	Ribonuc_L-PSP			0
ENSDARG00000035913	yars	tRNA_bind,tRNA-synt_1b			0
ENSDARG00000035918	bzw2	W2			0
ENSDARG00000035954	tdp2b	Exo_endo_phos			0
ENSDARG00000036031	sept5b	MMR_HSR1			0
ENSDARG00000036060	exosc6	RNase_PH			0
ENSDARG00000036069	ddx39b	ResIII,DEAD			0
ENSDARG00000036161	hnrnpa0l	RRM_1	TRUE	TRUE	2
ENSDARG00000036162	hnrnpa0b	RRM_1	TRUE	TRUE	2
ENSDARG00000036164	cars	tRNA-synt_1e			0
ENSDARG00000036171	rnasel3	RnaseA			0
ENSDARG00000036214	dazl	RRM_1	TRUE	TRUE	2
ENSDARG00000036252	rras2	GTP_EFTU			0
ENSDARG00000036282	rnaset2	Ribonuclease_T2			0
ENSDARG00000036298	rps13	Ribosomal_S13_N,Ribosomal_S15			0
ENSDARG00000036316	rpl39	Ribosomal_L39			0
ENSDARG00000036345	cmtr2	FtsJ			0
ENSDARG00000036386	rbm4.1	zf-CCHC,RRM_5,RRM_1		TRUE	1
ENSDARG00000036394	pop7	Alba,Rpp20			0
ENSDARG00000036473	snapc2	SnAPC_2_like			0
ENSDARG00000036482	hexim1	HEXIM			0
ENSDARG00000036494	gstcd	MTS,GidB,Methyltransf_31			0
ENSDARG00000036501	rab39bb	MMR_HSR1			0
ENSDARG00000036625	polr2f	RNA_pol_Rpb6			0
ENSDARG00000036629	rps14	Ribosomal_S11	TRUE	TRUE	2
ENSDARG00000036637	arl11	MMR_HSR1			0
ENSDARG00000036675	hnrnpa1b	RRM_1,HnRNPA1	TRUE	TRUE	2
ENSDARG00000036678	trmt10a	tRNA_m1G_MT			0
ENSDARG00000036778	hbs1l	GTP_EFTU,MMR_HSR1,GTP_EFTU_D2,GTP_EFTU_D3			0
ENSDARG00000036844	tsen54	tRNA_int_end_N2			0
ENSDARG00000036875	rps12	Ribosomal_L7Ae			0
ENSDARG00000036894	zgc:101853	tRNA_bind			0
ENSDARG00000036956	asxl1	HARE-HTH			0
ENSDARG00000036995	lsm6	LSM			0
ENSDARG00000036998	arf3b	MMR_HSR1			0
ENSDARG00000037002	zgc:152968	RNase_T			0
ENSDARG00000037071	rps26	Ribosomal_S26e			0
ENSDARG00000037109	pwp2h	Utp12			0
ENSDARG00000037177	zc3h13	zf-CCCH			0
ENSDARG00000037229	denr	SUI1			0
ENSDARG00000037309	gatb	GatB_Yqey			0
ENSDARG00000037350	rpl9	Ribosomal_L6			0
ENSDARG00000037405	zgc:112083	zf-C2H2,zf-met			0
ENSDARG00000037433	fmr1	KH_1,Agenet,FXMRP1_C_core	TRUE	TRUE	2
ENSDARG00000037488	canx	Calreticulin			0
ENSDARG00000037503	thoc2	Tho2,Thoc2			0
ENSDARG00000037570	polr1d	RNA_pol_L_2,RNA_pol_L			0
ENSDARG00000037628	trpt1	PTS_2-RNA			0
ENSDARG00000037675	npm1b	Nucleoplasmin			0
ENSDARG00000037708	exosc10	HRDC,PMC2NT,DNA_pol_A_exo1			0
ENSDARG00000037773	rybpa	zf-RanBP			0
ENSDARG00000037835	polr3k	RNA_POL_M_15KD			0
ENSDARG00000037838	unkl	zf-CCCH			0
ENSDARG00000037884	rab30	MMR_HSR1			0
ENSDARG00000037914	znfl1	zf-CCHC			0
ENSDARG00000037919	rbbp6	zf-CCHC_2,zf-CCHC			0
ENSDARG00000037928	ddx42	ResIII,DEAD			0
ENSDARG00000037930	rnf113a	zf-CCCH			0
ENSDARG00000037955	pih1d1	PIH1			0
ENSDARG00000037965	srrm2	cwf21			0
ENSDARG00000037967	si:dkey-16l2.16	MMR_HSR1			0
ENSDARG00000037968	fus	zf-RanBP,RRM_1			0
ENSDARG00000038012	fam83fa	FAM83			0
ENSDARG00000038027	nol12	Nop25			0
ENSDARG00000038068	ddx5	DEAD	TRUE	TRUE	2
ENSDARG00000038222	tyw3	TYW3			0
ENSDARG00000038225	nras	GTP_EFTU,MMR_HSR1			0
ENSDARG00000038239	tnpo2	IBN_N			0
ENSDARG00000038302	ccar2	S1-like			0
ENSDARG00000038312	rcl1	RTC,RTC_insert			0
ENSDARG00000038360	thg1l	Thg1			0
ENSDARG00000038456	mrps35	MRP-S28			0
ENSDARG00000038505	polr2h	RNA_pol_Rpb8			0
ENSDARG00000038585	eif4e2	IF4E			0
ENSDARG00000038635	magoh	Mago_nashi			0
ENSDARG00000038695	elavl1a	RRM_5,RRM_1	TRUE	TRUE	2
ENSDARG00000038713	tep1	TROVE			0
ENSDARG00000038768	mrpl12	Ribosomal_L12			0
ENSDARG00000038870	slu7	Slu7			0
ENSDARG00000039082	zgc:123010	RRM_1		TRUE	1
ENSDARG00000039213	prpf38a	PRP38			0
ENSDARG00000039263	zbtb48	zf-C2H2,zf-met			0
ENSDARG00000039266	rbm25a	RRM_1,PWI			0
ENSDARG00000039345	drg1	MMR_HSR1			0
ENSDARG00000039347	rps24	Ribosomal_S24e	TRUE	TRUE	2
ENSDARG00000039350	ssbp1	Non-canonical_RBP		TRUE	1
ENSDARG00000039400	polr1c	RNA_pol_A_bac,RNA_pol_L			0
ENSDARG00000039424	snrpb2	RRM_5,RRM_1			0
ENSDARG00000039466	hnrnph3	RRM_1			0
ENSDARG00000039502	eef1a1a	GTP_EFTU,GTP_EFTU_D2,GTP_EFTU_D3			0
ENSDARG00000039543	mrps6	Ribosomal_S6			0
ENSDARG00000039578	pa2g4a	Non-canonical_RBP		TRUE	1
ENSDARG00000039719	mrps26	MRP-S26			0
ENSDARG00000039752	si:ch73-308m11.1	MMR_HSR1			0
ENSDARG00000039843	znf800b	zf-C2H2,zf-met			0
ENSDARG00000039888	CR855393.1	GTP_EFTU,MMR_HSR1			0
ENSDARG00000039910	rbm42	RRM_1			0
ENSDARG00000039943	tent5ba	NTP_transf_7			0
ENSDARG00000039958	utp11l	Utp11			0
ENSDARG00000039989	snrnp48	zf-U11-48K			0
ENSDARG00000040031	tardbp	RRM_1	TRUE	TRUE	2
ENSDARG00000040033	trmt11	UPF0020			0
ENSDARG00000040046	snai2	zf-C2H2,zf-met			0
ENSDARG00000040116	znf366	zf-C2H2,zf-met			0
ENSDARG00000040123	zfpm2a	zf-C2H2,zf-met			0
ENSDARG00000040184	syncrip	RRM_5,RRM_1	TRUE	TRUE	2
ENSDARG00000040214	scrt1b	zf-C2H2,zf-met			0
ENSDARG00000040300	gtpbp10	MMR_HSR1			0
ENSDARG00000040326	dhx29	DEAD,HA2			0
ENSDARG00000040350	rpp38	Ribosomal_L7Ae			0
ENSDARG00000040362	ehd2b	MMR_HSR1			0
ENSDARG00000040439	rsl24d1	Ribosomal_L24e			0
ENSDARG00000040440	snrpd2	LSM			0
ENSDARG00000040443	polr2i	RNA_POL_M_15KD			0
ENSDARG00000040445	si:ch211-219a4.3	PARP			0
ENSDARG00000040497	BX004816.1	MMR_HSR1			0
ENSDARG00000040503	sb:cb81	zf-CCCH			0
ENSDARG00000040523	smpd2a	Exo_endo_phos			0
ENSDARG00000040557	exosc5	RNase_PH,RNase_PH_C			0
ENSDARG00000040564	hnrnpul1	SAP			0
ENSDARG00000040582	c18h3orf33	SNase			0
ENSDARG00000040666	nifk	RRM_1			0
ENSDARG00000040725	zgc:114130	zf-CCCH			0
ENSDARG00000040727	tfb1m	RrnaAD			0
ENSDARG00000040732	elavl2	RRM_5,RRM_1	TRUE	TRUE	2
ENSDARG00000040881	hnrnph1	zf-RNPHF,RRM_1	TRUE	TRUE	2
ENSDARG00000040959	rabl3	MMR_HSR1			0
ENSDARG00000041011	gemin7	Gemin7			0
ENSDARG00000041022	pdcd4b	MA3			0
ENSDARG00000041155	morf4l1	Tudor-knot			0
ENSDARG00000041182	rpl4	Ribosomal_L4	TRUE	TRUE	2
ENSDARG00000041217	xpo6	Xpo1,IBN_N			0
ENSDARG00000041232	rps29	Ribosomal_S14			0
ENSDARG00000041243	setdb1a	MBD			0
ENSDARG00000041299	zgc:110796	RRM_1			0
ENSDARG00000041306	mrps25	L51_S25_CI-B8			0
ENSDARG00000041323	csdc2a	CSD			0
ENSDARG00000041333	si:dkey-125e8.4	MMR_HSR1			0
ENSDARG00000041340	mrpl51	MRP-L51			0
ENSDARG00000041397	eif2b2	IF-2B			0
ENSDARG00000041402	zc3h14	zf-CCCH_2			0
ENSDARG00000041428	yrdc	Sua5_yciO_yrdC			0
ENSDARG00000041435	uba52	Ribosomal_L40e			0
ENSDARG00000041450	rab11a	MMR_HSR1			0
ENSDARG00000041481	smg5	EST1,EST1_DNA_bind,PIN_4			0
ENSDARG00000041493	ipo4	IBN_N			0
ENSDARG00000041538	mrps28	MRP-S35			0
ENSDARG00000041572	zfpm1	zf-C2H2,zf-met			0
ENSDARG00000041575	trmt10c	tRNA_m1G_MT			0
ENSDARG00000041586	dhx40	DEAD,HA2			0
ENSDARG00000041607	eif4ebp3l	eIF_4EBP			0
ENSDARG00000041609	adarb1a	dsrm,A_deamin			0
ENSDARG00000041665	mkrn1	zf-CCCH,zf-CCCH_2			0
ENSDARG00000041699	piwil1	PAZ,Piwi	TRUE	TRUE	2
ENSDARG00000041811	rps25	Ribosomal_S25			0
ENSDARG00000041830	tsn	Translin			0
ENSDARG00000041853	rbm39b	RRM_1			0
ENSDARG00000041878	rab11ba	MMR_HSR1			0
ENSDARG00000041887	sf3a1	PRP21_like_P,Surp			0
ENSDARG00000041895	cad	RimK			0
ENSDARG00000042054	zgc:171971	RNA_pol_Rpc4			0
ENSDARG00000042057	trmt1l	TRM			0
ENSDARG00000042065	eef2a.2	GTP_EFTU,MMR_HSR1,GTP_EFTU_D2,EFG_IV			0
ENSDARG00000042094	eef2a.1	GTP_EFTU,MMR_HSR1,GTP_EFTU_D2,EFG_IV			0
ENSDARG00000042252	eif4h	RRM_1	TRUE	TRUE	2
ENSDARG00000042344	trmt6	Gcd10p			0
ENSDARG00000042452	p2rx4b	LSM			0
ENSDARG00000042496	parp12a	PARP		TRUE	1
ENSDARG00000042520	UTP14C	Utp14			0
ENSDARG00000042553	pex7	eIF2A			0
ENSDARG00000042566	rps7	Ribosomal_S7e			0
ENSDARG00000042571	rnaseh1	RNase_H			0
ENSDARG00000042590	rbm19	RRM_1			0
ENSDARG00000042637	tert	RVT_1,Telomerase_RBD			0
ENSDARG00000042724	supt5h	KOW			0
ENSDARG00000042751	riok3	RIO1			0
ENSDARG00000042839	dph6	Ribonuc_L-PSP			0
ENSDARG00000042848	pcmtl	GCD14,Methyltransf_31			0
ENSDARG00000042851	srp9	SRP9-21			0
ENSDARG00000042864	rpl7l1	Ribosomal_L30_N,Ribosomal_L30			0
ENSDARG00000042892	paip1	MIF4G			0
ENSDARG00000042900	gtpbp1l	GTP_EFTU			0
ENSDARG00000042905	rpl10a	Ribosomal_L1			0
ENSDARG00000043105	qtrt1	TGT			0
ENSDARG00000043177	lsm1	LSM			0
ENSDARG00000043196	rnasel2	RnaseA			0
ENSDARG00000043209	nsun5	Methyltr_RsmB-F			0
ENSDARG00000043304	nop2	Methyltr_RsmB-F			0
ENSDARG00000043328	fip1l1a	Fip1			0
ENSDARG00000043402	zgc:171480	Mitoc_L55			0
ENSDARG00000043404	rpp21	Rpr2			0
ENSDARG00000043453	rps5	Ribosomal_S7		TRUE	1
ENSDARG00000043509	rpl11	Ribosomal_L5_C,Ribosomal_L5			0
ENSDARG00000043536	si:dkey-86e18.1	Isy1			0
ENSDARG00000043554	mrpl40	MRP-L28			0
ENSDARG00000043559	gle1	GLE1			0
ENSDARG00000043581	gadd45aa	Ribosomal_L7Ae			0
ENSDARG00000043608	eif4ebp1	eIF_4EBP			0
ENSDARG00000043663	faub	Ribosomal_S30			0
ENSDARG00000043734	trmu	tRNA_Me_trans			0
ENSDARG00000043757	ptbp3	RRM_5,RRM_1			0
ENSDARG00000043797	cdc5l	Myb_Cef			0
ENSDARG00000043854	ppil4	RRM_1			0
ENSDARG00000043873	arid4a	Tudor-knot			0
ENSDARG00000043928	gpn1	GTP_EFTU			0
ENSDARG00000043960	rpf2	Brix			0
ENSDARG00000043970	lrpprc	PPR	TRUE	TRUE	2
ENSDARG00000043976	etf1b	eRF1_2,eRF1_3,eRF1_1			0
ENSDARG00000044093	rpl13a	Ribosomal_L13			0
ENSDARG00000044102	znf593	zf-C2H2_jaz			0
ENSDARG00000044134	iars2	tRNA-synt_1g,Anticodon_1,tRNA-synt_1			0
ENSDARG00000044143	nol8	RRM_1			0
ENSDARG00000044179	rbms2a	RRM_1			0
ENSDARG00000044182	stau1	dsrm			0
ENSDARG00000044204	endou	XendoU			0
ENSDARG00000044216	fto	FTO_CTD,FTO_NTD			0
ENSDARG00000044255	rbm18	RRM_1			0
ENSDARG00000044298	phax	RNA_GG_bind			0
ENSDARG00000044325	zgc:193690	DEAD			0
ENSDARG00000044332	zranb2	zf-RanBP			0
ENSDARG00000044380	rbmx2	RRM_1			0
ENSDARG00000044402	nop16	Nop16			0
ENSDARG00000044404	pars2	HGTP_anticodon,tRNA-synt_2b			0
ENSDARG00000044436	rps6ka4	RIO1			0
ENSDARG00000044457	gfi1ab	zf-C2H2,zf-met			0
ENSDARG00000044485	sall4	zf-C2H2,zf-met			0
ENSDARG00000044521	eef1b2	EF1_GNE			0
ENSDARG00000044526	camk1ga	RIO1			0
ENSDARG00000044545	zgc:77262	RRM_5,RRM_1	TRUE	TRUE	2
ENSDARG00000044565	ola1	MMR_HSR1			0
ENSDARG00000044574	rbms3	RRM_1			0
ENSDARG00000044575	vars	tRNA-synt_1g,Anticodon_1,tRNA-synt_1			0
ENSDARG00000044597	ncbp3	NCBP3			0
ENSDARG00000044622	polq	DEAD			0
ENSDARG00000044692	eri1	RNase_T			0
ENSDARG00000044942	mrpl45	Non-canonical_RBP	TRUE		1
ENSDARG00000045027	rab9a	MMR_HSR1			0
ENSDARG00000045074	arl4d	MMR_HSR1			0
ENSDARG00000045091	mrpl10	Ribosomal_L10			0
ENSDARG00000045095	elac1	Lactamase_B_4,Lactamase_B			0
ENSDARG00000045155	phf5a	PHF5			0
ENSDARG00000045372	ngdn	Sas10_Utp3			0
ENSDARG00000045373	pabpn1	RRM_1		TRUE	1
ENSDARG00000045484	dcp1b	DCP1			0
ENSDARG00000045487	rps16	Ribosomal_S9			0
ENSDARG00000045515	kin	Kin17_mid			0
ENSDARG00000045562	pus1	PseudoU_synth_1			0
ENSDARG00000045565	noc4l	CBF			0
ENSDARG00000045606	alkbh3	2OG-FeII_Oxy_2			0
ENSDARG00000045628	rab34a	MMR_HSR1			0
ENSDARG00000045639	elavl4	RRM_5,RRM_1			0
ENSDARG00000045660	hic1l	zf-C2H2,zf-met			0
ENSDARG00000045680	tnpo3	Xpo1			0
ENSDARG00000045691	zcrb1	zf-CCHC,RRM_1			0
ENSDARG00000045696	mrpl23	Ribosomal_L23			0
ENSDARG00000045755	ccdc59	rRNA_processing			0
ENSDARG00000045758	cracr2ab	MMR_HSR1			0
ENSDARG00000045773	PYURF	Trm112p			0
ENSDARG00000045776	cnbpa	zf-CCHC	TRUE	TRUE	2
ENSDARG00000045843	apex1	Exo_endo_phos			0
ENSDARG00000045847	si:ch211-214j24.10	NUFIP2			0
ENSDARG00000045857	cebpz	CBF			0
ENSDARG00000045913	mrps10	Ribosomal_S10			0
ENSDARG00000045930	rbpms2a	RRM_1			0
ENSDARG00000045951	kat5b	Tudor-knot			0
ENSDARG00000045976	sidt2	SID-1_RNA_chan			0
ENSDARG00000045989	arf4a	MMR_HSR1			0
ENSDARG00000046013	rasl11a	MMR_HSR1			0
ENSDARG00000046019	snai1b	zf-C2H2,zf-met			0
ENSDARG00000046024	pym1	Mago-bind			0
ENSDARG00000046157	RPS17	Ribosomal_S17e			0
ENSDARG00000051783	rplp0	Ribosomal_60s,Ribosomal_L10			0
ENSDARG00000051785	dhx33	HA2			0
ENSDARG00000051931	edc3	FDF,LSM14			0
ENSDARG00000051953	ythdc1	YTH			0
ENSDARG00000052178	eif2s1b	EIF_2_alpha,S1			0
ENSDARG00000052182	rbfox2	Fox-1_C,RRM_1	TRUE	TRUE	2
ENSDARG00000052242	aff2	AF-4			0
ENSDARG00000052263	rab1aa	MMR_HSR1			0
ENSDARG00000052290	rab33ba	GTP_EFTU,MMR_HSR1			0
ENSDARG00000052344	tbl3	Utp13			0
ENSDARG00000052348	smarca5	ResIII			0
ENSDARG00000052396	pkz	z-alpha			0
ENSDARG00000052480	pdcd11	Suf,S1			0
ENSDARG00000052511	lin28b	CSD,zf-CCHC			0
ENSDARG00000052536	tia1	RRM_1	TRUE	TRUE	2
ENSDARG00000052575	arl13a	MMR_HSR1			0
ENSDARG00000052594	nkiras2	MMR_HSR1			0
ENSDARG00000052604	cpeb2	RRM_1			0
ENSDARG00000052617	raver1	RRM_1		TRUE	1
ENSDARG00000052673	sept7b	MMR_HSR1			0
ENSDARG00000052677	si:ch211-138g9.2	RIO1			0
ENSDARG00000052701	smpd2b	Exo_endo_phos			0
ENSDARG00000052728	sltm	RRM_5,RRM_1,SAP			0
ENSDARG00000052747	gpatch3	G-patch			0
ENSDARG00000052856	khdrbs1a	KH_1	TRUE	TRUE	2
ENSDARG00000052876	CR933791.2	MMR_HSR1			0
ENSDARG00000052897	atxn2	PAM2,LsmAD,SM-ATX		TRUE	1
ENSDARG00000052899	CU550714.1	MMR_HSR1			0
ENSDARG00000052900	zgc:153642	MMR_HSR1			0
ENSDARG00000052954	rab25b	MMR_HSR1			0
ENSDARG00000052978	mbnl1	zf-CCCH,zf-CCCH_2			0
ENSDARG00000053021	grsf1	RRM_1	TRUE		1
ENSDARG00000053047	eif2s2	eIF-5_eIF-2B			0
ENSDARG00000053058	rps11	Ribosomal_S17			0
ENSDARG00000053101	prpf38b	PRP38			0
ENSDARG00000053129	carhsp1	CSD			0
ENSDARG00000053165	zgc:113377	zf-C2H2,zf-met			0
ENSDARG00000053200	dis3l	RNB			0
ENSDARG00000053260	zgc:113090	zf-C2H2,zf-met			0
ENSDARG00000053340	si:ch211-138g9.3	RIO1			0
ENSDARG00000053365	rpl31	Ribosomal_L31e		TRUE	1
ENSDARG00000053370	eif3jb	eIF3_subunit			0
ENSDARG00000053446	sub1a	PC4			0
ENSDARG00000053452	pop5	RNase_P_Rpp14			0
ENSDARG00000053457	rpl23	Ribosomal_L14		TRUE	1
ENSDARG00000053459	rybpb	zf-RanBP			0
ENSDARG00000053467	gtpbp1	GTP_EFTU			0
ENSDARG00000053474	tdrkh	KH_1,TUDOR			0
ENSDARG00000053496	gemin8	GEMIN8			0
ENSDARG00000053619	sra1	SRA1			0
ENSDARG00000053695	zgc:162948	zf-C2H2,zf-met			0
ENSDARG00000053761	si:dkey-187j14.4	MMR_HSR1			0
ENSDARG00000053792	si:rp71-1g18.1	zf-C2H2,zf-met			0
ENSDARG00000053805	trub1	TruB_N			0
ENSDARG00000053810	hnrnpc	RRM_1	TRUE	TRUE	2
ENSDARG00000053878	inpp5l	Exo_endo_phos			0
ENSDARG00000053912	fbl	GCD14,Fibrillarin			0
ENSDARG00000053963	npm2b	Nucleoplasmin			0
ENSDARG00000053995	gpank1	G-patch			0
ENSDARG00000054096	rbm41	RRM_1			0
ENSDARG00000054154	bms1	AARP2CN			0
ENSDARG00000054160	zgc:113625	MMR_HSR1			0
ENSDARG00000054164	mrps17	Ribosomal_S17			0
ENSDARG00000054224	ipo11	IBN_N			0
ENSDARG00000054259	nat10	tRNA_bind_2			0
ENSDARG00000054272	caprin1b	Caprin-1_C	TRUE	TRUE	2
ENSDARG00000054290	acin1a	SAP			0
ENSDARG00000054302	ehd4	MMR_HSR1			0
ENSDARG00000054374	alg13	Non-canonical_RBP	TRUE		1
ENSDARG00000054378	pcbp3	KH_1,KH_2			0
ENSDARG00000054530	rars	Arg_tRNA_synt_N,tRNA-synt_1d,DALR_1			0
ENSDARG00000054540	imp4	Brix			0
ENSDARG00000054548	si:ch73-285p12.4	MMR_HSR1			0
ENSDARG00000054597	cnot6l	Exo_endo_phos			0
ENSDARG00000054606	mrpl1	Ribosomal_L1			0
ENSDARG00000054641	tent5ab	NTP_transf_7			0
ENSDARG00000054707	dhx8	S1,DEAD,HA2			0
ENSDARG00000054799	rfc1	Ribosomal_L6			0
ENSDARG00000054818	rpl32	Ribosomal_L32e			0
ENSDARG00000054856	CSKMT	MTS,Methyltransf_31			0
ENSDARG00000054916	eif4ebp3	eIF_4EBP			0
ENSDARG00000054980	ebna1bp2	Ebp2			0
ENSDARG00000054984	zbtb41	zf-C2H2,zf-met			0
ENSDARG00000055076	nxf1	Tap-RNA_bind,TAP_C,NTF2	TRUE		1
ENSDARG00000055080	rbm4.2	zf-CCHC,RRM_5,RRM_1	TRUE	TRUE	2
ENSDARG00000055172	si:ch211-256m1.8	tRNA-synt_2			0
ENSDARG00000055216	tuba1c	Non-canonical_RBP	TRUE		1
ENSDARG00000055291	rab18a	MMR_HSR1			0
ENSDARG00000055350	sun1	MRP			0
ENSDARG00000055365	si:dkey-25e12.3	DcpS_C			0
ENSDARG00000055443	zcchc7	zf-CCHC			0
ENSDARG00000055475	rps27.2	Ribosomal_S27e			0
ENSDARG00000055477	pelo	eRF1_2,eRF1_3,eRF1_1			0
ENSDARG00000055493	hic1	zf-C2H2,zf-met			0
ENSDARG00000055563	drosha	Ribonuclease_3,dsrm,Ribonucleas_3_3			0
ENSDARG00000055679	mto1	GIDA_assoc			0
ENSDARG00000055868	rsl1d1	Ribosomal_L1			0
ENSDARG00000055889	zgc:153215	RRM_1			0
ENSDARG00000055903	luc7l	LUC7			0
ENSDARG00000055930	zc3h7bb	Non-canonical_RBP	TRUE	TRUE	2
ENSDARG00000055973	zar1l	Non-canonical_RBP	TRUE	TRUE	2
ENSDARG00000055996	rps8a	Ribosomal_S8e	TRUE	TRUE	2
ENSDARG00000056119	eef1g	EF1G			0
ENSDARG00000056127	polr2gl	S1,SHS2_Rpb7-N			0
ENSDARG00000056128	fastkd1	RAP			0
ENSDARG00000056138	sf3b1	SF3b1			0
ENSDARG00000056150	rbms2b	RRM_1			0
ENSDARG00000056186	eif5a2	eIF-5a			0
ENSDARG00000056235	smndc1	SMN			0
ENSDARG00000056307	znf706	zf-met			0
ENSDARG00000056387	rnf17	TUDOR			0
ENSDARG00000056443	zgc:152753	MMR_HSR1			0
ENSDARG00000056475	trnau1apb	RRM_1	TRUE		1
ENSDARG00000056479	rab1bb	MMR_HSR1			0
ENSDARG00000056504	frg1	FRG1			0
ENSDARG00000056517	thoc3	eIF2A			0
ENSDARG00000056531	nutf2	NTF2			0
ENSDARG00000056582	arf2b	MMR_HSR1			0
ENSDARG00000056649	htatsf1	RRM_1			0
ENSDARG00000056665	nsun2	Methyltr_RsmB-F			0
ENSDARG00000056691	cpeb4a	RRM_1			0
ENSDARG00000056717	vars2	tRNA-synt_1g,Anticodon_1,tRNA-synt_1			0
ENSDARG00000056720	utp3	Sas10_Utp3			0
ENSDARG00000056726	mettl7a	Methyltransf_31,Methyltransf_8			0
ENSDARG00000056794	zgc:110197	MMR_HSR1			0
ENSDARG00000056830	si:ch211-107m4.1	SAP			0
ENSDARG00000056855	gatc	Glu-tRNAGln			0
ENSDARG00000056903	mrpl13	Ribosomal_L13			0
ENSDARG00000056914	emg1	EMG1			0
ENSDARG00000056923	dbr1	DBR1			0
ENSDARG00000056932	tfip11	G-patch			0
ENSDARG00000056995	snai1a	zf-C2H2,zf-met			0
ENSDARG00000057026	ran	Non-canonical_RBP	TRUE		1
ENSDARG00000057089	ftsj1	FtsJ			0
ENSDARG00000057141	zgc:110045	KH_1,KH_2			0
ENSDARG00000057167	eif4g2b	MA3,MIF4G,W2			0
ENSDARG00000057238	si:dkey-30k6.5	zf-C2H2,zf-met			0
ENSDARG00000057245	im:7138535	DUF2465			0
ENSDARG00000057321	tut1	zf-met,PAP_assoc,RRM_1			0
ENSDARG00000057328	cth1	zf-CCCH	TRUE	TRUE	2
ENSDARG00000057368	rps8b	Ribosomal_S8e			0
ENSDARG00000057394	rab33a	MMR_HSR1			0
ENSDARG00000057484	srsf2a	RRM_1		TRUE	1
ENSDARG00000057491	n4bp1	RNase_Zc3h12a			0
ENSDARG00000057556	rpl17	Ribosomal_L22			0
ENSDARG00000057562	polr3c	RNA_pol_Rpc82			0
ENSDARG00000057583	prrc2c	Non-canonical_RBP		TRUE	1
ENSDARG00000057586	sall3b	zf-C2H2,zf-met			0
ENSDARG00000057606	arl4ca	MMR_HSR1			0
ENSDARG00000057648	dnttip2	Fcf2			0
ENSDARG00000057660	dhx57	zf-CCCH,DEAD,HA2			0
ENSDARG00000057691	srsf1a	RRM_1			0
ENSDARG00000057738	hells	ResIII			0
ENSDARG00000057751	zbtb47a	zf-C2H2,zf-met			0
ENSDARG00000057782	baz2ba	MBD			0
ENSDARG00000057805	mrpl28	Ribosomal_L28			0
ENSDARG00000057854	sap18	SAP18			0
ENSDARG00000057855	mrps31	MRP-S31			0
ENSDARG00000057857	arfrp1	MMR_HSR1			0
ENSDARG00000057879	p3h3	2OG-FeII_Oxy			0
ENSDARG00000057890	si:dkey-33c12.4	RRM_1			0
ENSDARG00000057912	eif1axb	eIF-1a			0
ENSDARG00000057929	naf1	Gar1			0
ENSDARG00000057939	ythdf3	YTH		TRUE	1
ENSDARG00000058044	rab1ba	MMR_HSR1			0
ENSDARG00000058105	rpl36a	Ribosomal_L44			0
ENSDARG00000058154	znf385c	zf-met,zf-C2H2_jaz			0
ENSDARG00000058159	ipo8	IBN_N			0
ENSDARG00000058306	prpf18	PRP4,Prp18			0
ENSDARG00000058328	lsm7	LSM			0
ENSDARG00000058349	polr2l	RNA_pol_N			0
ENSDARG00000058366	si:dkey-222f8.3	XendoU			0
ENSDARG00000058369	mex3b	KH_1			0
ENSDARG00000058413	rnaset2l	Ribonuclease_T2			0
ENSDARG00000058425	rab35b	MMR_HSR1			0
ENSDARG00000058448	zrsr2	zf-CCCH			0
ENSDARG00000058451	rpl6	Ribosomal_L6e_N,Ribosomal_L6e	TRUE	TRUE	2
ENSDARG00000058475	ern2	Ribonuc_2-5A			0
ENSDARG00000058522	shq1	SHQ1			0
ENSDARG00000058562	znf991	zf-C2H2,zf-met			0
ENSDARG00000058579	si:ch211-274f20.2	Calreticulin			0
ENSDARG00000058660	ilf3a	DZF,dsrm	TRUE	TRUE	2
ENSDARG00000058679	zgc:114104	zf-met,zf-C2H2_jaz			0
ENSDARG00000058800	rab25a	MMR_HSR1			0
ENSDARG00000058818	rbm38	RRM_1	TRUE	TRUE	2
ENSDARG00000058824	mrpl4	Ribosomal_L4			0
ENSDARG00000058865	endog	Endonuclease_NS			0
ENSDARG00000059070	gars	HGTP_anticodon,tRNA-synt_2b			0
ENSDARG00000059075	nip7	UPF0113			0
ENSDARG00000059234	mrps27	MRP-S27			0
ENSDARG00000059246	hnrnpd	CBFNT,RRM_1	TRUE	TRUE	2
ENSDARG00000059259	pabpc4	PABP,RRM_5,RRM_1			0
ENSDARG00000059303	hnrnpl2	RRM_5,RRM_1	TRUE	TRUE	2
ENSDARG00000059351	hnrnpa3	RRM_1,HnRNPA1			0
ENSDARG00000059357	sarnp	SAP			0
ENSDARG00000059360	srsf3b	RRM_1	TRUE	TRUE	2
ENSDARG00000059398	myef2	RRM_1	TRUE	TRUE	2
ENSDARG00000059461	mepce	MTS,Bin3,Methyltransf_31			0
ENSDARG00000059553	sympk	Symplekin_C			0
ENSDARG00000059556	recql5	DEAD			0
ENSDARG00000059575	uhmk1	RIO1,RRM_1			0
ENSDARG00000059634	thumpd3	THUMP,UPF0020			0
ENSDARG00000059654	eif3ba	RRM_1,eIF2A			0
ENSDARG00000059658	mrm1	SpoU_methylase			0
ENSDARG00000059689	mblac2	Lactamase_B			0
ENSDARG00000059711	nol6	Nrap			0
ENSDARG00000059746	plod1a	2OG-FeII_Oxy			0
ENSDARG00000059768	gpatch8	zf-C2H2_jaz,G-patch			0
ENSDARG00000059789	parp8	PARP			0
ENSDARG00000059811	smpd5	Exo_endo_phos			0
ENSDARG00000059841	exosc1	EXOSC1,ECR1_N			0
ENSDARG00000059856	alkbh2	2OG-FeII_Oxy_2			0
ENSDARG00000059871	shrprbck1r	zf-RanBP			0
ENSDARG00000059887	eral1	KH_2,MMR_HSR1			0
ENSDARG00000059888	ago3a	PAZ,Piwi			0
ENSDARG00000059908	si:ch211-217k17.7	Cgr1			0
ENSDARG00000059951	pld6	FAM83			0
ENSDARG00000059972	raly	RRM_1			0
ENSDARG00000060005	mtrf1l	RF-1			0
ENSDARG00000060027	nom1	MA3,MIF4G			0
ENSDARG00000060030	setd1a	RRM_1			0
ENSDARG00000060036	aimp1	tRNA_bind			0
ENSDARG00000060049	zgc:195075	MMR_HSR1			0
ENSDARG00000060065	ubap2b	Non-canonical_RBP		TRUE	1
ENSDARG00000060068	fam98b	DUF2465			0
ENSDARG00000060071	tent4b	PAP_assoc			0
ENSDARG00000060103	cpeb3	RRM_1			0
ENSDARG00000060109	aggf1	G-patch			0
ENSDARG00000060176	trmt10b	tRNA_m1G_MT			0
ENSDARG00000060192	rpusd1	PseudoU_synth_2			0
ENSDARG00000060243	enox1	RRM_1			0
ENSDARG00000060256	alkbh8	RRM_1,2OG-FeII_Oxy_2			0
ENSDARG00000060257	zranb1a	zf-RanBP			0
ENSDARG00000060308	urb1	Npa1			0
ENSDARG00000060322	zgc:153654	MMR_HSR1			0
ENSDARG00000060338	trmt12	MTS,Met_10			0
ENSDARG00000060411	ddx28	ResIII,DEAD			0
ENSDARG00000060489	mrpl32	Ribosomal_L32p			0
ENSDARG00000060494	eprs	tRNA-synt_1c_C,HGTP_anticodon,tRNA-synt_1c,tRNA-synt_2b,ProRS-C_1			0
ENSDARG00000060521	rbm27	zf-CCCH,PWI			0
ENSDARG00000060559	dis3	RNB,PIN_4			0
ENSDARG00000060566	cluhb	eIF3_p135			0
ENSDARG00000060600	capn15	zf-RanBP			0
ENSDARG00000060618	ipo13	Xpo1,IBN_N			0
ENSDARG00000060620	lig4	RNA_ligase			0
ENSDARG00000060687	chd2	ResIII			0
ENSDARG00000060695	znf346	zf-met,zf-C2H2_jaz			0
ENSDARG00000060748	tsfm	EF_TS			0
ENSDARG00000060767	smg7	EST1,EST1_DNA_bind			0
ENSDARG00000060830	fam83hb	FAM83			0
ENSDARG00000060847	setd1ba	RRM_1			0
ENSDARG00000060861	dars2	tRNA_anti-codon,tRNA-synt_2,GAD			0
ENSDARG00000060862	atxn1b	AXH			0
ENSDARG00000060889	mettl7a	Methyltransf_31,Methyltransf_8			0
ENSDARG00000060922	ess2	Es2			0
ENSDARG00000060992	rpusd2	PseudoU_synth_2			0
ENSDARG00000061040	pum2	PUF			0
ENSDARG00000061081	arpp21	R3H			0
ENSDARG00000061091	gtpbp6	MMR_HSR1	TRUE	TRUE	2
ENSDARG00000061096	dapk2a	RIO1			0
ENSDARG00000061100	nars	tRNA_anti-codon,tRNA-synt_2			0
ENSDARG00000061110	zbtb44	zf-C2H2,zf-met			0
ENSDARG00000061124	srpra	SRP54,SRP54_N			0
ENSDARG00000061168	dhx34	HA2			0
ENSDARG00000061169	larp1b	La	TRUE	TRUE	2
ENSDARG00000061177	mov10b.1	ResIII			0
ENSDARG00000061204	ddx20	ResIII,DEAD			0
ENSDARG00000061268	ago2	PAZ,Piwi			0
ENSDARG00000061338	ddx6	DEAD	TRUE	TRUE	2
ENSDARG00000061348	adat1	A_deamin			0
ENSDARG00000061370	tsen34	tRNA_int_endo			0
ENSDARG00000061414	slx4	zf-met			0
ENSDARG00000061419	zmat4b	zf-met,zf-C2H2_jaz			0
ENSDARG00000061424	znf646	zf-C2H2,zf-met			0
ENSDARG00000061478	igf2bp1	KH_1,RRM_1			0
ENSDARG00000061490	u2surp	cwf21,RRM_1,Surp			0
ENSDARG00000061505	mrps9	Ribosomal_S9			0
ENSDARG00000061527	nxt2	NTF2			0
ENSDARG00000061611	si:dkey-85k7.11	Endonuclease_NS			0
ENSDARG00000061629	ndufaf5	Methyltransf_31			0
ENSDARG00000061682	bicc1a	KH_1			0
ENSDARG00000061687	atxn1a	AXH			0
ENSDARG00000061735	hnrnpm	RRM_1	TRUE	TRUE	2
ENSDARG00000061742	clasrp	DRY_EERY			0
ENSDARG00000061774	mbd3a	MBD			0
ENSDARG00000061789	gnl1	MMR_HSR1			0
ENSDARG00000061802	cnot2	NOT2_3_5			0
ENSDARG00000061841	tiparp	PARP			0
ENSDARG00000061864	hdlbpb	KH_1			0
ENSDARG00000061865	ddx10	ResIII,DEAD			0
ENSDARG00000061985	rbm47	RRM_1			0
ENSDARG00000062114	tent4a	PAP_assoc	TRUE	TRUE	2
ENSDARG00000062146	larp4b	La			0
ENSDARG00000062206	skiv2l	rRNA_proc-arch,DEAD			0
ENSDARG00000062209	mrps5	Ribosomal_S5_C,Ribosomal_S5		TRUE	1
ENSDARG00000062302	znf652	zf-C2H2,zf-met			0
ENSDARG00000062314	rasl10a	MMR_HSR1			0
ENSDARG00000062374	leng9	AKAP7_NLS			0
ENSDARG00000062401	znf319b	zf-C2H2,zf-met			0
ENSDARG00000062457	las1l	Las1			0
ENSDARG00000062463	zc3h12b	RNase_Zc3h12a			0
ENSDARG00000062568	mrpl2	Ribosomal_L2_C,Ribosomal_L2			0
ENSDARG00000062601	piwil2	PAZ,Piwi			0
ENSDARG00000062612	dhx37	DEAD,HA2			0
ENSDARG00000062650	rif1	Rif1_N			0
ENSDARG00000062651	zc3hc1	zf-C3HC,Rsm1			0
ENSDARG00000062820	irgf3	MMR_HSR1			0
ENSDARG00000062828	si:ch73-171o20.1	MMR_HSR1			0
ENSDARG00000062830	tent5d	NTP_transf_7			0
ENSDARG00000062865	mras	GTP_EFTU			0
ENSDARG00000062897	tnksb	PARP			0
ENSDARG00000062915	polr3b	RNA_pol_Rpb2_5,RNA_pol_Rpb2_1,RNA_pol_Rpb2_2,RNA_pol_Rpb2_4,RNA_pol_Rpb2_3,RNA_pol_Rpb2_7,RNA_pol_Rpb2_6			0
ENSDARG00000062916	mrpl37	PDCD9	TRUE	TRUE	2
ENSDARG00000062929	FAM83G	FAM83			0
ENSDARG00000062983	fbxo18	UvrD-helicase			0
ENSDARG00000062987	tyw1	Wyosine_form			0
ENSDARG00000063003	alkbh5	2OG-FeII_Oxy_2			0
ENSDARG00000063031	rad54l2	ResIII			0
ENSDARG00000063050	rc3h2	zf-CCCH			0
ENSDARG00000063079	ago3b	PAZ,Piwi			0
ENSDARG00000063108	CABZ01059392.1	MMR_HSR1			0
ENSDARG00000063140	exd3	DNA_pol_A_exo1			0
ENSDARG00000063190	zranb1b	zf-RanBP			0
ENSDARG00000063212	prmt2	MTS			0
ENSDARG00000063213	mtif2	IF-2,GTP_EFTU,MMR_HSR1			0
ENSDARG00000063219	ubap2l	Non-canonical_RBP		TRUE	1
ENSDARG00000063223	arl14	MMR_HSR1			0
ENSDARG00000063229	xpo1b	CRM1_C,Xpo1,IBN_N			0
ENSDARG00000063249	mrpl9	Ribosomal_L9_N			0
ENSDARG00000063321	rabl2	MMR_HSR1			0
ENSDARG00000063419	DHX35	HA2			0
ENSDARG00000063466	isy1	Isy1			0
ENSDARG00000063481	si:ch211-214j24.15	MMR_HSR1			0
ENSDARG00000063535	chd4a	ResIII			0
ENSDARG00000063555	si:ch211-166g5.4	zf-C2H2,zf-met			0
ENSDARG00000063574	mtg2	MMR_HSR1			0
ENSDARG00000063613	si:ch211-133n4.10	Endonuclease_NS			0
ENSDARG00000063624	gfm1	GTP_EFTU,GTP_EFTU_D2,EFG_IV			0
ENSDARG00000063626	ddx21	GUCT,DEAD			0
ENSDARG00000063627	bop1	BOP1NT			0
ENSDARG00000063661	nuak2	RIO1			0
ENSDARG00000063663	clp1	Clp1			0
ENSDARG00000063701	rreb1a	zf-C2H2,zf-met			0
ENSDARG00000063731	rbm45	RRM_1		TRUE	1
ENSDARG00000067591	puraa	PurA			0
ENSDARG00000067639	prpf4	PRP4			0
ENSDARG00000067829	ppargc1a	RRM_1			0
ENSDARG00000067913	ints9	Beta-Casp			0
ENSDARG00000067950	zcchc2	zf-CCHC			0
ENSDARG00000068021	ece2a	Methyltransf_31			0
ENSDARG00000068065	BX664721.2	Endonuclease_NS			0
ENSDARG00000068082	wbp4	zf-U1			0
ENSDARG00000068140	si:dkey-24l11.2	Non-canonical_RBP	TRUE	TRUE	2
ENSDARG00000068231	CRACR2A	MMR_HSR1			0
ENSDARG00000068255	nanos3	zf-nanos			0
ENSDARG00000068305	mrps14	Ribosomal_S14			0
ENSDARG00000068400	znf131	zf-C2H2,zf-met			0
ENSDARG00000068596	cnot11	CNOT11			0
ENSDARG00000068602	dalrd3	DALR_1			0
ENSDARG00000068729	eif2ak2	dsrm			0
ENSDARG00000068755	exosc8	RNase_PH,RNase_PH_C			0
ENSDARG00000068822	purba	PurA		TRUE	1
ENSDARG00000068849	fam83ha	FAM83			0
ENSDARG00000068863	si:dkey-98f17.5	MMR_HSR1			0
ENSDARG00000068886	mrpl14	Ribosomal_L14			0
ENSDARG00000068893	mettl5	MTS,UPF0020,Methyltransf_31			0
ENSDARG00000068967	zgc:153372	Methyltransf_31			0
ENSDARG00000069066	nufip2	NUFIP2			0
ENSDARG00000069082	mrm3b	SpoU_methylase			0
ENSDARG00000069085	ints2	INTS2			0
ENSDARG00000069142	aars	tRNA_SAD,tRNA-synt_2c,DHHA1			0
ENSDARG00000069190	zgc:172339	Endonuclease_NS			0
ENSDARG00000069274	ighmbp2	R3H,ResIII			0
ENSDARG00000069278	trmt5	Methyltransf_15,Met_10			0
ENSDARG00000069280	tsen15	Sen15			0
ENSDARG00000069295	bcl6ab	zf-C2H2,zf-met			0
ENSDARG00000069297	upf3a	Smg4_UPF3			0
ENSDARG00000069335	bcl6b	zf-C2H2,zf-met			0
ENSDARG00000069362	CR847571.1	RRM_1			0
ENSDARG00000069373	crcp	RNA_pol_Rpb4			0
ENSDARG00000069386	mtg1	MMR_HSR1			0
ENSDARG00000069422	nhp2	Ribosomal_L7Ae			0
ENSDARG00000069428	slbp2	SLBP_RNA_bind			0
ENSDARG00000069469	khdrbs2	KH_1			0
ENSDARG00000069496	arl2	MMR_HSR1			0
ENSDARG00000069507	mettl27	MTS,Methyltransf_31			0
ENSDARG00000069548	zgc:162780	Methyltransf_31			0
ENSDARG00000069549	zgc:162396	Methyltransf_31			0
ENSDARG00000069624	mrps18c	Ribosomal_S18			0
ENSDARG00000069706	prmt6	MTS,Met_10			0
ENSDARG00000069707	si:ch211-113e8.5	MMR_HSR1			0
ENSDARG00000069758	si:dkey-189g17.2	RRM_1			0
ENSDARG00000069769	gig2j	PARP			0
ENSDARG00000069780	pus7l	TruD			0
ENSDARG00000069850	mrpl30	Ribosomal_L30			0
ENSDARG00000069857	coq3	Methyltransf_31			0
ENSDARG00000069869	zgc:113030	zf-C2H2,zf-met			0
ENSDARG00000069878	snu13a	Ribosomal_L7Ae			0
ENSDARG00000069934	parp4	PARP			0
ENSDARG00000069941	tdp2a	Exo_endo_phos			0
ENSDARG00000069951	eef1a1b	GTP_EFTU,GTP_EFTU_D2,GTP_EFTU_D3			0
ENSDARG00000070019	taf15	zf-RanBP,RRM_1	TRUE	TRUE	2
ENSDARG00000070043	dars	tRNA_anti-codon,tRNA-synt_2			0
ENSDARG00000070045	celf4	RRM_1			0
ENSDARG00000070048	zgc:173548	zf-C2H2,zf-met			0
ENSDARG00000070052	tdrd6	TUDOR			0
ENSDARG00000070085	mettl6	Methyltransf_31			0
ENSDARG00000070131	rpp25l	Alba			0
ENSDARG00000070278	mettl14	MT-A70			0
ENSDARG00000070317	irge4	MMR_HSR1			0
ENSDARG00000070318	arl8bb	MMR_HSR1			0
ENSDARG00000070431	fip1l1b	Fip1			0
ENSDARG00000070432	ino80	ResIII			0
ENSDARG00000070437	rpl22	Ribosomal_L22e	TRUE	TRUE	2
ENSDARG00000070471	tarbp2	dsrm,DND1_DSRM			0
ENSDARG00000070472	arf5	MMR_HSR1			0
ENSDARG00000070473	parp6b	PARP			0
ENSDARG00000070475	khdrbs1b	KH_1	TRUE	TRUE	2
ENSDARG00000070539	arf3a	MMR_HSR1			0
ENSDARG00000070553	rnmt	Methyltransf_31,Pox_MCEL			0
ENSDARG00000070558	si:ch211-93g23.2	Methyltransf_31			0
ENSDARG00000070589	mrpl35	Ribosomal_L35p			0
ENSDARG00000070607	mrpl36	Ribosomal_L36			0
ENSDARG00000070692	si:dkey-80c24.1	RIO1			0
ENSDARG00000070774	irgf1	MMR_HSR1			0
ENSDARG00000070786	znf770	zf-C2H2,zf-met			0
ENSDARG00000070801	opa1	MMR_HSR1			0
ENSDARG00000070809	znf516	zf-C2H2,zf-met			0
ENSDARG00000070812	si:ch211-156l18.6	zf-CCHC_2			0
ENSDARG00000070822	cnp	CNPase			0
ENSDARG00000070846	dazap1	RRM_1			0
ENSDARG00000070849	rps15	Ribosomal_S19			0
ENSDARG00000070852	zgc:195077	MMR_HSR1			0
ENSDARG00000070864	bcl6aa	zf-C2H2,zf-met			0
ENSDARG00000070867	smx5	LSM			0
ENSDARG00000070916	dnajc27	MMR_HSR1			0
ENSDARG00000070922	cnbpb	zf-CCHC		TRUE	1
ENSDARG00000070985	mrps21	Ribosomal_S21			0
ENSDARG00000071032	pnkd	Lactamase_B			0
ENSDARG00000071059	gtpbp2b	GTP_EFTU,GTP_EFTU_D2			0
ENSDARG00000071082	p4ha1b	2OG-FeII_Oxy			0
ENSDARG00000071164	alkbh1	2OG-FeII_Oxy_2			0
ENSDARG00000071216	si:ch211-133n4.9	Endonuclease_NS			0
ENSDARG00000071223	zgc:158445	Endonuclease_NS			0
ENSDARG00000071224	si:ch211-133n4.4	Endonuclease_NS			0
ENSDARG00000071355	si:ch211-197g15.7	MMR_HSR1			0
ENSDARG00000071361	si:ch211-197g15.10	MMR_HSR1			0
ENSDARG00000071375	celf5a	RRM_1			0
ENSDARG00000071409	arl3	MMR_HSR1			0
ENSDARG00000071450	tdrd5	TUDOR			0
ENSDARG00000071468	mrpl54	Ribosomal_L37			0
ENSDARG00000071551	xrcc6	SAP			0
ENSDARG00000071573	lsm5	LSM			0
ENSDARG00000071589	si:dkey-253d23.2	zf-C2H2,zf-met			0
ENSDARG00000071652	rrp8	Methyltransf_8			0
ENSDARG00000071683	zfr2	DZF,zf-met,zf-C2H2_jaz			0
ENSDARG00000071714	znf983	zf-C2H2,zf-met			0
ENSDARG00000071725	znf1167	zf-C2H2,zf-met			0
ENSDARG00000071727	si:dkey-37o8.1	GTP_EFTU,MMR_HSR1,GTP_EFTU_D2,GTP_EFTU_D3			0
ENSDARG00000071790	znf1153	zf-C2H2,zf-met			0
ENSDARG00000071823	adarb2	dsrm,A_deamin			0
ENSDARG00000071833	znf1162	zf-C2H2,zf-met			0
ENSDARG00000071878	trmt112	Trm112p			0
ENSDARG00000073721	smarcad1b	ResIII			0
ENSDARG00000073821	znf1177	zf-C2H2,zf-met			0
ENSDARG00000073844	si:dkey-85k7.10	Endonuclease_NS			0
ENSDARG00000073847	rbm15	RRM_1			0
ENSDARG00000073892	secisbp2	Ribosomal_L7Ae			0
ENSDARG00000073944	si:ch73-386h18.1	zf-met			0
ENSDARG00000073947	si:dkeyp-67e1.6	RIO1			0
ENSDARG00000074023	rbms1a	RRM_1			0
ENSDARG00000074031	fastkd2	RAP			0
ENSDARG00000074069	zgc:171452	MMR_HSR1			0
ENSDARG00000074111	bcdin3d	Bin3,Methyltransf_31			0
ENSDARG00000074163	zgc:162879	MMR_HSR1			0
ENSDARG00000074205	si:dkey-1c7.3	MMR_HSR1			0
ENSDARG00000074210	ARF5 (1 of many)	MMR_HSR1			0
ENSDARG00000074213	eif3bb	RRM_1,eIF2A			0
ENSDARG00000074242	serbp1a	HABP4_PAI-RBP1			0
ENSDARG00000074245	spen	RRM_5,RRM_1			0
ENSDARG00000074246	rab14	MMR_HSR1			0
ENSDARG00000074274	POLR2E (1 of many)	RNA_pol_Rpb5_N,RNA_pol_Rpb5_C			0
ENSDARG00000074283	inpp5d	Exo_endo_phos			0
ENSDARG00000074286	hint3	DcpS_C			0
ENSDARG00000074298	znf1015	zf-C2H2,zf-met			0
ENSDARG00000074310	rbfox3b	Fox-1_C,RRM_1			0
ENSDARG00000074319	sall1a	zf-C2H2,zf-met			0
ENSDARG00000074331	eif4g3b	MA3,MIF4G,W2			0
ENSDARG00000074332	si:ch1073-335m2.2	RRM_5,RRM_1		TRUE	1
ENSDARG00000074359	znfl1c	zf-CCHC			0
ENSDARG00000074365	zgc:171901	zf-C2H2,zf-met			0
ENSDARG00000074415	zgc:171482	zf-met,zf-C2H2_jaz			0
ENSDARG00000074431	ddb1	CPSF_A			0
ENSDARG00000074447	dapk3	RIO1			0
ENSDARG00000074498	chd9	ResIII,BRK			0
ENSDARG00000074526	zbtb16b	zf-C2H2,zf-met			0
ENSDARG00000074565	pusl1	PseudoU_synth_1			0
ENSDARG00000074572	zgc:56304	NTF2,RRM_1	TRUE	TRUE	2
ENSDARG00000074588	METTL18	MTS			0
ENSDARG00000074610	si:ch211-113e8.6	MMR_HSR1			0
ENSDARG00000074628	si:dkey-10o6.2	2OG-FeII_Oxy			0
ENSDARG00000074645	CABZ01032476.1	PAP_assoc			0
ENSDARG00000074675	pan2	RNase_T			0
ENSDARG00000074726	nrde2	NRDE-2			0
ENSDARG00000074756	tfb2m	RrnaAD			0
ENSDARG00000074758	csde1	CSD	TRUE	TRUE	2
ENSDARG00000074759	ccar1	S1-like,SAP			0
ENSDARG00000074807	tbrg4	RAP	TRUE	TRUE	2
ENSDARG00000074933	polg2	HGTP_anticodon			0
ENSDARG00000074979	larp4ab	La			0
ENSDARG00000074996	tbrg1	HARE-HTH			0
ENSDARG00000075033	GTPBP8	MMR_HSR1			0
ENSDARG00000075034	raver2	RRM_1			0
ENSDARG00000075057	si:dkeyp-33b5.4	PPR			0
ENSDARG00000075090	CU467646.1	Non-canonical_RBP	TRUE		1
ENSDARG00000075116	sall2	zf-C2H2,zf-met			0
ENSDARG00000075129	mrps11	Ribosomal_S11			0
ENSDARG00000075194	si:dkey-56e3.3	zf-C2H2,zf-met			0
ENSDARG00000075211	chd7	ResIII,BRK			0
ENSDARG00000075217	tdrd12	TUDOR,DEAD			0
ENSDARG00000075285	si:ch73-116o1.2	GTP_EFTU			0
ENSDARG00000075296	fam83c	FAM83			0
ENSDARG00000075297	trnt1	PolyA_pol			0
ENSDARG00000075323	srfbp1	BUD22			0
ENSDARG00000075325	mrpl16	Ribosomal_L16			0
ENSDARG00000075337	lars2	tRNA-synt_1g,Anticodon_1,tRNA-synt_1			0
ENSDARG00000075368	mrm2	FtsJ			0
ENSDARG00000075385	LO017852.1	HGTP_anticodon,tRNA-synt_2b			0
ENSDARG00000075417	zgc:175107	zf-C2H2,zf-met			0
ENSDARG00000075422	MRPL49	Img2			0
ENSDARG00000075533	zbtb24	zf-C2H2,zf-met			0
ENSDARG00000075542	zfhx4	zf-C2H2,zf-met			0
ENSDARG00000075543	chd8	ResIII,BRK			0
ENSDARG00000075545	si:dkey-89b17.4	zf-C2H2,zf-met			0
ENSDARG00000075616	polr2k	DNA_RNApol_7kD			0
ENSDARG00000075626	zgc:172090	MMR_HSR1			0
ENSDARG00000075677	mrpl17	Ribosomal_L17			0
ENSDARG00000075743	mrpl47	MRP-L47			0
ENSDARG00000075754	mri1	IF-2B			0
ENSDARG00000075757	gig2e	PARP			0
ENSDARG00000075791	si:dkey-79f11.5	MMR_HSR1			0
ENSDARG00000075795	nol7	NUC129			0
ENSDARG00000075834	si:dkey-182i3.8	zf-C2H2,zf-met			0
ENSDARG00000075867	mrtfaa	SAP			0
ENSDARG00000075891	sall1b	zf-C2H2,zf-met			0
ENSDARG00000075936	sugp1	Surp			0
ENSDARG00000075952	mbd2	MBD			0
ENSDARG00000075996	znfl1b	zf-CCHC			0
ENSDARG00000076146	zgc:172075	MMR_HSR1			0
ENSDARG00000076155	mtpap	PAP_assoc		TRUE	1
ENSDARG00000076176	ptcd1	PPR			0
ENSDARG00000076229	mrtfab	SAP			0
ENSDARG00000076250	rasef	MMR_HSR1			0
ENSDARG00000076257	si:ch211-285c6.1	MMR_HSR1			0
ENSDARG00000076269	zgc:172131	MMR_HSR1			0
ENSDARG00000076272	znf1041	zf-C2H2,zf-met			0
ENSDARG00000076283	snrpd3l	LSM			0
ENSDARG00000076290	calr	Calreticulin			0
ENSDARG00000076317	plod3	2OG-FeII_Oxy			0
ENSDARG00000076330	dusp12	Init_tRNA_PT			0
ENSDARG00000076334	mrpl43	L51_S25_CI-B8			0
ENSDARG00000076391	npm2a	Nucleoplasmin			0
ENSDARG00000076398	si:dkey-201l21.4	GTP_EFTU,MMR_HSR1			0
ENSDARG00000076472	ovol1a	zf-C2H2,zf-met			0
ENSDARG00000076501	asxl2	HARE-HTH			0
ENSDARG00000076509	polr2d	RNA_pol_Rpb4			0
ENSDARG00000076526	gar1	Gar1			0
ENSDARG00000076557	bicc2	KH_1			0
ENSDARG00000076573	si:dkey-88j15.3	MMR_HSR1			0
ENSDARG00000076584	patz1	zf-C2H2,zf-met			0
ENSDARG00000076585	si:ch211-113e8.11	zf-CCCH			0
ENSDARG00000076638	FO082781.1	KH_1			0
ENSDARG00000076718	prkra	dsrm,DND1_DSRM			0
ENSDARG00000076815	eif3s10	Non-canonical_RBP	TRUE	TRUE	2
ENSDARG00000076847	tnrc6c1	Ago_hook,RRM_1			0
ENSDARG00000076867	mrtfbb	SAP			0
ENSDARG00000076983	rnasel4	RnaseA			0
ENSDARG00000076995	sharpin	zf-RanBP			0
ENSDARG00000076996	si:ch73-182a11.2	Xpo1,IBN_N			0
ENSDARG00000077012	eif4ea	IF4E			0
ENSDARG00000077075	fastk	RAP		TRUE	1
ENSDARG00000077085	zgc:110821	zf-C2H2,zf-met			0
ENSDARG00000077089	blm	HRDC,BDHCT,DEAD			0
ENSDARG00000077093	scaf4a	RRM_1			0
ENSDARG00000077126	snrnp70	RRM_1,U1snRNP70_N			0
ENSDARG00000077143	znf526	zf-C2H2,zf-met			0
ENSDARG00000077169	si:ch211-153b23.4	Sua5_yciO_yrdC			0
ENSDARG00000077215	eif4g3a	MA3,MIF4G,W2			0
ENSDARG00000077226	smarca4a	ResIII,BRK			0
ENSDARG00000077239	si:ch211-165i18.2	Endonuclease_NS			0
ENSDARG00000077244	setd1bb	RRM_1			0
ENSDARG00000077253	alkbh6	2OG-FeII_Oxy_2			0
ENSDARG00000077264	wdr43	Utp12			0
ENSDARG00000077291	rps2	Ribosomal_S5_C,Ribosomal_S5	TRUE	TRUE	2
ENSDARG00000077299	yars2	tRNA-synt_1b			0
ENSDARG00000077314	mblac1	Lactamase_B			0
ENSDARG00000077339	ptrh2	PTH2			0
ENSDARG00000077400	rbm10	zf-RanBP,RRM_1			0
ENSDARG00000077461	dhx32a	HA2			0
ENSDARG00000077469	polr1b	RNA_pol_Rpa2_4,RNA_pol_Rpb2_1,RNA_pol_Rpb2_2,RNA_pol_Rpb2_3,RNA_pol_Rpb2_7,RNA_pol_Rpb2_6			0
ENSDARG00000077516	recql4	zf-CCHC,DEAD			0
ENSDARG00000077523	tdrd7b	TUDOR			0
ENSDARG00000077536	snrnp200	ResIII,DEAD			0
ENSDARG00000077544	toe1	CAF1			0
ENSDARG00000077567	angel1	Exo_endo_phos			0
ENSDARG00000077607	dus2	dsrm,Dus			0
ENSDARG00000077650	tnksa	PARP			0
ENSDARG00000077653	rabl6b	MMR_HSR1			0
ENSDARG00000077712	zgc:113886	zf-C2H2,zf-met			0
ENSDARG00000077717	rpl29	Ribosomal_L29e			0
ENSDARG00000077726	nocta	Exo_endo_phos			0
ENSDARG00000077728	supv3l1	SUV3_C			0
ENSDARG00000077732	alyref	RRM_1	TRUE	TRUE	2
ENSDARG00000077760	ascc1	AKAP7_NLS			0
ENSDARG00000077839	dhx30	DEAD,HA2			0
ENSDARG00000077860	ankhd1	KH_1			0
ENSDARG00000077877	znfl1h	zf-CCHC			0
ENSDARG00000077883	fam83d	FAM83			0
ENSDARG00000077943	ints5	INTS5_C,INTS5_N			0
ENSDARG00000078026	zcchc24	zf-CCHC_2			0
ENSDARG00000078041	xpo1a	CRM1_C,Xpo1,IBN_N			0
ENSDARG00000078055	acd	TPP1			0
ENSDARG00000078093	zgc:172065	MMR_HSR1			0
ENSDARG00000078106	ocrl	Exo_endo_phos			0
ENSDARG00000078159	zgc:175284	zf-C2H2,zf-met			0
ENSDARG00000078182	zgc:194443	MMR_HSR1			0
ENSDARG00000078195	fhit	DcpS_C			0
ENSDARG00000078256	ovol1b	zf-C2H2,zf-met			0
ENSDARG00000078281	zgc:173575	zf-C2H2,zf-met			0
ENSDARG00000078309	fam83b	FAM83			0
ENSDARG00000078324	si:ch211-263k4.2	zf-C2H2,zf-met,zf-C2H2_jaz			0
ENSDARG00000078391	fam98a	DUF2465	TRUE		1
ENSDARG00000078401	larp4aa	La			0
ENSDARG00000078416	zeb2b	zf-C2H2,zf-met			0
ENSDARG00000078500	dap3	DAP3			0
ENSDARG00000078525	noctb	Exo_endo_phos			0
ENSDARG00000078542	inpp5ja	Exo_endo_phos			0
ENSDARG00000078546	cars2	tRNA-synt_1e			0
ENSDARG00000078558	si:dkey-22i16.10	RIO1			0
ENSDARG00000078618	inpp5kb	Exo_endo_phos			0
ENSDARG00000078686	arl8a	MMR_HSR1			0
ENSDARG00000078754	gra	eIF_4EBP			0
ENSDARG00000078814	si:dkey-34m19.3	zf-C2H2,zf-met			0
ENSDARG00000078832	si:dkey-73p2.3	MMR_HSR1			0
ENSDARG00000078835	mrpl58	RF-1			0
ENSDARG00000078894	hemk1	MTS,Methyltransf_31			0
ENSDARG00000078911	zgc:163098	cwf21,RRM_1,Surp			0
ENSDARG00000078941	ano9a	Non-canonical_RBP		TRUE	1
ENSDARG00000078942	enox2	RRM_1			0
ENSDARG00000078966	rbm15b	RRM_1			0
ENSDARG00000079029	dhx32b	HA2			0
ENSDARG00000079036	znfl1k	zf-CCHC			0
ENSDARG00000079055	si:dkey-85a20.4	SpoU_methylase			0
ENSDARG00000079080	etfbkmt	MTS,Met_10			0
ENSDARG00000079124	MTERF4	mTERF			0
ENSDARG00000079126	znfl1i	zf-CCHC			0
ENSDARG00000079202	parp2	PARP			0
ENSDARG00000079219	mfn1b	MMR_HSR1			0
ENSDARG00000079245	si:dkey-73p2.2	MMR_HSR1			0
ENSDARG00000079263	si:dkeyp-2e4.2	zf-C2H2,zf-met			0
ENSDARG00000079313	pelp1	RIX1			0
ENSDARG00000079391	mrpl42	MRP-S32			0
ENSDARG00000079452	rbm46	DND1_DSRM,RRM_1			0
ENSDARG00000079471	si:dkey-88j15.4	MMR_HSR1			0
ENSDARG00000079504	mfn2	MMR_HSR1			0
ENSDARG00000079524	znfl1g	zf-CCHC			0
ENSDARG00000079532	zgc:194242	Methyltransf_31			0
ENSDARG00000079547	zbtb47b	zf-C2H2,zf-met			0
ENSDARG00000079575	aff3	AF-4			0
ENSDARG00000079578	rbpms2b	RRM_1			0
ENSDARG00000079613	sall3a	zf-C2H2,zf-met			0
ENSDARG00000079672	efl1	GTP_EFTU,GTP_EFTU_D2			0
ENSDARG00000079681	CABZ01059627.2	Non-canonical_RBP	TRUE		1
ENSDARG00000079688	tnrc6a	Ago_hook			0
ENSDARG00000079717	rbm12b	RRM_1			0
ENSDARG00000079725	dhx9	dsrm,DEAD,HA2	TRUE	TRUE	2
ENSDARG00000079745	si:ch211-166a6.5	eIF3_p135			0
ENSDARG00000079760	zgc:112998	zf-C2H2,zf-met,zf-C2H2_jaz			0
ENSDARG00000079780	hnrnpul1l	SAP			0
ENSDARG00000079783	isg20	RNase_T			0
ENSDARG00000079818	helq	ResIII,DEAD			0
ENSDARG00000079827	srbd1	S1			0
ENSDARG00000079848	gmps	tRNA_Me_trans			0
ENSDARG00000079947	gfi1b	zf-C2H2,zf-met			0
ENSDARG00000080021	zmat3	zf-met,zf-C2H2_jaz			0
ENSDARG00000086017	zgc:153681	Tap-RNA_bind,TAP_C,NTF2			0
ENSDARG00000086048	si:ch211-229i14.2	MMR_HSR1			0
ENSDARG00000086107	MTERF1	mTERF			0
ENSDARG00000086162	znf385d	zf-met,zf-C2H2_jaz			0
ENSDARG00000086223	si:ch73-144d13.4	zf-C2H2,zf-met			0
ENSDARG00000086327	srrm4	SRRM_C			0
ENSDARG00000086405	mterf2	mTERF			0
ENSDARG00000086411	srsf10b	RRM_1			0
ENSDARG00000086419	si:ch211-282j17.13	MMR_HSR1			0
ENSDARG00000086420	CABZ01046949.1	RVT_1			0
ENSDARG00000086425	prpf3	PRP3,PWI			0
ENSDARG00000086449	znf1055	zf-C2H2,zf-met			0
ENSDARG00000086495	BX546500.1	RVT_1			0
ENSDARG00000086613	si:dkey-266f7.10	Exo_endo_phos			0
ENSDARG00000086678	ascc3	ResIII,DEAD			0
ENSDARG00000086847	irgq1	MMR_HSR1			0
ENSDARG00000086849	si:dkey-187k19.2	RVT_1			0
ENSDARG00000086853	dpyda.3	Dus			0
ENSDARG00000086896	fubp3	KH_1,KH_2,DUF1897	TRUE	TRUE	2
ENSDARG00000086903	gig2o	PARP			0
ENSDARG00000086977	atxn1l	AXH			0
ENSDARG00000087012	BX004816.2	MMR_HSR1			0
ENSDARG00000087046	si:ch211-222k6.2	zf-C2H2,zf-met			0
ENSDARG00000087074	znf574	zf-C2H2,zf-met			0
ENSDARG00000087145	si:ch1073-296d18.1	PARP			0
ENSDARG00000087168	si:ch211-162i8.4	zf-C2H2,zf-met			0
ENSDARG00000087243	zgc:100918	MMR_HSR1			0
ENSDARG00000087289	zgc:66473	MMR_HSR1			0
ENSDARG00000087290	si:ch211-202h22.10	zf-C2H2,zf-met			0
ENSDARG00000087375	zgc:66473	MMR_HSR1			0
ENSDARG00000087421	serbp1b	HABP4_PAI-RBP1			0
ENSDARG00000087453	si:ch73-57f22.2	zf-C2H2,zf-met			0
ENSDARG00000087483	si:dkey-226l10.6	zf-C2H2,zf-met			0
ENSDARG00000087536	znf407	zf-C2H2,zf-met			0
ENSDARG00000087583	zgc:171717	Non-canonical_RBP		TRUE	1
ENSDARG00000087647	sept7a	MMR_HSR1			0
ENSDARG00000087767	CABZ01074298.1	Ribonuc_2-5A			0
ENSDARG00000087779	pum3	CPL			0
ENSDARG00000087817	si:dkey-30g5.1	MMR_HSR1			0
ENSDARG00000087839	si:dkey-33c14.6	zf-C2H2,zf-met			0
ENSDARG00000087869	si:ch211-11k18.4	MMR_HSR1			0
ENSDARG00000087996	pabpn1l	RRM_1			0
ENSDARG00000088000	znf1057	zf-C2H2,zf-met			0
ENSDARG00000088030	rpl35a	Ribosomal_L35Ae			0
ENSDARG00000088051	AL935044.1	zf-C2H2,zf-met			0
ENSDARG00000088246	thoc1	efThoc1			0
ENSDARG00000088260	gig2p	PARP			0
ENSDARG00000088307	mrtfba	SAP			0
ENSDARG00000088367	si:cabz01069013.3	zf-C2H2,zf-met			0
ENSDARG00000088493	si:ch211-149k12.3	RVT_1,Exo_endo_phos			0
ENSDARG00000088507	znf982	zf-C2H2,zf-met			0
ENSDARG00000088552	si:dkey-23f9.13	zf-CCHC_2			0
ENSDARG00000088619	rexo4	RNase_T			0
ENSDARG00000088817	wdr59	eIF2A			0
ENSDARG00000088881	si:dkeyp-69b9.3	SAP			0
ENSDARG00000088906	CABZ01059403.1	MMR_HSR1			0
ENSDARG00000088927	CR450793.1	zf-C2H2,zf-met,zf-C2H2_jaz			0
ENSDARG00000088999	mettl4	MT-A70			0
ENSDARG00000089112	zmp:0000000951	MMR_HSR1			0
ENSDARG00000089181	adad1	dsrm,A_deamin			0
ENSDARG00000089225	trove2	TROVE			0
ENSDARG00000089230	si:ch211-253b8.2	zf-C2H2,zf-met,zf-C2H2_jaz			0
ENSDARG00000089260	dus1l	Dus			0
ENSDARG00000089302	hnrnpa0a	RRM_1	TRUE	TRUE	2
ENSDARG00000089428	rab12	MMR_HSR1			0
ENSDARG00000089461	ciz1b	zf-C2H2_jaz			0
ENSDARG00000089463	dhx58	ResIII,RIG-I_C-RD,DEAD			0
ENSDARG00000089489	fam83e	FAM83			0
ENSDARG00000089567	patl2	PAT1	TRUE	TRUE	2
ENSDARG00000089598	si:cabz01054396.2	zf-C2H2,zf-met			0
ENSDARG00000089637	rnaseh2c	RNase_H2_suC			0
ENSDARG00000089663	lsm3	LSM			0
ENSDARG00000089715	si:cabz01054394.7	zf-C2H2,zf-met			0
ENSDARG00000089781	ciz1a	zf-met			0
ENSDARG00000089802	akap1a	KH_1,TUDOR			0
ENSDARG00000089814	znf1042	zf-C2H2,zf-met			0
ENSDARG00000089836	MRPS12	Ribosom_S12_S23			0
ENSDARG00000089883	si:dkey-210j14.3	zf-C2H2,zf-met			0
ENSDARG00000089886	si:dkey-19e4.5	PTH2			0
ENSDARG00000089940	znf1008	zf-C2H2,zf-met			0
ENSDARG00000089947	BX005085.1	zf-C2H2,zf-met			0
ENSDARG00000089954	si:ch211-189e2.3	TUDOR		TRUE	1
ENSDARG00000090086	rab11bb	MMR_HSR1			0
ENSDARG00000090099	si:dkeyp-67a8.4	MMR_HSR1			0
ENSDARG00000090160	zgc:173709	zf-C2H2,zf-met			0
ENSDARG00000090179	si:ch211-117c9.1	RIO1			0
ENSDARG00000090202	rbm11	RRM_1			0
ENSDARG00000090292	ralyl	RRM_1			0
ENSDARG00000090337	pprc1	RRM_1			0
ENSDARG00000090340	si:dkey-27o4.1	FAM83			0
ENSDARG00000090386	cd3eap	RNA_polI_A34			0
ENSDARG00000090462	mrpl20	Ribosomal_L20			0
ENSDARG00000090551	FP102786.1	MMR_HSR1			0
ENSDARG00000090617	ctif	MIF4G			0
ENSDARG00000090656	tomm20a	Tudor-knot			0
ENSDARG00000090697	eif3ea	eIF3_N			0
ENSDARG00000090727	celf5b	RRM_1			0
ENSDARG00000090740	zmp:0000001003	zf-C2H2,zf-met			0
ENSDARG00000090751	zc3h3	zf-CCCH			0
ENSDARG00000090788	cstf2	RRM_1		TRUE	1
ENSDARG00000090836	si:ch211-191d2.2	zf-C2H2,zf-met			0
ENSDARG00000090942	CABZ01054394.1	zf-C2H2,zf-met			0
ENSDARG00000090988	larsa	tRNA-synt_1g,tRNA-synt_1			0
ENSDARG00000091198	urm1	Urm1			0
ENSDARG00000091247	fars2	tRNA-synt_2d,FDX-ACB			0
ENSDARG00000091367	prpf6	PRP1_N			0
ENSDARG00000091393	si:ch211-161m3.6	zf-C2H2,zf-met			0
ENSDARG00000091402	eif2b1	IF-2B			0
ENSDARG00000091477	znf1066	zf-C2H2,zf-met			0
ENSDARG00000091531	carm1l	MTS,Methyltransf_31			0
ENSDARG00000091538	zranb3	ResIII			0
ENSDARG00000091631	si:ch211-197h24.6	Non-canonical_RBP		TRUE	1
ENSDARG00000091652	xrn1	XRN_N			0
ENSDARG00000091656	lsm8	LSM			0
ENSDARG00000091679	FO704858.1	zf-C2H2,zf-met			0
ENSDARG00000091730	gig2l	PARP			0
ENSDARG00000091760	cwf19l2	CwfJ_C_1,CwfJ_C_2			0
ENSDARG00000091762	zbtb40	zf-C2H2,zf-met			0
ENSDARG00000091831	ddx27	ResIII,DEAD			0
ENSDARG00000091851	tsen2	tRNA_int_endo,tRNA_int_endo_N			0
ENSDARG00000091931	gpatch4	G-patch			0
ENSDARG00000091994	znf1048	zf-C2H2,zf-met			0
ENSDARG00000092027	si:dkey-20i20.9	zf-C2H2,zf-met			0
ENSDARG00000092088	si:dkey-4c15.8	zf-C2H2,zf-met			0
ENSDARG00000092115	eif4a1a	ResIII,DEAD	TRUE	TRUE	2
ENSDARG00000092134	rad54b	ResIII			0
ENSDARG00000092240	si:ch211-243a20.3	Isy1			0
ENSDARG00000092246	si:dkey-20i20.3	zf-C2H2,zf-met			0
ENSDARG00000092249	irgf2	MMR_HSR1			0
ENSDARG00000092361	si:dkey-79f11.7	MMR_HSR1			0
ENSDARG00000092488	khnyn	RNase_Zc3h12a			0
ENSDARG00000092501	si:dkey-80c24.5	RIO1			0
ENSDARG00000092507	znf1013	zf-C2H2,zf-met			0
ENSDARG00000092550	si:dkey-85a20.4	SpoU_methylase			0
ENSDARG00000092584	si:ch1073-385f13.3	RNase_T			0
ENSDARG00000092605	znf1003	zf-C2H2,zf-met			0
ENSDARG00000092634	CABZ01000634.1	MMR_HSR1			0
ENSDARG00000092644	ago1	PAZ,Piwi			0
ENSDARG00000092774	tarsl2	HGTP_anticodon,tRNA-synt_2b			0
ENSDARG00000092807	si:dkey-151g10.6	Ribosomal_L41			0
ENSDARG00000092823	si:dkeyp-67a8.4	MMR_HSR1			0
ENSDARG00000092883	si:dkey-193b15.5	MMR_HSR1			0
ENSDARG00000092927	si:dkey-44g23.2	zf-met			0
ENSDARG00000092938	znf1047	zf-C2H2,zf-met			0
ENSDARG00000092954	mrpl34	Ribosomal_L34		TRUE	1
ENSDARG00000092987	zmat4a	zf-met,zf-C2H2_jaz			0
ENSDARG00000093007	mphosph6	MPP6			0
ENSDARG00000093041	si:ch211-234c11.2	zf-C2H2,zf-met			0
ENSDARG00000093070	thumpd2	THUMP,MTS,UPF0020,Methyltransf_31			0
ENSDARG00000093082	LO018605.1	MMR_HSR1			0
ENSDARG00000093125	RANBP2	zf-RanBP			0
ENSDARG00000093359	inpp5jb	Exo_endo_phos			0
ENSDARG00000093378	si:ch211-235i11.5	zf-C2H2,zf-met			0
ENSDARG00000093476	si:dkey-175d9.2	MMR_HSR1			0
ENSDARG00000093562	si:dkey-20i20.7	zf-C2H2,zf-met			0
ENSDARG00000093606	si:dkey-159f12.2	Ribosomal_S17	TRUE	TRUE	2
ENSDARG00000093672	zgc:171435	zf-C2H2,zf-met			0
ENSDARG00000093773	si:ch1073-296i8.2	RNase_T			0
ENSDARG00000093841	si:ch211-12h2.6	Non-canonical_RBP	TRUE		1
ENSDARG00000093857	si:dkey-79f11.10	MMR_HSR1			0
ENSDARG00000093875	zgc:174224	zf-C2H2,zf-met			0
ENSDARG00000093994	znf1058	zf-C2H2,zf-met			0
ENSDARG00000094010	swt1	PIN_4			0
ENSDARG00000094196	si:dkey-27d5.10	zf-CCHC_2			0
ENSDARG00000094197	znfl1l	zf-CCHC			0
ENSDARG00000094309	si:ch73-92e7.6	zf-C2H2,zf-met			0
ENSDARG00000094335	si:dkey-23f9.12	zf-CCHC_2			0
ENSDARG00000094343	si:dkey-20i20.8	zf-C2H2,zf-met			0
ENSDARG00000094443	znf1036	zf-C2H2,zf-met			0
ENSDARG00000094484	si:ch211-162i8.4	zf-C2H2,zf-met			0
ENSDARG00000094491	si:ch211-202m22.1	RIO1			0
ENSDARG00000094514	si:dkey-7l6.3	zf-C2H2,zf-met			0
ENSDARG00000094558	si:dkeyp-53e4.1	zf-C2H2,zf-met			0
ENSDARG00000094609	si:ch73-68b22.2	2OG-FeII_Oxy			0
ENSDARG00000094709	arl8	MMR_HSR1			0
ENSDARG00000094736	znf1157	zf-C2H2,zf-met			0
ENSDARG00000094747	si:ch211-197g15.6	MMR_HSR1			0
ENSDARG00000094886	si:dkey-266f7.5	Exo_endo_phos			0
ENSDARG00000094984	si:ch211-197g15.8	MMR_HSR1			0
ENSDARG00000095076	si:dkey-73p2.3	MMR_HSR1			0
ENSDARG00000095170	lrrfip1b	LRRFIP			0
ENSDARG00000095283	si:dkeyp-2e4.3	zf-C2H2,zf-met			0
ENSDARG00000095309	si:dkey-79f11.9	MMR_HSR1			0
ENSDARG00000095332	si:dkey-14d8.1	zf-C2H2,zf-met			0
ENSDARG00000095397	znf1170	zf-C2H2,zf-met			0
ENSDARG00000095410	si:ch211-285c6.4	MMR_HSR1			0
ENSDARG00000095455	si:dkey-20i20.10	zf-C2H2,zf-met			0
ENSDARG00000095605	CR846087.3	zf-C2H2,zf-met			0
ENSDARG00000095673	si:dkey-79f11.8	MMR_HSR1			0
ENSDARG00000095704	si:dkey-4c15.13	zf-C2H2,zf-met			0
ENSDARG00000095739	si:dkey-73p2.1	MMR_HSR1			0
ENSDARG00000095750	fdxacb1	FDX-ACB			0
ENSDARG00000095890	znf236	zf-C2H2,zf-met,zf-C2H2_jaz			0
ENSDARG00000095904	prpf31	Prp31_C,Nop			0
ENSDARG00000095927	si:ch211-57m13.1	RIO1			0
ENSDARG00000096041	si:ch211-162i8.2	zf-C2H2,zf-met			0
ENSDARG00000096189	si:dkey-54j5.2	zf-C2H2,zf-met			0
ENSDARG00000096210	znf1050	zf-C2H2,zf-met			0
ENSDARG00000096528	si:ch73-236c18.9	zf-C2H2,zf-met			0
ENSDARG00000096575	si:dkey-182i3.9	zf-C2H2,zf-met			0
ENSDARG00000096614	si:dkey-182i3.10	zf-C2H2,zf-met			0
ENSDARG00000096828	si:ch73-144d13.7	zf-C2H2,zf-met			0
ENSDARG00000096851	znf1143	zf-C2H2,zf-met			0
ENSDARG00000096856	znf1012	zf-C2H2,zf-met			0
ENSDARG00000096920	si:zfos-375h5.1	SRRM_C			0
ENSDARG00000097205	ulk2	RIO1			0
ENSDARG00000097215	si:dkey-172k15.3	zf-C2H2,zf-met			0
ENSDARG00000097465	trmt61b	GCD14			0
ENSDARG00000097478	qkia	KH_1			0
ENSDARG00000097521	si:dkey-111k8.5	zf-C2H2,zf-met			0
ENSDARG00000097564	si:ch73-190f9.4	RRM_1			0
ENSDARG00000097612	si:dkey-24l11.2	zf-CCCH,zf-CCCH_2			0
ENSDARG00000097753	slirp	RRM_1			0
ENSDARG00000097770	si:ch211-167j9.4	RVT_1			0
ENSDARG00000097803	si:ch211-275j6.5	RF-1			0
ENSDARG00000097812	si:ch73-144d13.5	zf-C2H2,zf-met			0
ENSDARG00000097928	si:ch73-40a17.4	zf-C2H2,zf-met			0
ENSDARG00000097997	si:ch211-272b8.7	RIO1			0
ENSDARG00000098021	si:dkey-111k8.2	zf-C2H2,zf-met			0
ENSDARG00000098071	znf1049	zf-C2H2,zf-met			0
ENSDARG00000098074	trip4	ASCH			0
ENSDARG00000098080	gnl2	MMR_HSR1			0
ENSDARG00000098087	si:dkey-30f3.2	zf-C2H2,zf-met			0
ENSDARG00000098196	znf1077	zf-C2H2,zf-met			0
ENSDARG00000098206	ptrh1	Pept_tRNA_hydro			0
ENSDARG00000098211	wrn	HRDC,DEAD,DNA_pol_A_exo1			0
ENSDARG00000098228	thrap3b	THRAP3_BCLAF1			0
ENSDARG00000098248	CABZ01081730.1	zf-C2H2,zf-met			0
ENSDARG00000098270	znf1053	zf-C2H2,zf-met			0
ENSDARG00000098273	zbtb14	zf-C2H2,zf-met			0
ENSDARG00000098280	rbm5	zf-RanBP,RRM_1,G-patch			0
ENSDARG00000098324	si:cabz01054394.6	zf-C2H2,zf-met			0
ENSDARG00000098344	rab18b	MMR_HSR1			0
ENSDARG00000098348	znf326	AKAP95			0
ENSDARG00000098367	srp54	SRP54,SRP54_N			0
ENSDARG00000098375	polr1a	RNA_pol_Rpb1_5,RNA_pol_Rpb1_4,RNA_pol_Rpb1_2,RNA_pol_Rpb1_3,RNA_pol_Rpb1_1			0
ENSDARG00000098398	CABZ01079480.1	PARP			0
ENSDARG00000098430	znf1078	zf-C2H2,zf-met			0
ENSDARG00000098433	utp6	U3_assoc_6			0
ENSDARG00000098441	nars2	tRNA_anti-codon,tRNA-synt_2			0
ENSDARG00000098463	gig2g	PARP			0
ENSDARG00000098497	hrasa	MMR_HSR1			0
ENSDARG00000098536	si:dkey-25i10.1	zf-C2H2,zf-met			0
ENSDARG00000098540	zc3h7ba	zf-CCCH,zf-C2H2_jaz			0
ENSDARG00000098557	BX323564.1	RVT_1			0
ENSDARG00000098574	srsf11	RRM_1			0
ENSDARG00000098587	CR318595.1	RRM_1			0
ENSDARG00000098604	si:dkey-14o6.4	zf-C2H2,zf-met			0
ENSDARG00000098613	si:dkey-15h8.16	zf-C2H2,zf-met			0
ENSDARG00000098627	gspt1l	GTP_EFTU,GTP_EFTU_D3			0
ENSDARG00000098661	AL935300.3	zf-C2H2,zf-met			0
ENSDARG00000098666	si:dkey-93h22.8	RRM_1			0
ENSDARG00000098669	exd1	DNA_pol_A_exo1			0
ENSDARG00000098702	zgc:165603	RRM_1			0
ENSDARG00000098716	parp11	PARP			0
ENSDARG00000098772	gig2d	PARP			0
ENSDARG00000098779	BX547930.4	RVT_1,Exo_endo_phos			0
ENSDARG00000098783	polr2b	RNA_pol_Rpb2_5,RNA_pol_Rpb2_1,RNA_pol_Rpb2_2,RNA_pol_Rpb2_4,RNA_pol_Rpb2_3,RNA_pol_Rpb2_7,RNA_pol_Rpb2_6			0
ENSDARG00000098801	sbno2a	ResIII			0
ENSDARG00000098825	farsa	tRNA-synt_2d			0
ENSDARG00000098853	ehd1a	MMR_HSR1			0
ENSDARG00000098859	nop14	Nop14			0
ENSDARG00000098867	PRDM15	zf-C2H2,zf-met			0
ENSDARG00000098868	XPO5	Xpo1,IBN_N			0
ENSDARG00000098898	si:ch211-255f4.2	zf-C2H2,zf-met			0
ENSDARG00000098901	CABZ01002768.1	zf-C2H2,zf-met			0
ENSDARG00000098923	zgc:173577	zf-C2H2,zf-met			0
ENSDARG00000098934	rrp7a	RRP7,RRM_1			0
ENSDARG00000098935	bxdc2	Brix			0
ENSDARG00000098972	mrps16	Ribosomal_S16			0
ENSDARG00000098986	znf1040	zf-C2H2,zf-met			0
ENSDARG00000098991	znf1095	zf-C2H2,zf-met			0
ENSDARG00000099021	setdb1b	MBD			0
ENSDARG00000099022	faua	Ribosomal_S30			0
ENSDARG00000099025	CU915778.1	zf-C2H2,zf-met			0
ENSDARG00000099026	si:dkey-185m8.2	MMR_HSR1			0
ENSDARG00000099039	pcbp2	KH_1,KH_2	TRUE	TRUE	2
ENSDARG00000099080	sbno1	ResIII			0
ENSDARG00000099104	rpl24	Ribosomal_L24e			0
ENSDARG00000099122	naa38	LSM			0
ENSDARG00000099148	bzw1b	W2			0
ENSDARG00000099172	BX000701.1	zf-C2H2,zf-met			0
ENSDARG00000099187	purg	PurA			0
ENSDARG00000099201	BX908731.1	RVT_1,RNase_H,Exo_endo_phos			0
ENSDARG00000099205	CABZ01081908.1	MMR_HSR1			0
ENSDARG00000099245	CABZ01081752.1	zf-C2H2,zf-met			0
ENSDARG00000099256	pum1	PUF	TRUE	TRUE	2
ENSDARG00000099280	utp20	DRIM			0
ENSDARG00000099325	gig2i	PARP			0
ENSDARG00000099359	CR855320.1	RVT_1			0
ENSDARG00000099375	poldip3	RRM_1		TRUE	1
ENSDARG00000099377	si:cabz01030277.1	PARP			0
ENSDARG00000099380	rpl13	Ribosomal_L13e	TRUE		1
ENSDARG00000099396	rbpms	RRM_1			0
ENSDARG00000099418	CABZ01030017.1	RVT_1			0
ENSDARG00000099458	ddx46	DEAD			0
ENSDARG00000099508	CABZ01049362.1	MMR_HSR1			0
ENSDARG00000099527	nkiras1	MMR_HSR1			0
ENSDARG00000099528	dus3l	Dus			0
ENSDARG00000099563	inpp5ka	Exo_endo_phos			0
ENSDARG00000099580	CR762480.1	RRM_1			0
ENSDARG00000099586	CR382383.2	zf-U11-48K			0
ENSDARG00000099593	r3hcc1	R3H			0
ENSDARG00000099614	purab	PurA			0
ENSDARG00000099618	si:dkey-1b17.6	zf-C2H2,zf-met			0
ENSDARG00000099635	akap8l	AKAP95	TRUE	TRUE	2
ENSDARG00000099652	xpot	Xpo1			0
ENSDARG00000099667	snrpg	LSM			0
ENSDARG00000099678	BX569789.1	MMR_HSR1			0
ENSDARG00000099679	tent2	PAP_assoc			0
ENSDARG00000099710	BX284696.1	RVT_1			0
ENSDARG00000099731	CABZ01066719.1	zf-C2H2,zf-met			0
ENSDARG00000099735	gig2f	PARP			0
ENSDARG00000099736	CABZ01075078.1	zf-C2H2,zf-met			0
ENSDARG00000099739	CABZ01072952.1	DEAD			0
ENSDARG00000099742	heatr1	U3snoRNP10			0
ENSDARG00000099758	igf2bp2b	KH_1			0
ENSDARG00000099864	si:ch73-170d6.2	MMR_HSR1			0
ENSDARG00000099865	hnrnpabb	CBFNT,RRM_1	TRUE	TRUE	2
ENSDARG00000099890	CU207221.2	zf-C2H2,zf-met			0
ENSDARG00000099913	snrnp35	RRM_1			0
ENSDARG00000099917	znf1005	zf-C2H2,zf-met			0
ENSDARG00000099918	arl4aa	MMR_HSR1			0
ENSDARG00000099966	polr2a	RNA_pol_Rpb1_5,RNA_pol_Rpb1_R,RNA_pol_Rpb1_4,RNA_pol_Rpb1_2,RNA_pol_Rpb1_3,RNA_pol_Rpb1_1,RNA_pol_Rpb1_7,RNA_pol_Rpb1_6			0
ENSDARG00000099972	nup153	zf-RanBP			0
ENSDARG00000099986	si:ch211-207i20.2	zf-C2H2,zf-met			0
ENSDARG00000100001	znf1096	zf-C2H2,zf-met			0
ENSDARG00000100013	dhx38	DEAD,HA2			0
ENSDARG00000100060	exosc7	RNase_PH,RNase_PH_C			0
ENSDARG00000100065	CU467837.1	RVT_1			0
ENSDARG00000100114	sf3a3	SF3a60_bindingd			0
ENSDARG00000100116	mrps24	MRP-S24			0
ENSDARG00000100136	dcp1a	DCP1			0
ENSDARG00000100167	CSDC2 (1 of many)	CSD			0
ENSDARG00000100188	RNPS1	RRM_1			0
ENSDARG00000100199	si:ch1073-185p12.2	MMR_HSR1			0
ENSDARG00000100234	BX511246.1	RVT_1			0
ENSDARG00000100264	thumpd1	THUMP			0
ENSDARG00000100303	CU638714.1	RVT_1			0
ENSDARG00000100361	znf1174	zf-C2H2,zf-met			0
ENSDARG00000100370	CT955963.1	MMR_HSR1			0
ENSDARG00000100371	eef2b	GTP_EFTU,MMR_HSR1,GTP_EFTU_D2,EFG_IV			0
ENSDARG00000100379	si:dkey-34d22.2	GTP_EFTU			0
ENSDARG00000100392	rps18	Ribosomal_S13	TRUE	TRUE	2
ENSDARG00000100429	irgf4	MMR_HSR1			0
ENSDARG00000100440	fastkd3	RAP			0
ENSDARG00000100452	nop53	Nop53			0
ENSDARG00000100481	smg6	EST1,EST1_DNA_bind,PIN_4			0
ENSDARG00000100482	pmt	Methyltransf_31,RrnaAD			0
ENSDARG00000100497	hic2	zf-C2H2,zf-met			0
ENSDARG00000100499	cpeb4b	RRM_1			0
ENSDARG00000100505	ddx52	ResIII,DEAD			0
ENSDARG00000100509	si:dkey-82i20.2	zf-C2H2,zf-met			0
ENSDARG00000100513	rps27l	Ribosomal_S27e			0
ENSDARG00000100536	nkrf	R3H,dsrm,G-patch			0
ENSDARG00000100538	si:dkeyp-88h4.2	RVT_1			0
ENSDARG00000100544	zgc:173486	zf-C2H2,zf-met			0
ENSDARG00000100553	lsm14ab	FDF,LSM14	TRUE	TRUE	2
ENSDARG00000100558	slbp	SLBP_RNA_bind			0
ENSDARG00000100560	zfpm2b	zf-met			0
ENSDARG00000100568	si:ch211-209j12.3	zf-C2H2,zf-met			0
ENSDARG00000100587	zgc:113886	zf-C2H2,zf-met			0
ENSDARG00000100588	rpl36	Ribosomal_L36e			0
ENSDARG00000100612	si:ch211-163c2.1	PARP			0
ENSDARG00000100636	rbm12	RRM_1			0
ENSDARG00000100653	si:dkeyp-82b4.6	zf-C2H2,zf-met			0
ENSDARG00000100660	si:ch73-252i11.1	PARP			0
ENSDARG00000100754	CR450764.1	zf-CCHC_2			0
ENSDARG00000100757	BNC1	zf-C2H2,zf-met			0
ENSDARG00000100803	zgc:173517	zf-C2H2,zf-met			0
ENSDARG00000100815	srsf3a	RRM_1			0
ENSDARG00000100821	scrt1a	zf-C2H2,zf-met			0
ENSDARG00000100842	si:ch211-223a21.4	zf-C2H2,zf-met			0
ENSDARG00000100854	ago4	PAZ,Piwi			0
ENSDARG00000100858	zgc:171695	MMR_HSR1			0
ENSDARG00000100882	znf1154	zf-C2H2,zf-met			0
ENSDARG00000100915	si:ch211-255f4.7	zf-C2H2,zf-met			0
ENSDARG00000100925	CU104709.1	RVT_1			0
ENSDARG00000100938	hint2	DcpS_C			0
ENSDARG00000100961	zgc:174653	zf-C2H2,zf-met			0
ENSDARG00000101020	KHDRBS3	KH_1			0
ENSDARG00000101024	nufip1	NUFIP1			0
ENSDARG00000101034	si:dkey-206d17.12	RNase_Zc3h12a			0
ENSDARG00000101044	si:ch73-138e16.6	zf-C2H2,zf-met			0
ENSDARG00000101047	rtcb	RtcB	TRUE	TRUE	2
ENSDARG00000101057	srsf7b	RRM_1			0
ENSDARG00000101059	dhx36	DEAD,HA2	TRUE		1
ENSDARG00000101061	eif2a	eIF2A			0
ENSDARG00000101072	cnot6b	Exo_endo_phos			0
ENSDARG00000101082	eif3s6ip	Paf67			0
ENSDARG00000101093	zgc:162971	zf-C2H2,zf-met			0
[truncated: 350 more rows]

## Sheet: Drosophila melanogaster
Ensembl_gene_id	GeneSymbol	RBD	embryos.MZT_Sysoev2016_IC	embryos_Wessels2016_IC	Times_Listed_as_RBP
FBgn0000053	ade3	Non-canonical_RBP	TRUE		1
FBgn0000100	RpLP0	Ribosomal_60s,Ribosomal_L10			0
FBgn0000114	bru1	RRM_1	TRUE		1
FBgn0000115	Arl1	MMR_HSR1			0
FBgn0000116	Argk	Non-canonical_RBP		TRUE	1
FBgn0000146	aub	PAZ,Piwi	TRUE	TRUE	2
FBgn0000181	bic	Non-canonical_RBP		TRUE	1
FBgn0000182	BicC	KH_1		TRUE	1
FBgn0000183	BicD	Non-canonical_RBP	TRUE	TRUE	2
FBgn0000212	brm	ResIII,BRK			0
FBgn0000239	bur	Non-canonical_RBP		TRUE	1
FBgn0000246	c(3)G	Non-canonical_RBP	TRUE		1
FBgn0000259	CkIIbeta	Non-canonical_RBP	TRUE		1
FBgn0000287	salr	zf-C2H2,zf-met			0
FBgn0000377	crn	Suf,HAT			0
FBgn0000392	cup	EIF4E-T	TRUE	TRUE	2
FBgn0000405	CycB	Non-canonical_RBP	TRUE		1
FBgn0000426	SmF	LSM	TRUE		1
FBgn0000427	2019-12-01	Non-canonical_RBP	TRUE		1
FBgn0000454	Dip-B	Non-canonical_RBP	TRUE		1
FBgn0000520	dwg	zf-C2H2,zf-met			0
FBgn0000557	eEF1alpha2	GTP_EFTU,GTP_EFTU_D2,GTP_EFTU_D3			0
FBgn0000559	eEF2	GTP_EFTU,MMR_HSR1,GTP_EFTU_D2,EFG_IV	TRUE	TRUE	2
FBgn0000562	egl	DNA_pol_A_exo1	TRUE	TRUE	2
FBgn0000615	exu	Non-canonical_RBP		TRUE	1
FBgn0000721	for	Non-canonical_RBP		TRUE	1
FBgn0001087	g	Non-canonical_RBP		TRUE	1
FBgn0001124	Got1	Non-canonical_RBP	TRUE		1
FBgn0001125	Got2	Non-canonical_RBP	TRUE		1
FBgn0001142	Gs1	Non-canonical_RBP	TRUE		1
FBgn0001149	GstD1	Non-canonical_RBP	TRUE		1
FBgn0001179	hay	ResIII			0
FBgn0001197	His2Av	Non-canonical_RBP	TRUE		1
FBgn0001215	Hrb98DE	RRM_1	TRUE	TRUE	2
FBgn0001220	Hsc70-5	Non-canonical_RBP		TRUE	1
FBgn0001233	Hsp83	Non-canonical_RBP		TRUE	1
FBgn0001248	Idh	Non-canonical_RBP		TRUE	1
FBgn0001325	Kr	zf-C2H2,zf-met			0
FBgn0001330	kz	DEAD,HA2			0
FBgn0001565	Hlc	ResIII,DEAD			0
FBgn0001612	Grip91	Non-canonical_RBP		TRUE	1
FBgn0001942	eIF4A	ResIII,DEAD	TRUE	TRUE	2
FBgn0001974	l(2)35Bd	Methyltransf_31,Pox_MCEL			0
FBgn0001978	stc	R3H		TRUE	1
FBgn0001981	esg	zf-C2H2,zf-met			0
FBgn0001983	wor	zf-C2H2,zf-met			0
FBgn0001986	Mtr4	rRNA_proc-arch,DEAD			0
FBgn0001995	mRpL4	Ribosomal_L4		TRUE	1
FBgn0002044	swm	Nup35_RRM_2,PWI	TRUE		1
FBgn0002069	AspRS	tRNA_anti-codon,tRNA-synt_2			0
FBgn0002183	dre4	Non-canonical_RBP	TRUE		1
FBgn0002284	Prosbeta6	Non-canonical_RBP	TRUE		1
FBgn0002413	dco	Non-canonical_RBP		TRUE	1
FBgn0002431	hyd	PABP			0
FBgn0002542	lds	ResIII	TRUE	TRUE	2
FBgn0002579	RpL36	Ribosomal_L36e			0
FBgn0002590	RpS5a	Ribosomal_S7		TRUE	1
FBgn0002593	RpLP1	Ribosomal_60s			0
FBgn0002622	RpS3	KH_2,Ribosomal_S3_C	TRUE	TRUE	2
FBgn0002626	RpL32	Ribosomal_L32e		TRUE	1
FBgn0002645	Map205	Non-canonical_RBP	TRUE		1
FBgn0002736	mago	Mago_nashi			0
FBgn0002774	mle	dsrm,DEAD,HA2		TRUE	1
FBgn0002780	mod	RRM_1	TRUE	TRUE	2
FBgn0002787	Rpn8	Non-canonical_RBP	TRUE		1
FBgn0002899	mus301	ResIII,DEAD			0
FBgn0002905	mus308	ResIII,DEAD			0
FBgn0002906	Blm	HRDC,DEAD		TRUE	1
FBgn0002924	ncd	Non-canonical_RBP		TRUE	1
FBgn0002962	nos	zf-nanos			0
FBgn0002985	odd	zf-C2H2,zf-met			0
FBgn0002989	okr	ResIII			0
FBgn0003015	osk	Non-canonical_RBP		TRUE	1
FBgn0003062	Fib	GCD14,Fibrillarin		TRUE	1
FBgn0003071	Pfk	Non-canonical_RBP	TRUE	TRUE	2
FBgn0003124	polo	Non-canonical_RBP	TRUE	TRUE	2
FBgn0003165	pum	PUF	TRUE	TRUE	2
FBgn0003189	r	Non-canonical_RBP		TRUE	1
FBgn0003204	ras	Non-canonical_RBP	TRUE		1
FBgn0003205	Ras85D	GTP_EFTU,MMR_HSR1			0
FBgn0003256	rl	Non-canonical_RBP	TRUE		1
FBgn0003257	r-l	Non-canonical_RBP	TRUE		1
FBgn0003261	Rm62	DEAD		TRUE	1
FBgn0003274	RpLP2	Ribosomal_60s	TRUE		1
FBgn0003275	RpII18	RNA_pol_Rpb6			0
FBgn0003277	RpII215	RNA_pol_Rpb1_5,RNA_pol_Rpb1_4,RNA_pol_Rpb1_2,RNA_pol_Rpb1_3,RNA_pol_Rpb1_1,RNA_pol_Rpb1_7,RNA_pol_Rpb1_6		TRUE	1
FBgn0003278	RpI135	RNA_pol_Rpa2_4,RNA_pol_Rpb2_1,RNA_pol_Rpb2_2,RNA_pol_Rpb2_3,RNA_pol_Rpb2_7,RNA_pol_Rpb2_6			0
FBgn0003279	RpL4	Ribosomal_L4	TRUE	TRUE	2
FBgn0003321	sbr	Tap-RNA_bind,TAP_C,NTF2		TRUE	1
FBgn0003346	RanGAP	Non-canonical_RBP	TRUE		1
FBgn0003392	shi	Non-canonical_RBP		TRUE	1
FBgn0003396	shn	zf-C2H2,zf-met			0
FBgn0003435	sm	RRM_5,RRM_1			0
FBgn0003449	snf	RRM_5,RRM_1	TRUE		1
FBgn0003464	sol	zf-RanBP			0
FBgn0003483	spn-E	TUDOR,DEAD,HA2		TRUE	1
FBgn0003512	Sry-delta	zf-C2H2,zf-met			0
FBgn0003517	sta	Ribosomal_S2	TRUE		1
FBgn0003520	stau	dsrm	TRUE	TRUE	2
FBgn0003559	su(f)	Suf			0
FBgn0003567	su(Hw)	zf-C2H2,zf-met			0
FBgn0003607	Su(var)205	Non-canonical_RBP	TRUE		1
FBgn0003638	su(w[a])	DRY_EERY,Surp			0
FBgn0003676	CCT1	Non-canonical_RBP		TRUE	1
FBgn0003714	tko	Ribosom_S12_S23			0
FBgn0003721	Tm1	Non-canonical_RBP	TRUE		1
FBgn0003741	tra	Transformer			0
FBgn0003742	tra2	RRM_1			0
FBgn0003891	tud	TUDOR,SMN	TRUE	TRUE	2
FBgn0003941	RpL40	Ribosomal_L40e			0
FBgn0003942	RpS27A	Ribosomal_S27		TRUE	1
FBgn0003963	ush	zf-met			0
FBgn0004066	Prosalpha4	Non-canonical_RBP		TRUE	1
FBgn0004103	Pp1-87B	Non-canonical_RBP		TRUE	1
FBgn0004106	Cdk1	Non-canonical_RBP		TRUE	1
FBgn0004108	Nrt	Non-canonical_RBP	TRUE		1
FBgn0004177	mts	Non-canonical_RBP	TRUE		1
FBgn0004227	nonA	RRM_1	TRUE	TRUE	2
FBgn0004237	Hrb87F	RRM_1	TRUE	TRUE	2
FBgn0004362	HmgD	Non-canonical_RBP	TRUE		1
FBgn0004378	Klp61F	Non-canonical_RBP	TRUE		1
FBgn0004395	unk	zf-CCCH			0
FBgn0004401	Pep	zf-met,zf-C2H2_jaz	TRUE	TRUE	2
FBgn0004403	RpS14a	Ribosomal_S11			0
FBgn0004404	RpS14b	Ribosomal_S11			0
FBgn0004407	DNApol-gamma35	HGTP_anticodon			0
FBgn0004419	me31B	DEAD	TRUE	TRUE	2
FBgn0004463	RpIII128	RNA_pol_Rpb2_5,RNA_pol_Rpb2_1,RNA_pol_Rpb2_2,RNA_pol_Rpb2_4,RNA_pol_Rpb2_3,RNA_pol_Rpb2_7,RNA_pol_Rpb2_6			0
FBgn0004507	GlyP	Non-canonical_RBP		TRUE	1
FBgn0004556	Dbp73D	ResIII,DEAD			0
FBgn0004581	bgcn	HA2			0
FBgn0004584	Rrp1	Exo_endo_phos	TRUE	TRUE	2
FBgn0004587	B52	RRM_1		TRUE	1
FBgn0004618	gl	zf-C2H2,zf-met			0
FBgn0004654	Pgd	Non-canonical_RBP	TRUE		1
FBgn0004838	Hrb27C	RRM_1	TRUE	TRUE	2
FBgn0004855	RpII15	RNA_POL_M_15KD			0
FBgn0004867	RpS2	Ribosomal_S5_C,Ribosomal_S5	TRUE	TRUE	2
FBgn0004872	piwi	PAZ,Piwi		TRUE	1
FBgn0004875	enc	R3H	TRUE	TRUE	2
FBgn0004882	orb	RRM_1			0
FBgn0004888	Scsalpha	Non-canonical_RBP		TRUE	1
FBgn0004889	tws	Non-canonical_RBP	TRUE		1
FBgn0004892	sob	zf-C2H2,zf-met			0
FBgn0004903	Rb97D	RRM_1	TRUE	TRUE	2
FBgn0004907	14-3-3zeta	Non-canonical_RBP	TRUE		1
FBgn0004908	Arl2	MMR_HSR1			0
FBgn0004913	Gnf1	Non-canonical_RBP	TRUE	TRUE	2
FBgn0004926	eIF2beta	eIF-5_eIF-2B	TRUE		1
FBgn0005411	U2af50	RRM_1		TRUE	1
FBgn0005533	RpS17	Ribosomal_S17e		TRUE	1
FBgn0005585	Calr	Calreticulin			0
FBgn0005593	RpL7	Ribosomal_L30_N,Ribosomal_L30	TRUE	TRUE	2
FBgn0005632	faf	Non-canonical_RBP		TRUE	1
FBgn0005648	Pabp2	RRM_1	TRUE	TRUE	2
FBgn0005649	Rox8	RRM_5,RRM_1	TRUE	TRUE	2
FBgn0005671	Vha55	Non-canonical_RBP		TRUE	1
FBgn0005674	GluProRS	tRNA-synt_1c_C,HGTP_anticodon,tRNA-synt_1c,tRNA-synt_2b,ProRS-C_1			0
FBgn0005694	Aef1	zf-C2H2,zf-met			0
FBgn0010078	RpL23	Ribosomal_L14	TRUE	TRUE	2
FBgn0010100	Acon	Aconitase,Aconitase_C	TRUE	TRUE	2
FBgn0010173	RpA-70	tRNA_anti-codon	TRUE	TRUE	2
FBgn0010198	RpS15Aa	Ribosomal_S8		TRUE	1
FBgn0010220	Dbp45A	ResIII,DEAD			0
FBgn0010247	Parp	PARP	TRUE	TRUE	2
FBgn0010258	Rbp4	RRM_1			0
FBgn0010263	Rbp9	RRM_5,RRM_1	TRUE		1
FBgn0010265	RpS13	Ribosomal_S13_N,Ribosomal_S15		TRUE	1
FBgn0010278	Ssrp	Non-canonical_RBP		TRUE	1
FBgn0010292	bys	Bystin			0
FBgn0010300	brat	Non-canonical_RBP	TRUE	TRUE	2
FBgn0010339	128up	MMR_HSR1		TRUE	1
FBgn0010348	Arf79F	MMR_HSR1			0
FBgn0010352	Nc73EF	Non-canonical_RBP		TRUE	1
FBgn0010391	Gtp-bp	SRP54,SRP54_N			0
FBgn0010406	RNaseX25	Ribonuclease_T2			0
FBgn0010408	RpS9	S4,Ribosomal_S4	TRUE	TRUE	2
FBgn0010409	RpL18A	Ribosomal_L18A	TRUE		1
FBgn0010411	RpS18	Ribosomal_S13		TRUE	1
FBgn0010412	RpS19a	Ribosomal_S19e	TRUE	TRUE	2
FBgn0010438	mtSSB	Non-canonical_RBP	TRUE		1
FBgn0010488	NAT1	MIF4G,W2	TRUE	TRUE	2
FBgn0010516	wal	Non-canonical_RBP	TRUE	TRUE	2
FBgn0010520	Bka	Fcf1			0
FBgn0010548	Aldh-III	Non-canonical_RBP	TRUE		1
FBgn0010549	l(2)03659	MMR_HSR1			0
FBgn0010621	CCT5	Non-canonical_RBP		TRUE	1
FBgn0010660	Nup214	Non-canonical_RBP	TRUE		1
FBgn0010747	Srp54k	SRP54,SRP54_N			0
FBgn0010768	sqz	zf-C2H2,zf-met			0
FBgn0010770	ppan	Brix			0
FBgn0010774	Ref1	RRM_1	TRUE	TRUE	2
FBgn0010803	TrpRS	tRNA-synt_1b			0
FBgn0010812	unc-45	Non-canonical_RBP	TRUE		1
FBgn0010926	l(3)07882	Nop14			0
FBgn0011206	bol	RRM_1	TRUE		1
FBgn0011207	pelo	eRF1_2,eRF1_3,eRF1_1			0
FBgn0011211	blw	Non-canonical_RBP		TRUE	1
FBgn0011224	heph	RRM_5,RRM_1	TRUE	TRUE	2
FBgn0011272	RpL13	Ribosomal_L13e			0
FBgn0011284	RpS4	S4,RS4NT,KOW,Ribosomal_S4e	TRUE	TRUE	2
FBgn0011305	Rsf1	RRM_5,RRM_1	TRUE	TRUE	2
FBgn0011327	Uch-L5	Non-canonical_RBP	TRUE		1
FBgn0011509	SrpRbeta	MMR_HSR1			0
FBgn0011596	fzo	MMR_HSR1			0
FBgn0011604	Iswi	ResIII,DEAD			0
FBgn0011638	La	RRM_3,La	TRUE	TRUE	2
FBgn0011640	lark	zf-CCHC,RRM_1	TRUE	TRUE	2
FBgn0011666	msi	RRM_1	TRUE	TRUE	2
FBgn0011703	RnrL	Non-canonical_RBP		TRUE	1
FBgn0011710	2019-09-01	MMR_HSR1			0
FBgn0011725	twin	Exo_endo_phos		TRUE	1
FBgn0011726	tsr	Non-canonical_RBP	TRUE		1
FBgn0011761	dhd	Non-canonical_RBP		TRUE	1
FBgn0011787	mRpL12	Ribosomal_L12	TRUE		1
FBgn0011802	Gem3	ResIII,DEAD			0
FBgn0011824	CG4038	Gar1	TRUE	TRUE	2
FBgn0011837	Tis11	zf-CCCH	TRUE		1
FBgn0013325	RpL11	Ribosomal_L5_C,Ribosomal_L5			0
FBgn0013726	pnut	MMR_HSR1			0
FBgn0013749	Arf102F	MMR_HSR1			0
FBgn0013756	Mtor	Non-canonical_RBP		TRUE	1
FBgn0013764	Chi	Non-canonical_RBP	TRUE		1
FBgn0014009	Rab2	MMR_HSR1			0
FBgn0014010	Rab5	MMR_HSR1			0
FBgn0014020	Rho1	Non-canonical_RBP	TRUE		1
FBgn0014023	mRpL47	MRP-L47	TRUE	TRUE	2
FBgn0014024	Rnp4F	Lsm_interact,RRM_1		TRUE	1
FBgn0014026	RpL7A	Ribosomal_L7Ae	TRUE	TRUE	2
FBgn0014029	2019-09-02	MMR_HSR1			0
FBgn0014163	fax	Non-canonical_RBP	TRUE		1
FBgn0014189	Hel25E	ResIII,DEAD		TRUE	1
FBgn0014340	mof	Tudor-knot			0
FBgn0014366	noi	SF3a60_bindingd			0
FBgn0014427	CG11899	Non-canonical_RBP	TRUE		1
FBgn0014464	Cp7Fa	Non-canonical_RBP	TRUE		1
FBgn0014861	Mcm2	Non-canonical_RBP	TRUE	TRUE	2
FBgn0014868	Ost48	Non-canonical_RBP	TRUE		1
FBgn0014869	Pglym78	Non-canonical_RBP	TRUE		1
FBgn0014870	Psi	KH_1,DUF1897	TRUE	TRUE	2
FBgn0014877	Roe1	Non-canonical_RBP	TRUE		1
FBgn0015019	CCT3	Non-canonical_RBP		TRUE	1
FBgn0015075	Ddx1	DEAD	TRUE	TRUE	2
FBgn0015218	eIF4E1	IF4E	TRUE	TRUE	2
FBgn0015222	Fer1HCH	Non-canonical_RBP	TRUE		1
FBgn0015288	RpL22	Ribosomal_L22e	TRUE		1
FBgn0015298	Srp19	SRP19			0
FBgn0015299	Ssb-c31a	PC4	TRUE		1
FBgn0015331	abs	DEAD			0
FBgn0015351	CG14906	MT-A70			0
FBgn0015372	RabX1	MMR_HSR1			0
FBgn0015391	glu	Non-canonical_RBP		TRUE	1
FBgn0015393	hoip	Ribosomal_L7Ae	TRUE		1
FBgn0015509	Cul1	Non-canonical_RBP		TRUE	1
FBgn0015520	nonA-l	RRM_1	TRUE	TRUE	2
FBgn0015521	RpS21	Ribosomal_S21e	TRUE		1
FBgn0015527	peng	CPL	TRUE		1
FBgn0015544	spag	Non-canonical_RBP	TRUE		1
FBgn0015621	Clp	zf-CCCH,zf-CCHC			0
FBgn0015622	Cnx99A	Calreticulin			0
FBgn0015756	RpL9	Ribosomal_L6			0
FBgn0015778	rin	NTF2,RRM_1	TRUE	TRUE	2
FBgn0015790	Rab11	MMR_HSR1			0
FBgn0015791	Rab14	MMR_HSR1			0
FBgn0015794	Rab18	MMR_HSR1			0
FBgn0015795	Rab7	MMR_HSR1			0
FBgn0015797	Rab6	MMR_HSR1			0
FBgn0015818	Spx	RRM_1			0
FBgn0015834	eIF3i	Non-canonical_RBP		TRUE	1
FBgn0015929	dpa	Non-canonical_RBP	TRUE	TRUE	2
FBgn0015949	hrg	PAP_RNA-bind			0
FBgn0016034	mael	Maelstrom			0
FBgn0016070	smg	PHAT	TRUE	TRUE	2
FBgn0016126	CaMKI	RIO1			0
FBgn0016685	Nlp	Nucleoplasmin			0
FBgn0016693	Past1	MMR_HSR1			0
FBgn0016726	RpL29	Ribosomal_L29e			0
FBgn0016762	angel	Exo_endo_phos			0
FBgn0016977	spen	RRM_1			0
FBgn0016978	snRNP-U1-70K	RRM_1,U1snRNP70_N		TRUE	1
FBgn0017430	Nelf-E	RRM_1,RRM_3			0
FBgn0017457	U2af38	zf-CCCH,RRM_1			0
FBgn0017545	RpS3A	Ribosomal_S3Ae	TRUE	TRUE	2
FBgn0017550	Rga	NOT2_3_5			0
FBgn0017558	Pdk	Non-canonical_RBP		TRUE	1
FBgn0017567	ND-23	Non-canonical_RBP	TRUE		1
FBgn0017577	Mcm5	Non-canonical_RBP		TRUE	1
FBgn0017579	RpL14	Ribosomal_L14e	TRUE		1
FBgn0019890	Smg5	EST1,EST1_DNA_bind,PIN_4		TRUE	1
FBgn0019936	RpS20	Ribosomal_S10		TRUE	1
FBgn0019938	RpI1	RNA_pol_Rpb1_5,RNA_pol_Rpb1_4,RNA_pol_Rpb1_2,RNA_pol_Rpb1_3,RNA_pol_Rpb1_1			0
FBgn0019957	ND-42	Non-canonical_RBP	TRUE		1
FBgn0019960	Mitofilin	Non-canonical_RBP	TRUE		1
FBgn0020235	ATPsyngamma	Non-canonical_RBP	TRUE		1
FBgn0020236	ATPCL	Non-canonical_RBP		TRUE	1
FBgn0020261	pcm	XRN_N	TRUE	TRUE	2
FBgn0020279	lig	Non-canonical_RBP	TRUE	TRUE	2
FBgn0020306	dom	ResIII			0
FBgn0020309	crol	zf-C2H2,zf-met			0
FBgn0020392	Nmt	Non-canonical_RBP	TRUE		1
FBgn0020443	eRF3	PAM2,GTP_EFTU,GTP_EFTU_D2,GTP_EFTU_D3			0
FBgn0020497	emb	CRM1_C,Xpo1,IBN_N		TRUE	1
FBgn0020503	CLIP-190	Non-canonical_RBP	TRUE		1
FBgn0020618	Rack1	Non-canonical_RBP		TRUE	1
FBgn0020633	Mcm7	Non-canonical_RBP		TRUE	1
FBgn0020653	Trxr-1	Non-canonical_RBP		TRUE	1
FBgn0020660	eIF4B	RRM_1	TRUE	TRUE	2
FBgn0020909	Rtc1	RTC,RTC_insert			0
FBgn0020910	RpL3	Ribosomal_L3	TRUE		1
FBgn0021750	SerRS-m	tRNA-synt_2b			0
FBgn0021761	Nup154	Non-canonical_RBP		TRUE	1
FBgn0021765	scu	Non-canonical_RBP		TRUE	1
FBgn0021768	nudC	Non-canonical_RBP		TRUE	1
FBgn0021825	DCTN2-p50	Non-canonical_RBP	TRUE		1
FBgn0021979	l(2)k09913	Non-canonical_RBP	TRUE		1
FBgn0021995	Rs1	ResIII,DEAD			0
FBgn0022023	eIF3h	Non-canonical_RBP	TRUE	TRUE	2
FBgn0022069	Nnp-1	Nop52	TRUE		1
FBgn0022213	Cse1	IBN_N			0
FBgn0022238	lolal	Non-canonical_RBP	TRUE		1
FBgn0022343	CG3760	Non-canonical_RBP	TRUE		1
FBgn0022344	CG10340	Non-canonical_RBP	TRUE		1
FBgn0022355	Tsf1	Non-canonical_RBP	TRUE		1
FBgn0022361	Pur-alpha	PurA		TRUE	1
FBgn0022942	Cbp80	MIF4G_like,MIF4G_like_2,MIF4G		TRUE	1
FBgn0022943	Cbp20	RRM_1			0
FBgn0022959	yps	CSD	TRUE	TRUE	2
FBgn0022984	qkr58E-3	KH_1		TRUE	1
FBgn0022985	qkr58E-2	KH_1		TRUE	1
FBgn0022986	qkr58E-1	KH_1		TRUE	1
FBgn0022987	qkr54B	KH_1	TRUE	TRUE	2
FBgn0023143	Uba1	Non-canonical_RBP		TRUE	1
FBgn0023167	SmD3	LSM			0
FBgn0023170	RpL39	Ribosomal_L39			0
FBgn0023171	rnh1	RNase_H			0
FBgn0023213	eIF4G1	MA3,MIF4G	TRUE	TRUE	2
FBgn0023395	Chd3	ResIII			0
FBgn0023506	Es2	Es2			0
FBgn0023508	Ocrl	Exo_endo_phos			0
FBgn0023512	eIF2Bepsilon	W2			0
FBgn0023519	mRpL16	Ribosomal_L16		TRUE	1
FBgn0023527	CG3071	UTP15_C			0
FBgn0023542	Nmd3	NMD3			0
FBgn0024182	waw	GTP_EFTU,MMR_HSR1			0
FBgn0024183	vig	HABP4_PAI-RBP1	TRUE	TRUE	2
FBgn0024191	sip1	G-patch			0
FBgn0024244	drm	zf-C2H2,zf-met			0
FBgn0024285	Srp54	RRM_1	TRUE		1
FBgn0024314	Plap	Non-canonical_RBP		TRUE	1
FBgn0024360	MTPAP	PAP_assoc		TRUE	1
FBgn0024364	CG11417	NUC153			0
FBgn0024491	Bin1	SAP18			0
FBgn0024542	Neos	HGTP_anticodon,RRM_1	TRUE		1
FBgn0024556	mEFTu1	GTP_EFTU,GTP_EFTU_D2,GTP_EFTU_D3		TRUE	1
FBgn0024558	Dph5	Non-canonical_RBP	TRUE		1
FBgn0024698	Cpsf160	CPSF_A			0
FBgn0024733	RpL10	Ribosomal_L16		TRUE	1
FBgn0024804	Dbp80	DEAD	TRUE	TRUE	2
FBgn0024807	DIP1	dsrm	TRUE	TRUE	2
FBgn0024887	kin17	Kin17_mid			0
FBgn0024921	Tnpo	IBN_N	TRUE	TRUE	2
FBgn0024957	Irp-1B	Aconitase,Aconitase_C	TRUE		1
FBgn0024958	Irp-1A	Aconitase,Aconitase_C			0
FBgn0024973	CG2701	Non-canonical_RBP		TRUE	1
FBgn0024987	ssx	RRM_5,RRM_1	TRUE	TRUE	2
FBgn0024996	eIF2Bbeta	IF-2B			0
FBgn0025336	CG4882	MRP-S27	TRUE	TRUE	2
FBgn0025352	Thiolase	Non-canonical_RBP		TRUE	1
FBgn0025366	Ip259	Ribosomal_S8e			0
FBgn0025455	CycT	Non-canonical_RBP	TRUE		1
FBgn0025571	SF1	KH_1			0
FBgn0025582	eIF3e	eIF3_N	TRUE	TRUE	2
FBgn0025621	CG16989	Non-canonical_RBP		TRUE	1
FBgn0025630	Rtca	RTC,RTC_insert			0
FBgn0025724	beta'COP	Non-canonical_RBP		TRUE	1
FBgn0025790	TBPH	RRM_1	TRUE	TRUE	2
FBgn0025832	Fen1	Non-canonical_RBP	TRUE	TRUE	2
FBgn0026015	Top3beta	Non-canonical_RBP	TRUE		1
FBgn0026063	KP78b	RIO1			0
FBgn0026079	Nsun2	Methyltr_RsmB-F	TRUE	TRUE	2
FBgn0026080	Tip60	Tudor-knot			0
FBgn0026083	tyf	Non-canonical_RBP		TRUE	1
FBgn0026086	Adar	dsrm,A_deamin			0
FBgn0026089	CG14817	MRP-63			0
FBgn0026150	ApepP	Non-canonical_RBP	TRUE		1
FBgn0026196	nop5	Nop,NOP5NT		TRUE	1
FBgn0026238	gus	Non-canonical_RBP		TRUE	1
FBgn0026250	eIF1A	eIF-1a	TRUE		1
FBgn0026252	msk	IBN_N			0
FBgn0026259	eIF5B	IF-2,GTP_EFTU,MMR_HSR1,GTP_EFTU_D2		TRUE	1
FBgn0026261	bonsai	Ribosomal_S15	TRUE		1
FBgn0026309	aft	FtsJ			0
FBgn0026361	2019-09-05	MMR_HSR1			0
FBgn0026370	SRPK	Non-canonical_RBP	TRUE	TRUE	2
FBgn0026372	RpL23A	Ribosomal_L23,Ribosomal_L23eN		TRUE	1
FBgn0026373	RpII33	RNA_pol_A_bac,RNA_pol_L			0
FBgn0026418	Hsc70Cb	Non-canonical_RBP	TRUE	TRUE	2
FBgn0026428	HDAC6	Non-canonical_RBP	TRUE		1
FBgn0026479	Drp1	Non-canonical_RBP		TRUE	1
FBgn0026566	CG1307	PTH2			0
FBgn0026575	hang	zf-C2H2,zf-met			0
FBgn0026620	tacc	Non-canonical_RBP	TRUE		1
FBgn0026702	l(1)G0045	POP1,POPLD			0
FBgn0026713	l(1)G0007	DEAD,HA2		TRUE	1
FBgn0026722	drosha	Ribonuclease_3,dsrm,Ribonucleas_3_3			0
FBgn0026738	CG7857	Non-canonical_RBP		TRUE	1
FBgn0026761	Trap1	Non-canonical_RBP		TRUE	1
FBgn0026777	Rad23	Non-canonical_RBP	TRUE		1
FBgn0027057	CSN1b	Non-canonical_RBP	TRUE		1
FBgn0027066	Eb1	Non-canonical_RBP	TRUE	TRUE	2
FBgn0027079	ValRS	tRNA-synt_1g,Anticodon_1,tRNA-synt_1		TRUE	1
FBgn0027080	TyrRS	tRNA_bind,tRNA-synt_1b			0
FBgn0027081	ThrRS	tRNA_SAD,HGTP_anticodon,tRNA-synt_2b		TRUE	1
FBgn0027082	ProRS-m	HGTP_anticodon,tRNA-synt_2b			0
FBgn0027083	MetRS-m	tRNA-synt_1g,tRNA-synt_1			0
FBgn0027084	LysRS	tRNA_anti-codon,tRNA-synt_2	TRUE	TRUE	2
FBgn0027085	LeuRS-m	tRNA-synt_1g,Anticodon_1,tRNA-synt_1			0
FBgn0027086	IleRS	Anticodon_1,tRNA-synt_1	TRUE	TRUE	2
FBgn0027087	HisRS	HGTP_anticodon,tRNA-synt_His	TRUE		1
FBgn0027088	GlyRS	HGTP_anticodon,tRNA-synt_2b		TRUE	1
FBgn0027090	GlnRS	tRNA-synt_1c_C,tRNA_synt_1c_R2,tRNA_synt_1c_R1,tRNA-synt_1c			0
FBgn0027091	CysRS	tRNA-synt_1e			0
FBgn0027093	ArgRS	Arg_tRNA_synt_N,tRNA-synt_1d,DALR_1	TRUE	TRUE	2
FBgn0027094	AlaRS	tRNA_SAD,tRNA-synt_2c,DHHA1		TRUE	1
FBgn0027291	l(1)G0156	Non-canonical_RBP	TRUE	TRUE	2
FBgn0027329	CCT6	Non-canonical_RBP		TRUE	1
FBgn0027330	l(1)G0020	tRNA_bind_2		TRUE	1
FBgn0027338	Kap-alpha3	Non-canonical_RBP	TRUE		1
FBgn0027343	fz3	RRM_1			0
FBgn0027375	RecQ5	ResIII,DEAD			0
FBgn0027378	MRG15	Tudor-knot	TRUE		1
FBgn0027493	AdSS	Non-canonical_RBP	TRUE		1
FBgn0027494	RpS10a	S10_plectin			0
FBgn0027508	Tnks	PARP			0
FBgn0027529	tapas	TUDOR			0
FBgn0027548	nito	RRM_1	TRUE	TRUE	2
FBgn0027567	CG8108	Non-canonical_RBP	TRUE	TRUE	2
FBgn0027568	Cand1	Non-canonical_RBP	TRUE	TRUE	2
FBgn0027580	PCB	Non-canonical_RBP		TRUE	1
FBgn0027588	GCS2alpha	Non-canonical_RBP	TRUE		1
FBgn0027590	GstE12	Non-canonical_RBP	TRUE		1
FBgn0027599	CG2790	zf-met,zf-C2H2_jaz			0
FBgn0027602	CG8611	ResIII,DEAD			0
FBgn0027616	YT521-B	YTH	TRUE		1
FBgn0027617	CG5808	RRM_1			0
FBgn0027619	eIF3j	eIF3_subunit			0
FBgn0027657	glob1	Non-canonical_RBP	TRUE		1
FBgn0027783	SMC2	Non-canonical_RBP	TRUE	TRUE	2
FBgn0027784	Prp18	PRP4,Prp18			0
FBgn0027794	Lrpprc2	PPR	TRUE	TRUE	2
FBgn0027835	Dp1	KH_1	TRUE	TRUE	2
FBgn0027836	Dgp-1	GTP_EFTU			0
FBgn0027841	CstF64	RRM_1	TRUE		1
FBgn0027873	Cpsf100	Beta-Casp,Lactamase_B,RMMBL			0
FBgn0027885	Aac11	Non-canonical_RBP	TRUE	TRUE	2
FBgn0027889	ball	Non-canonical_RBP	TRUE	TRUE	2
FBgn0027948	msps	Non-canonical_RBP		TRUE	1
FBgn0027950	MBD-like	MBD			0
FBgn0028327	l(1)G0320	Non-canonical_RBP	TRUE		1
FBgn0028342	ATPsyndelta	Non-canonical_RBP	TRUE		1
FBgn0028382	cyp33	RRM_1			0
FBgn0028411	Nxt1	NTF2			0
FBgn0028426	JhI-1	Lactamase_B_4,Lactamase_B			0
FBgn0028471	Nab2	zf-CCCH_2			0
FBgn0028473	Non1	NOG1,MMR_HSR1,NOGCT			0
FBgn0028474	CG4119	RRM_1,PWI			0
FBgn0028479	Mtpalpha	Non-canonical_RBP	TRUE	TRUE	2
FBgn0028530	mTTF	mTERF			0
FBgn0028554	x16	RRM_1		TRUE	1
FBgn0028577	hfp	RRM_1			0
FBgn0028648	mRpL50	Ribosomal_L50	TRUE		1
FBgn0028658	Adat1	A_deamin			0
FBgn0028683	spt4	Spt4			0
FBgn0028688	Rpn7	Non-canonical_RBP	TRUE		1
FBgn0028689	Rpn6	Non-canonical_RBP	TRUE		1
FBgn0028692	Rpn2	Non-canonical_RBP		TRUE	1
FBgn0028693	Rpn12	Non-canonical_RBP	TRUE		1
FBgn0028695	Rpn1	Non-canonical_RBP		TRUE	1
FBgn0028697	RpL15	Ribosomal_L15e			0
FBgn0028734	Fmr1	KH_1,FXMRP1_C_core	TRUE		1
FBgn0028737	eEF1beta	EF1_GNE			0
FBgn0028744	CG5033	BOP1NT			0
FBgn0028841	jhamt	Methyltransf_31			0
FBgn0028852	CG15262	NOT2_3_5			0
FBgn0028878	CG15269	zf-C2H2,zf-met			0
FBgn0028887	CG3491	ResIII			0
FBgn0028895	CG17328	zf-C2H2,zf-met			0
FBgn0028962	AlaRS-m	tRNA_SAD,tRNA-synt_2c			0
FBgn0028982	Spt6	S1			0
FBgn0029113	Uba2	Non-canonical_RBP		TRUE	1
FBgn0029148	NHP2	Ribosomal_L7Ae			0
FBgn0029152	Mkrn1	zf-CCCH			0
FBgn0029174	FKBP59	Non-canonical_RBP		TRUE	1
FBgn0029176	eEF1gamma	EF1G		TRUE	1
FBgn0029503	CHORD	Non-canonical_RBP	TRUE		1
FBgn0029514	312	Non-canonical_RBP	TRUE		1
FBgn0029525	CG18273	Urb2		TRUE	1
FBgn0029629	eIF3g1	eIF3g,RRM_1	TRUE	TRUE	2
FBgn0029664	CG10802	tRNA_SAD			0
FBgn0029666	CG10803	Non-canonical_RBP	TRUE		1
FBgn0029672	CG2875	CBF			0
FBgn0029693	CG6379	FtsJ,G-patch			0
FBgn0029714	CG3527	EMG1			0
FBgn0029715	CG11444	Non-canonical_RBP	TRUE		1
FBgn0029718	mRpL30	Ribosomal_L30	TRUE		1
FBgn0029754	CG15930	TUDOR			0
FBgn0029755	Sas10	Sas10_Utp3			0
FBgn0029785	RpL35	Ribosomal_L29			0
FBgn0029823	Shmt	Non-canonical_RBP	TRUE	TRUE	2
FBgn0029833	MCTS1	PUA			0
FBgn0029870	Marf	MMR_HSR1			0
FBgn0029880	CG14443	DEAD			0
FBgn0029882	CG3226	Non-canonical_RBP	TRUE		1
FBgn0029885	CG3224	zf-C2H2_jaz			0
FBgn0029887	CG3198	LUC7			0
FBgn0029888	ND-ASHI	Non-canonical_RBP	TRUE		1
FBgn0029897	RpL17	Ribosomal_L22	TRUE		1
FBgn0029899	CG14438	Non-canonical_RBP		TRUE	1
FBgn0029907	Atx-1	AXH			0
FBgn0029915	CG14434	Non-canonical_RBP	TRUE		1
FBgn0029928	CG3032	zf-C2H2,zf-met			0
FBgn0029941	CG1677	Non-canonical_RBP	TRUE		1
FBgn0029959	Rab39	MMR_HSR1			0
FBgn0029979	mahe	DEAD	TRUE	TRUE	2
FBgn0029992	Upf2	Upf2,MIF4G		TRUE	1
FBgn0030007	alpha-PheRS	tRNA-synt_2d	TRUE		1
FBgn0030008	CG2129	zf-C2H2,zf-met			0
FBgn0030010	CG10959	zf-C2H2,zf-C2H2_jaz			0
FBgn0030012	CG18262	zf-C2H2,zf-met			0
FBgn0030049	Trf4-1	PAP_assoc			0
FBgn0030061	CG1785	Nop53			0
FBgn0030063	CG1789	Utp11			0
FBgn0030067	Rbm13	Ribosomal_L28e			0
FBgn0030081	CG7246	U3_assoc_6			0
FBgn0030085	CG6999	RRM_1			0
FBgn0030088	Arfrp1	MMR_HSR1			0
FBgn0030122	CG16892	Non-canonical_RBP	TRUE		1
FBgn0030136	RpS28b	Ribosomal_S28e		TRUE	1
FBgn0030151	CG1354	MMR_HSR1		TRUE	1
FBgn0030170	CG2990	Non-canonical_RBP		TRUE	1
FBgn0030177	CG2972	NOB1_Zn_bind			0
FBgn0030206	CG2889	zf-C2H2,zf-met			0
FBgn0030246	CG1582	zf-CCCH,DEAD,HA2		TRUE	1
FBgn0030251	CG2145	XendoU			0
FBgn0030268	Klp10A	Non-canonical_RBP		TRUE	1
FBgn0030306	Spase25	Non-canonical_RBP	TRUE		1
FBgn0030320	CG2247	Non-canonical_RBP	TRUE	TRUE	2
FBgn0030321	CG1703	Non-canonical_RBP		TRUE	1
FBgn0030329	prtp	Non-canonical_RBP	TRUE		1
FBgn0030336	CG1578	Ribonuc_L-PSP			0
FBgn0030354	Upf1	UPF1_Zn_bind,ResIII	TRUE	TRUE	2
FBgn0030364	Lsm12	AD			0
FBgn0030366	Usp7	Non-canonical_RBP		TRUE	1
FBgn0030377	CG1924	Calreticulin			0
FBgn0030433	mRpL49	Img2			0
FBgn0030460	CG2453	Methyltransf_31			0
FBgn0030468	CG1622	PRP38			0
FBgn0030474	CG15747	DUF2040			0
FBgn0030479	Rbp1-like	RRM_1	TRUE		1
FBgn0030504	CG2691	NUC173			0
FBgn0030506	Lig4	RNA_ligase			0
FBgn0030507	CG11164	RNase_H2-Ydr279			0
FBgn0030520	Pdcd4	MA3		TRUE	1
FBgn0030524	CG10993	RRM_1			0
FBgn0030552	mRpL38	Non-canonical_RBP	TRUE	TRUE	2
FBgn0030554	CG1434	dsrm,Dus			0
FBgn0030556	mRNA-cap	mRNA_cap_enzyme,mRNA_cap_C			0
FBgn0030571	CG14414	RRM_1			0
FBgn0030572	mRpS25	L51_S25_CI-B8	TRUE		1
FBgn0030578	CG5347	zf-CCCH			0
FBgn0030608	Lsd-2	Non-canonical_RBP	TRUE		1
FBgn0030616	RpL37a	Ribosomal_L37e	TRUE		1
FBgn0030623	PPYR1	HABP4_PAI-RBP1			0
FBgn0030625	CG5877	NRDE-2			0
FBgn0030631	CG6227	DEAD			0
FBgn0030655	CG9213	CwfJ_C_1,CwfJ_C_2			0
FBgn0030660	CG8097	DALR_1			0
FBgn0030672	CG9281	Non-canonical_RBP	TRUE	TRUE	2
FBgn0030680	CG8944	zf-C2H2,zf-met			0
FBgn0030686	mRpL3	Ribosomal_L3	TRUE	TRUE	2
FBgn0030687	CG17209	RNA_pol_Rpb1_5,RNA_pol_Rpb1_4,RNA_pol_Rpb1_2,RNA_pol_Rpb1_3,RNA_pol_Rpb1_1			0
FBgn0030692	mRpS30	PDCD9	TRUE	TRUE	2
FBgn0030699	CG8578	LRRFIP			0
FBgn0030711	Rrp47	Sas10_Utp3			0
FBgn0030719	eIF5	eIF-5_eIF-2B,W2			0
FBgn0030720	CG8939	FtsJ			0
FBgn0030761	CG9784	Exo_endo_phos			0
FBgn0030786	mRpL22	Ribosomal_L22	TRUE		1
FBgn0030789	Rrp45	RNase_PH			0
FBgn0030793	CG9125	RAI1	TRUE		1
FBgn0030801	Rcp	RNA_pol_Rpb4			0
FBgn0030802	DENR	SUI1			0
FBgn0030833	CG8915	R3H,DEAD,HA2			0
FBgn0030853	ND-24	Non-canonical_RBP	TRUE		1
FBgn0030855	CG5800	ResIII,DEAD			0
FBgn0030858	IntS2	INTS2			0
FBgn0030864	CG8173	RIO1			0
FBgn0030878	CG6769	zf-met,zf-C2H2_jaz			0
FBgn0030892	CG7206	PIN_4			0
FBgn0030943	CG6540	Nup35_RRM,Nup35_RRM_2			0
FBgn0030944	CG6617	Non-canonical_RBP		TRUE	1
FBgn0030956	CG18259	RRM_1			0
FBgn0030959	CG6961	RRM_1			0
FBgn0030973	CG7332	Non-canonical_RBP	TRUE		1
FBgn0031040	CG14210	Cgr1			0
FBgn0031051	Ranbp21	Xpo1,IBN_N			0
FBgn0031052	CG14215	Non-canonical_RBP		TRUE	1
FBgn0031054	Ssu72	Ssu72			0
FBgn0031062	CG14230	RRM_1			0
FBgn0031078	Nup205	Non-canonical_RBP		TRUE	1
FBgn0031090	Rab35	MMR_HSR1			0
FBgn0031111	Obp19c	Non-canonical_RBP	TRUE		1
FBgn0031115	CG11710	ASCH			0
FBgn0031145	Ntf-2	NTF2			0
FBgn0031189	CG14618	tRNA_m1G_MT			0
FBgn0031224	CG11454	RRM_1			0
FBgn0031227	CG3709	Non-canonical_RBP		TRUE	1
FBgn0031231	mRpL10	Ribosomal_L10	TRUE		1
FBgn0031238	CG3645	Dus			0
FBgn0031252	CG13690	RNase_HII			0
FBgn0031266	Sf3b1	SF3b1			0
FBgn0031287	CG4291	zf-U1			0
FBgn0031318	CG4887	RRM_1,G-patch			0
FBgn0031319	CG4896	RRM_1,G-patch			0
FBgn0031321	Tgt	TGT			0
FBgn0031357	mRpL48	Ribosomal_S10			0
FBgn0031361	CG17652	Fcf1			0
FBgn0031378	CG15362	DcpS_C			0
FBgn0031390	tho2	Tho2,Thoc2		TRUE	1
FBgn0031392	AIF	Non-canonical_RBP	TRUE		1
FBgn0031401	papi	KH_1,TUDOR			0
FBgn0031419	CG15390	mTERF	TRUE		1
FBgn0031452	Cwc25	CWC25			0
FBgn0031454	CG9960	MTS			0
FBgn0031456	Tnpo-SR	Xpo1,IBN_N			0
FBgn0031459	CG2862	DcpS_C			0
FBgn0031483	CG9641	Non-canonical_RBP	TRUE		1
FBgn0031485	CG9643	MTS,Methyltransf_31			0
FBgn0031492	CG3542	Non-canonical_RBP	TRUE		1
FBgn0031493	Sf3b2	DUF382			0
FBgn0031494	CG17219	MTS,Methyltransf_31			0
FBgn0031497	SerRS	Seryl_tRNA_N,tRNA-synt_2b		TRUE	1
FBgn0031592	Art2	MTS,Methyltransf_31			0
FBgn0031607	CG15440	RRM_1			0
FBgn0031628	CG3294	RRM_1			0
FBgn0031631	CG3225	HA2			0
FBgn0031637	mxt	KH_1			0
FBgn0031639	mRpS2	Ribosomal_S2			0
FBgn0031643	CG3008	RIO1			0
FBgn0031651	mRpL24	KOW	TRUE		1
FBgn0031655	Marcal1	ResIII			0
FBgn0031657	CG3756	RNA_pol_A_bac,RNA_pol_L			0
FBgn0031660	mRpL28	Non-canonical_RBP	TRUE		1
FBgn0031670	CG3887	Non-canonical_RBP	TRUE		1
FBgn0031677	CG14036	zf-U11-48K	TRUE		1
FBgn0031736	CG11030	Sas10_Utp3			0
FBgn0031764	CG9107	RRP7			0
FBgn0031766	CG9117	Lactamase_B			0
FBgn0031769	CG9135	Non-canonical_RBP		TRUE	1
FBgn0031771	ND-51	Non-canonical_RBP		TRUE	1
FBgn0031776	Pfdn1	Non-canonical_RBP	TRUE		1
FBgn0031817	CG9531	MTS,Methyltransf_31			0
FBgn0031822	Phf5a	PHF5			0
FBgn0031832	CG9596	Gcd10p			0
FBgn0031868	Rat1	XRN_N		TRUE	1
FBgn0031882	Rab30	MMR_HSR1			0
FBgn0031883	Caper	RRM_1			0
FBgn0031920	CG6441	PAM2			0
FBgn0031951	r2d2	dsrm			0
FBgn0031980	RpL36A	Ribosomal_L44			0
FBgn0031987	CG12375	Lactamase_B			0
FBgn0031996	CG8460	Non-canonical_RBP		TRUE	1
FBgn0032016	Mettl14	MT-A70			0
FBgn0032031	CG13390	MMR_HSR1			0
FBgn0032050	CG13096	Ribosomal_L1			0
FBgn0032051	CG13097	Mpp10			0
FBgn0032053	mRpL51	MRP-L51			0
FBgn0032138	CG4364	Pescadillo_N			0
FBgn0032149	CG4036	2OG-FeII_Oxy			0
FBgn0032156	CG13124	MIF4G			0
FBgn0032157	Etl1	ResIII,DEAD			0
FBgn0032160	CG4598	Non-canonical_RBP	TRUE		1
FBgn0032166	CG4619	Non-canonical_RBP	TRUE		1
FBgn0032168	CG13126	Rsm22			0
FBgn0032169	CG4709	G-patch			0
FBgn0032194	CG4901	DEAD,HA2			0
FBgn0032198	eEF1delta	EF1_GNE			0
FBgn0032200	CG5676	Non-canonical_RBP	TRUE		1
FBgn0032236	mRpS7	Ribosomal_S7	TRUE		1
FBgn0032240	CG17768	LSM			0
FBgn0032242	CG5355	Non-canonical_RBP		TRUE	1
FBgn0032256	RluA-2	PseudoU_synth_2			0
FBgn0032259	CG6144	2OG-FeII_Oxy,2OG-FeII_Oxy_2			0
FBgn0032261	CG6094	RF-1	TRUE		1
FBgn0032276	CG17098	zf-met			0
FBgn0032295	CG12299	zf-C2H2,zf-met			0
FBgn0032329	Art8	MTS,Met_10,Methyltransf_31			0
FBgn0032346	Csl4	EXOSC1,ECR1_N			0
FBgn0032350	CG6287	Non-canonical_RBP		TRUE	1
FBgn0032388	CG6686	SART-1			0
FBgn0032407	Pex19	Non-canonical_RBP	TRUE		1
FBgn0032408	CG6712	Brix			0
FBgn0032430	CG6388	TRM,Met_10			0
FBgn0032439	Ref2	RRM_1			0
FBgn0032444	CCT4	Non-canonical_RBP	TRUE	TRUE	2
FBgn0032453	CG6180	Non-canonical_RBP	TRUE		1
FBgn0032454	CG5787	Non-canonical_RBP	TRUE	TRUE	2
FBgn0032455	Pih1D1	PIH1	TRUE	TRUE	2
FBgn0032486	mRF1	RF-1			0
FBgn0032487	Ski6	RNase_PH			0
FBgn0032509	CG6523	Non-canonical_RBP	TRUE		1
FBgn0032515	loqs	dsrm,DND1_DSRM			0
FBgn0032518	RpL24	Ribosomal_L24e	TRUE	TRUE	2
FBgn0032586	Tpr2	Non-canonical_RBP	TRUE		1
FBgn0032597	CG17904	Non-canonical_RBP	TRUE		1
FBgn0032620	CG12288	RRM_1			0
FBgn0032624	CG6304	PAM2			0
FBgn0032625	CG15136	PAM2			0
FBgn0032634	Rpb11	RNA_pol_L_2,RNA_pol_L			0
FBgn0032646	mEFTs	EF_TS			0
FBgn0032680	Ntf-2r	NTF2			0
FBgn0032690	CG10333	DEAD			0
FBgn0032701	CG10341	Gar1			0
FBgn0032720	mRpL13	Ribosomal_L13	TRUE		1
FBgn0032721	CG10602	Ribosomal_L13		TRUE	1
FBgn0032723	ssp3	Non-canonical_RBP	TRUE		1
FBgn0032724	CG10428	Methyltransf_31			0
FBgn0032725	Nedd8	Non-canonical_RBP	TRUE		1
FBgn0032750	CG10495	Dus			0
FBgn0032763	CG17568	zf-C2H2,zf-met			0
FBgn0032781	RtcB	RtcB		TRUE	1
FBgn0032783	CG10237	Non-canonical_RBP		TRUE	1
FBgn0032788	CG13084	Non-canonical_RBP	TRUE		1
FBgn0032789	CG13083	Non-canonical_RBP	TRUE		1
FBgn0032818	CG10628	MMR_HSR1	TRUE	TRUE	2
FBgn0032819	CG10463	Dus		TRUE	1
FBgn0032822	CG10466	RRM_1			0
FBgn0032833	COX4	Non-canonical_RBP	TRUE		1
FBgn0032849	mRpS18B	Ribosomal_S18			0
FBgn0032870	CG2608	R3H			0
FBgn0032873	CG2614	Methyltransf_31			0
FBgn0032876	Cen	Non-canonical_RBP	TRUE	TRUE	2
FBgn0032882	Ns4	MMR_HSR1			0
FBgn0032883	Rhau	DEAD,HA2	TRUE	TRUE	2
FBgn0032919	CG9253	ResIII,DEAD			0
FBgn0032921	Mpp6	MPP6			0
FBgn0032922	CG9249	Methyltransf_31			0
FBgn0032924	Nbr	DNA_pol_A_exo1	TRUE	TRUE	2
FBgn0032925	CG9246	Noc2			0
FBgn0032966	CG1421	Nup35_RRM_2			0
FBgn0032987	RpL21	Ribosomal_L21e			0
FBgn0033005	CG3107	Non-canonical_RBP		TRUE	1
FBgn0033029	Not3	Not3,NOT2_3_5			0
FBgn0033060	CG7849	TruB_N			0
FBgn0033062	Ars2	ARS2	TRUE	TRUE	2
FBgn0033092	CG9422	Alba			0
FBgn0033100	CG3420	Non-canonical_RBP	TRUE		1
FBgn0033153	Gadd45	Ribosomal_L7Ae			0
FBgn0033160	Dhx15	DEAD,HA2		TRUE	1
FBgn0033169	CG11123	PUF			0
FBgn0033184	mEFTu2	GTP_EFTU,GTP_EFTU_D2,GTP_EFTU_D3			0
FBgn0033224	Nop17l	PIH1			0
FBgn0033235	CG8728	Non-canonical_RBP		TRUE	1
FBgn0033246	ACC	Non-canonical_RBP		TRUE	1
FBgn0033252	CG12769	zf-met			0
FBgn0033264	Nup50	Non-canonical_RBP	TRUE		1
FBgn0033316	CG14749	GLE1			0
FBgn0033317	CG8635	zf-CCCH			0
FBgn0033351	AIMP1	tRNA_bind			0
FBgn0033352	PAN2	RNase_T	TRUE		1
FBgn0033378	tsu	RRM_1			0
FBgn0033380	Phax	RNA_GG_bind			0
FBgn0033450	Lsm11	LSM			0
FBgn0033451	CG1665	Non-canonical_RBP	TRUE		1
FBgn0033454	CG1671	Utp13			0
FBgn0033473	CG12128	Methyltrn_RNA_3		TRUE	1
FBgn0033475	CG12129	KH_1,AKAP7_NLS		TRUE	1
FBgn0033480	mRpL42	MRP-S32	TRUE		1
FBgn0033485	RpLP0-like	Ribosomal_L10			0
FBgn0033490	CG12917	Endonuclease_NS			0
FBgn0033491	CG18011	zf-C2H2,zf-met			0
FBgn0033528	trsn	Translin	TRUE		1
FBgn0033548	CG7637	Nop10p			0
FBgn0033554	Lsm10	LSM			0
FBgn0033555	RpS15Ab	Ribosomal_S8			0
FBgn0033556	CG12343	SYF2			0
FBgn0033557	CG12325	Utp12			0
FBgn0033569	CG12942	zf-C2H2,zf-met			0
FBgn0033571	Rpb5	RNA_pol_Rpb5_N,RNA_pol_Rpb5_C			0
FBgn0033615	CG7741	CwfJ_C_1,CwfJ_C_2			0
FBgn0033636	tou	MBD			0
FBgn0033688	Prp8	RRM_4,U5_2-snRNA_bdg,PRO8NT,U6-snRNA_bdg,PROCN,PRP8_domainIV,PROCT		TRUE	1
FBgn0033690	EndoG	Endonuclease_NS			0
FBgn0033699	RpS11	Ribosomal_S17		TRUE	1
FBgn0033741	CG8545	Methyltr_RsmB-F			0
FBgn0033757	muskelin	Non-canonical_RBP		TRUE	1
FBgn0033816	CG4679	Non-canonical_RBP	TRUE	TRUE	2
FBgn0033842	cbc	Clp1			0
FBgn0033879	CG6543	Non-canonical_RBP		TRUE	1
FBgn0033883	CG16935	Non-canonical_RBP	TRUE		1
FBgn0033889	CG6701	UvrD-helicase,ResIII	TRUE	TRUE	2
FBgn0033891	CG8067	Methyltransf_31			0
FBgn0033900	CysRS-m	tRNA-synt_1e			0
FBgn0033902	eIF3m	Non-canonical_RBP		TRUE	1
FBgn0033906	CG8331	Non-canonical_RBP	TRUE		1
FBgn0033907	mRpS16	Ribosomal_S16			0
FBgn0033912	RpS23	Ribosom_S12_S23			0
FBgn0033921	tej	TUDOR			0
FBgn0033926	Arc1	Non-canonical_RBP		TRUE	1
FBgn0033934	CG17385	zf-C2H2,zf-met			0
FBgn0033936	Achl	La			0
FBgn0033993	CG8089	zf-met			0
FBgn0033994	CG7544	MTS			0
FBgn0034001	mRpL41	MRP-L27	TRUE		1
FBgn0034002	CG8079	G-patch			0
FBgn0034008	CG8152	G-patch			0
FBgn0034065	Rrp42	RNase_PH,RNase_PH_C			0
FBgn0034086	CG8441	Non-canonical_RBP	TRUE		1
FBgn0034087	clu	eIF3_p135	TRUE	TRUE	2
FBgn0034091	mrj	Non-canonical_RBP	TRUE		1
FBgn0034098	krimp	TUDOR			0
FBgn0034138	RpS15	Ribosomal_S19			0
FBgn0034177	AsnRS-m	tRNA_anti-codon,tRNA-synt_2			0
FBgn0034179	CG6805	Exo_endo_phos			0
FBgn0034181	CG8963	MIF4G	TRUE	TRUE	2
FBgn0034187	CG6967	Non-canonical_RBP	TRUE	TRUE	2
FBgn0034205	CG10950	Xpo1			0
FBgn0034232	CG4866	S4,Ribosomal_S4			0
FBgn0034237	eIF3b	RRM_1,eIF2A	TRUE	TRUE	2
FBgn0034243	Ns2	MMR_HSR1			0
FBgn0034246	Dcr-2	Ribonuclease_3,PAZ,dsrm,Ribonucleas_3_3,ResIII,DEAD,Dicer_dimer		TRUE	1
FBgn0034258	eIF3c	eIF-3c_N	TRUE	TRUE	2
FBgn0034274	CG10931	eIF2A			0
FBgn0034277	OstDelta	Non-canonical_RBP	TRUE		1
FBgn0034307	CG10914	MMR_HSR1			0
FBgn0034313	CG5726	Non-canonical_RBP	TRUE	TRUE	2
FBgn0034345	CG5174	Non-canonical_RBP	TRUE		1
FBgn0034351	rswl	tRNA_m1G_MT	TRUE	TRUE	2
FBgn0034361	mRpS28	MRP-S35			0
FBgn0034366	Atg7	Non-canonical_RBP	TRUE		1
FBgn0034390	CG15093	Non-canonical_RBP	TRUE		1
FBgn0034401	MetRS	tRNA-synt_1g			0
FBgn0034422	CG7137	Methyltransf_8			0
FBgn0034432	CG7461	Non-canonical_RBP	TRUE	TRUE	2
FBgn0034446	Arl6	MMR_HSR1			0
FBgn0034496	CG9143	DEAD			0
FBgn0034512	CG18067	Non-canonical_RBP	TRUE		1
FBgn0034528	CG11180	G-patch			0
FBgn0034564	CG9344	LSM			0
FBgn0034572	CG9346	cwf21,RRM_1,Surp			0
FBgn0034579	mRpL54	Ribosomal_L37	TRUE		1
FBgn0034598	CG4266	RRM_1			0
FBgn0034627	eEFSec	GTP_EFTU,MMR_HSR1			0
FBgn0034643	CG10321	zf-C2H2,zf-met			0
FBgn0034646	Rae1	Non-canonical_RBP	TRUE		1
FBgn0034654	eIF3k	Non-canonical_RBP	TRUE		1
FBgn0034659	CG4021	KH_1			0
FBgn0034691	Synj	Exo_endo_phos,DUF1866			0
FBgn0034703	CG3045	PseudoU_synth_1			0
FBgn0034727	mRpS29	DAP3	TRUE		1
FBgn0034731	CG10384	KH_1			0
FBgn0034734	CG4554	DRIM			0
FBgn0034735	CG4610	GIDA_assoc			0
FBgn0034739	CG3927	KH_1			0
FBgn0034740	nsr	KH_1			0
FBgn0034742	CG4294	zf-C3H1			0
FBgn0034743	RpS16	Ribosomal_S9	TRUE	TRUE	2
FBgn0034748	CG17807	2OG-FeII_Oxy_2,Methyltransf_8			0
FBgn0034750	CG3732	zf-RanBP			0
FBgn0034763	RYBP	zf-RanBP			0
FBgn0034802	CNBP	zf-CCHC	TRUE	TRUE	2
FBgn0034822	RpL37b	Ribosomal_L37e			0
FBgn0034834	LS2	RRM_1			0
FBgn0034837	RpL22-like	Ribosomal_L22e			0
FBgn0034858	eIF2Bdelta	IF-2B	TRUE		1
FBgn0034879	Rrp4	ECR1_N			0
FBgn0034893	mRpL43	L51_S25_CI-B8			0
FBgn0034918	Pym	Mago-bind	TRUE		1
FBgn0034921	DCP1	DCP1	TRUE	TRUE	2
FBgn0034923	Upf3	Smg4_UPF3			0
FBgn0034963	Not11	CNOT11			0
FBgn0034968	RpL12	Ribosomal_L11,Ribosomal_L11_N		TRUE	1
FBgn0034976	CG4049	ResIII			0
FBgn0034986	mRpS17	Ribosomal_S17			0
FBgn0035016	CG4612	RRM_1	TRUE	TRUE	2
FBgn0035021	CG4622	zf-CCHC			0
FBgn0035024	CG11414	Non-canonical_RBP		TRUE	1
FBgn0035047	Pof	RRM_1			0
FBgn0035063	CG3594	RRM_5,RRM_1			0
FBgn0035064	TyrRS-m	tRNA-synt_1b			0
FBgn0035110	thoc7	THOC7			0
FBgn0035111	Dis3l2	RNB		TRUE	1
FBgn0035121	Tudor-SN	TUDOR,SNase	TRUE	TRUE	2
FBgn0035122	mRpL17	Ribosomal_L17	TRUE	TRUE	2
FBgn0035134	CG1231	zf-met,zf-C2H2_jaz			0
FBgn0035155	RabX6	MMR_HSR1			0
FBgn0035162	Sf3b3	CPSF_A			0
FBgn0035203	CG9149	Non-canonical_RBP	TRUE		1
FBgn0035235	CG7879	RRM_1		TRUE	1
FBgn0035247	metl	MTS,Methyltransf_31			0
FBgn0035253	CG7971	SRRM_C			0
FBgn0035255	RabX5	MMR_HSR1			0
FBgn0035271	CG2021	LSM			0
FBgn0035272	mRpL46	MRP-L46			0
FBgn0035323	CG13807	RAM			0
FBgn0035328	yellow-g2	Non-canonical_RBP	TRUE		1
FBgn0035334	CG8993	Non-canonical_RBP	TRUE		1
FBgn0035335	mRpL23	Ribosomal_L23	TRUE		1
FBgn0035336	CG9004	MA3,MIF4G			0
FBgn0035374	mRpS35	MRP-S28	TRUE	TRUE	2
FBgn0035383	CPT2	Non-canonical_RBP	TRUE		1
FBgn0035388	CG2162	R3H			0
FBgn0035402	Usp5	Non-canonical_RBP	TRUE	TRUE	2
FBgn0035415	CG14966	Non-canonical_RBP	TRUE		1
FBgn0035421	CG12034	Exo_endo_phos			0
FBgn0035422	RpL28	Ribosomal_L28e	TRUE		1
FBgn0035423	eIF1	SUI1			0
FBgn0035424	CG11505	La	TRUE	TRUE	2
FBgn0035481	CG12605	zf-C2H2,zf-met			0
FBgn0035482	CG14985	Non-canonical_RBP	TRUE		1
FBgn0035520	CG11586	zf-met,zf-C2H2_jaz			0
FBgn0035524	CG11583	Brix			0
FBgn0035526	CG1316	RRM_1	TRUE	TRUE	2
FBgn0035532	CG15014	THUMP		TRUE	1
FBgn0035534	mRpS6	Ribosomal_S6	TRUE		1
FBgn0035537	CG11342	Bin3,Methyltransf_31			0
FBgn0035590	Prpk	RIO1			0
FBgn0035591	CG4611	PPR	TRUE	TRUE	2
FBgn0035625	Blimp-1	zf-C2H2,zf-met			0
FBgn0035626	lin-28	CSD			0
FBgn0035630	CG10576	Non-canonical_RBP	TRUE		1
FBgn0035675	CG6610	LSM			0
FBgn0035692	Sf3b6	RRM_1			0
FBgn0035693	CG8219	IBN_N			0
FBgn0035707	CG8368	RNase_T			0
FBgn0035709	eIF4E4	IF4E			0
FBgn0035711	CG8519	MMR_HSR1			0
FBgn0035714	CG8549	SBDS,SBDS_C			0
FBgn0035720	CG10077	ResIII,DEAD	TRUE	TRUE	2
FBgn0035753	RpL18	Non-canonical_RBP		TRUE	1
FBgn0035771	Sec63	Non-canonical_RBP	TRUE		1
FBgn0035811	CG12262	Non-canonical_RBP		TRUE	1
FBgn0035823	eIF4E5	IF4E			0
FBgn0035827	Srp9	SRP9-21			0
FBgn0035831	CG8038	UPF0086			0
FBgn0035838	ldbr	DBR1			0
FBgn0035866	Arl5	MMR_HSR1			0
FBgn0035872	CG7185	RRM_1		TRUE	1
FBgn0035901	CG6745	TruD	TRUE	TRUE	2
FBgn0035911	CG6638	Non-canonical_RBP	TRUE		1
FBgn0035942	ValRS-m	tRNA-synt_1g,Anticodon_1,tRNA-synt_1			0
FBgn0035947	Srp68	Non-canonical_RBP	TRUE		1
FBgn0035978	UGP	Non-canonical_RBP		TRUE	1
FBgn0035980	mRRF1	RRF			0
FBgn0035987	CG3689	NUDIX_2		TRUE	1
FBgn0036000	CG3434	TGT			0
FBgn0036018	CG3335	RRM_1	TRUE		1
FBgn0036035	CG18178	Non-canonical_RBP		TRUE	1
FBgn0036057	CG14164	AD			0
FBgn0036104	CG6418	ResIII,DEAD			0
FBgn0036124	CG7839	CBF	TRUE		1
FBgn0036135	mRpL2	Ribosomal_L2_C,Ribosomal_L2	TRUE	TRUE	2
FBgn0036136	Ufd1-like	Non-canonical_RBP	TRUE		1
FBgn0036147	Plod	2OG-FeII_Oxy			0
FBgn0036156	CG11726	RRM_1			0
FBgn0036187	RIOK1	RIO1			0
FBgn0036188	CG7339	RNA_pol_Rbc25,SHS2_Rpb7-N			0
FBgn0036213	RpL10Ab	Ribosomal_L1		TRUE	1
FBgn0036239	Pop2	CAF1			0
FBgn0036258	eIF3l	Paf67	TRUE	TRUE	2
FBgn0036266	CG5626	tRNA_int_end_N2			0
FBgn0036273	INPP5E	Exo_endo_phos			0
FBgn0036277	CG10418	LSM			0
FBgn0036290	CG10638	Non-canonical_RBP	TRUE		1
FBgn0036314	Sf3a2	zf-met			0
FBgn0036317	CG10948	RRM_1			0
FBgn0036321	CG14120	Endonuclease_NS			0
FBgn0036323	CG14118	Endonuclease_NS			0
FBgn0036335	mRpL20	Ribosomal_L20		TRUE	1
FBgn0036340	SRm160	PWI	TRUE		1
FBgn0036386	CG8833	DUF1604,G-patch			0
FBgn0036405	CG6833	RNase_T			0
FBgn0036450	Tdrd3	SMN	TRUE	TRUE	2
FBgn0036451	CG9425	zf-CCCH,ResIII		TRUE	1
FBgn0036462	mRpL39	Non-canonical_RBP	TRUE		1
FBgn0036486	Msh6	Non-canonical_RBP	TRUE		1
FBgn0036487	Prp31	Prp31_C,Nop			0
FBgn0036496	CG7804	RRM_1			0
FBgn0036500	CG7275	Sof1			0
FBgn0036505	CG7945	Non-canonical_RBP	TRUE		1
FBgn0036514	CG12301	Utp14			0
FBgn0036522	CG7372	zf-C2H2,zf-met			0
FBgn0036534	DCP2	DCP2			0
FBgn0036537	CG18081	Non-canonical_RBP	TRUE		1
FBgn0036557	mRpS31	MRP-S31			0
FBgn0036569	IleRS-m	tRNA-synt_1g,Anticodon_1,tRNA-synt_1,tRNA-synt_1e		TRUE	1
FBgn0036570	IntS9	Beta-Casp			0
FBgn0036621	roq	zf-CCCH			0
FBgn0036629	GluRS-m	tRNA-synt_1c			0
FBgn0036640	nxf2	TAP_C			0
FBgn0036641	Smn	SMN			0
FBgn0036661	CG9705	CSD			0
FBgn0036686	CG7728	AARP2CN			0
FBgn0036691	beg	Non-canonical_RBP	TRUE		1
FBgn0036696	CG14057	RNase_P_Rpp14			0
FBgn0036728	UQCR-Q	Non-canonical_RBP	TRUE		1
FBgn0036733	U4-U6-60K	PRP4			0
FBgn0036734	CG7564	LUC7		TRUE	1
FBgn0036735	Edc3	Non-canonical_RBP	TRUE	TRUE	2
FBgn0036754	CG5589	ResIII,DEAD			0
FBgn0036763	TrpRS-m	tRNA-synt_1b			0
FBgn0036774	mRpS26	MRP-S26		TRUE	1
FBgn0036775	CG5147	RNA_pol_Rpc4			0
FBgn0036795	CG18233	2OG-FeII_Oxy			0
FBgn0036812	Nufip	NUFIP1			0
FBgn0036825	RpL26	KOW	TRUE		1
FBgn0036826	arx	zf-U11-48K			0
FBgn0036828	CG6841	PRP1_N			0
FBgn0036831	CG6839	Endonuclease_NS			0
FBgn0036833	CG3819	Endonuclease_NS			0
FBgn0036838	CG3808	MTS,Methyltransf_15,tRNA_U5-meth_tr,Methyltransf_31	TRUE	TRUE	2
FBgn0036847	CNPYb	Non-canonical_RBP	TRUE		1
FBgn0036850	Gem2	SIP1			0
FBgn0036853	mRpL21	Ribosomal_L21p			0
FBgn0036856	CG9666	MTS			0
FBgn0036886	CG9300	NUC205			0
FBgn0036888	CG9330	Non-canonical_RBP	TRUE	TRUE	2
FBgn0036889	CG14100	SpoU_sub_bind,SpoU_methylase	TRUE	TRUE	2
FBgn0036892	Lon	Non-canonical_RBP	TRUE		1
FBgn0036915	Prp3	PRP3			0
FBgn0036916	Mtr3	RNase_PH			0
FBgn0036918	Pfdn6	Non-canonical_RBP	TRUE		1
FBgn0036927	Gabat	Non-canonical_RBP		TRUE	1
FBgn0036964	FRG1	FRG1			0
FBgn0036974	eRF1	eRF1_2,eRF1_3,eRF1_1		TRUE	1
FBgn0036990	mRpL15	Ribosomal_L27A	TRUE		1
FBgn0037008	mTerf3	mTERF	TRUE		1
FBgn0037024	tzn	Lactamase_B			0
FBgn0037061	CG12975	Trm112p			0
FBgn0037073	Tsr1	AARP2CN			0
FBgn0037081	barc	RRM_1			0
FBgn0037120	CG11247	zf-C2H2,zf-met			0
FBgn0037121	Rpb8	RNA_pol_Rpb8			0
FBgn0037135	CG7414	eIF2A	TRUE	TRUE	2
FBgn0037137	Nopp140	SRP40_C	TRUE		1
FBgn0037138	P5CDh1	Non-canonical_RBP	TRUE		1
FBgn0037200	CG11109	Methyltr_RsmB-F,PUA,FtsJ			0
FBgn0037220	CG14641	RRM_1	TRUE	TRUE	2
FBgn0037232	Suv3	SUV3_C			0
FBgn0037248	srl	RRM_1			0
FBgn0037249	eIF3a	Non-canonical_RBP	TRUE	TRUE	2
FBgn0037250	CG1074	UPF0020			0
FBgn0037255	Fip1	Fip1			0
FBgn0037275	CG14655	zf-C2H2,zf-met			0
FBgn0037301	Mms19	Non-canonical_RBP	TRUE		1
FBgn0037328	RpL35A	Ribosomal_L35Ae			0
FBgn0037330	mRpL44	Non-canonical_RBP	TRUE		1
FBgn0037342	CG2931	RRM_1			0
FBgn0037351	RpL13A	Ribosomal_L13	TRUE	TRUE	2
FBgn0037364	Rab23	MMR_HSR1			0
FBgn0037368	CG1239	Bin3,Methyltransf_31	TRUE		1
FBgn0037369	CG2100	PolyA_pol			0
FBgn0037371	Sym	Symplekin_C			0
FBgn0037372	CG2091	DcpS,DcpS_C	TRUE		1
FBgn0037377	CG1218	Non-canonical_RBP	TRUE		1
FBgn0037379	CG10979	zf-C2H2,zf-met			0
FBgn0037382	Hpr1	efThoc1			0
FBgn0037391	CG2017	GTP_EFTU			0
FBgn0037435	CG18048	TRM13,zf-U11-48K,zf-TRM13_CCCH			0
FBgn0037468	CG1943	Non-canonical_RBP	TRUE		1
FBgn0037470	Tailor	PAP_assoc		TRUE	1
FBgn0037482	CG10055	SHQ1			0
FBgn0037489	CG1234	NOC3p,CBF			0
FBgn0037490	CG10053	G-patch			0
FBgn0037504	CG1142	Fcf2			0
FBgn0037526	ArgRS-m	tRNA-synt_1d,DALR_1			0
FBgn0037529	mRpS9	Ribosomal_S9			0
FBgn0037549	CG7878	KH_1,ResIII,DEAD	TRUE	TRUE	2
FBgn0037550	CG9667	Isy1			0
FBgn0037551	Gie	MMR_HSR1			0
FBgn0037561	CG9630	ResIII,DEAD			0
FBgn0037566	mRpL1	Ribosomal_L1	TRUE	TRUE	2
FBgn0037569	tex	eIF2A			0
FBgn0037573	CG7483	DEAD			0
FBgn0037583	CG9684	TUDOR	TRUE	TRUE	2
FBgn0037602	SLIRP2	RRM_1			0
FBgn0037607	CG8036	Non-canonical_RBP		TRUE	1
FBgn0037608	mRpL19	Ribosomal_L19		TRUE	1
FBgn0037618	ouib	zf-C2H2,zf-met			0
FBgn0037619	CG8159	zf-C2H2,zf-met			0
FBgn0037624	CG8223	Non-canonical_RBP	TRUE		1
FBgn0037632	CCT7	Non-canonical_RBP		TRUE	1
FBgn0037643	skap	Non-canonical_RBP		TRUE	1
FBgn0037647	RagA-B	MMR_HSR1			0
FBgn0037652	CG11980	Non-canonical_RBP	TRUE	TRUE	2
FBgn0037686	RpL34b	Ribosomal_L34e			0
FBgn0037700	CG8149	SAP	TRUE		1
FBgn0037707	RnpS1	RRM_1			0
FBgn0037708	CG9386	AdoMet_MTase			0
FBgn0037713	CG16790	HVSL			0
FBgn0037716	CG8273	dsrm,DND1_DSRM,G-patch			0
FBgn0037722	CG8319	zf-C2H2,zf-met			0
FBgn0037723	SpdS	Non-canonical_RBP	TRUE		1
FBgn0037734	trbd	zf-RanBP			0
FBgn0037770	Art4	MTS,Methyltransf_31		TRUE	1
FBgn0037778	mtTFB2	RrnaAD			0
FBgn0037794	CG6254	zf-C2H2,zf-met			0
FBgn0037815	Rrp46	RNase_PH			0
FBgn0037834	Art1	MTS,Methyltransf_31			0
FBgn0037857	Tengl4	Endonuclease_NS			0
FBgn0037862	CG4706	Aconitase,Aconitase_C			0
FBgn0037877	CG6689	zf-C2H2,zf-met			0
FBgn0037878	CG6693	Non-canonical_RBP		TRUE	1
FBgn0037891	CG5214	Non-canonical_RBP		TRUE	1
FBgn0037892	mRpL40	MRP-L28		TRUE	1
FBgn0037894	Ranbp9	IBN_N		TRUE	1
FBgn0037899	RpL24-like	Ribosomal_L24e			0
FBgn0037901	CG6744	DNA_pol_A_exo1			0
FBgn0037912	sea	Non-canonical_RBP	TRUE		1
FBgn0037922	CG14711	zf-C2H2,zf-met			0
FBgn0037923	CG6813	zf-C2H2,zf-C2H2_jaz			0
FBgn0037939	CG14718	zf-RanBP,RRM_1			0
FBgn0037994	eIF3d2	eIF-3_zeta			0
FBgn0038013	CG10038	Non-canonical_RBP	TRUE		1
FBgn0038016	MBD-R2	MBD		TRUE	1
FBgn0038035	lig3	RNA_ligase			0
FBgn0038046	CG5641	DZF	TRUE	TRUE	2
FBgn0038057	CG12267	RNA_pol_Rpc82			0
FBgn0038074	Gnmt	MTS,Methyltransf_31			0
FBgn0038090	CG10909	Fibrillarin			0
FBgn0038100	Paip2	PAM2			0
FBgn0038106	CG7488	MMR_HSR1		TRUE	1
FBgn0038107	CG17327	PTH2			0
FBgn0038108	CG7518	Non-canonical_RBP		TRUE	1
FBgn0038146	CG9799	Utp21			0
FBgn0038168	omd	INTS5_C,INTS5_N			0
FBgn0038189	Art6	MTS			0
FBgn0038191	CG9925	TUDOR			0
FBgn0038234	mRpL11	Ribosomal_L11,Ribosomal_L11_N			0
FBgn0038235	CG8461	RRP36			0
FBgn0038251	Hexim	HEXIM			0
FBgn0038269	Rrp6	HRDC,PMC2NT,DNA_pol_A_exo1			0
FBgn0038271	UQCR-C1	Non-canonical_RBP		TRUE	1
FBgn0038274	Nup93-2	Non-canonical_RBP		TRUE	1
FBgn0038275	CG3817	Rrp15p			0
FBgn0038277	RpS5b	Ribosomal_S7		TRUE	1
FBgn0038281	RpL10Aa	Ribosomal_L1			0
FBgn0038301	CG6654	zf-C2H2,zf-met			0
FBgn0038306	Art3	MTS,Methyltransf_31			0
FBgn0038307	mRpS10	Ribosomal_S10			0
FBgn0038319	mRpL9	Ribosomal_L9_N	TRUE	TRUE	2
FBgn0038327	Trax	Translin	TRUE		1
FBgn0038344	obe	ResIII,DEAD		TRUE	1
FBgn0038345	CG5213	RRM_5,RRM_1			0
FBgn0038381	EndoU	XendoU			0
FBgn0038426	mRpS33	MRP-S33			0
FBgn0038428	CG14894	Non-canonical_RBP	TRUE		1
FBgn0038446	CG14903	PTH2			0
FBgn0038471	CG5220	FtsJ			0
FBgn0038473	Ns1	GN3L_Grn1,MMR_HSR1			0
FBgn0038474	mRpS11	Ribosomal_S11	TRUE	TRUE	2
FBgn0038476	kuk	Non-canonical_RBP	TRUE		1
FBgn0038535	alt	Non-canonical_RBP	TRUE		1
FBgn0038548	CG17806	zf-C2H2,zf-met			0
FBgn0038549	CG17802	zf-C2H2,zf-met			0
FBgn0038585	Non3	Brix			0
FBgn0038590	CG12320	AAR2			0
FBgn0038597	CG8064	Utp12			0
FBgn0038601	CG18600	RNA_pol_I_A49			0
FBgn0038608	WRNexo	DNA_pol_A_exo1	TRUE		1
FBgn0038659	EndoA	Non-canonical_RBP	TRUE		1
FBgn0038678	mRpL55	Mitoc_L55			0
FBgn0038704	CG5316	DcpS_C			0
FBgn0038723	CG6195	MMR_HSR1			0
FBgn0038737	CG11447	FtsJ			0
FBgn0038738	CG4572	Non-canonical_RBP	TRUE		1
FBgn0038746	Surf6	SURF6			0
FBgn0038765	CG4424	zf-C2H2,zf-met			0
FBgn0038769	CG10889	RNase_Zc3h12a			0
FBgn0038772	mdlc	zf-CCCH	TRUE		1
[truncated: 453 more rows]

## Sheet: Caenorhabditis elegans
Ensembl_gene_id	GeneSymbol	RBD	elegans_Matia-Gonzalez2015_mRBPome	Times_Listed_as_RBP
[truncated: 1,442 more rows]

[truncated: 2 more sheets: Saccharomyces cerevisiae, References]
